# Supplementary material for: A Single‐Base Mutation in TaWAK3‐B Reduces Plant Height via Cytoskeleton in Bread Wheat
Source: Plant Biotechnol J. 2026 Jan 29;24(5):3261–78. doi: 10.1111/pbi.70563 (PMC13110162; doi:10.1111/pbi.70563)
Supplement: Supplementary file 1 — Table S1: Primers and sequences used in this study. [file PBI-24-3261-s003.xlsx]

## Sheet: Table S1
Table S1. Primers and sequences used in this study.
Primer/sequence ID	Sequence (5' → 3')	Description
TaWAK3-B-sgRNA	GCAATCCTTACCTCACAGAC	For CRISPR/Cas9-based gene editing
TaKLCR1-A-sgRNA1	CTGGAATTGAAGCTCAGAT
TaKLCR1-A-sgRNA2	TATTGCCCTGAACCAGATG
6BS-3-F	TCCTACAGCAGAACCAAGGA	Construction of genetic linkage map of chromosome 6BS
6BS-3-R	GTGTCGCCCTAAATCCTCAA
STARP-6009-F1：	GGTGGAGCTTGGTCAACTC
STARP-6009-F2：	CTAATATAATGGTGGAGCTTGGTCACATG
STARP-6009-R:	GCAATCCTCAAACAGATCCTAGA
Indel-6015-F	ATCGCTTTGTTACTTGCCCG
Indel-6015-R	GGAAGGTGCATGATCCGAAC
Indel-6019-F	AATTGTCGACTGTCCGGACT
Indel-6019-R	ATATCCATGCCCTACCCACG
Indel-6039-F	AGATTCTGTCGTCCTTGCCA
Indel-6039-R	ACAATCGTCCATGCGTTACA
Indel-6029-F	GTTGAACCAAGAGCCCTGTC
Indel-6029-R	TTGTGCTTGTTCTTGAGGCC
STARP-6015-F1：	TAGGGAAGAGAGGTCCACC
STARP-6015-F2：	GATATAAATGTAGGGAAGAGAGGTCAGCT
STARP-6015-R:	CTTCTCCCTCTTCCTTGGTATTC
STARP-6005-F1：	ACGGAATGGTCAGAATGCTG
STARP-6005-F2：	tgctgacgaCACGGAATGGTCAGAATаTTA
STARP-6005-R:	GCTAACAAGTCCCAACAGTA
6BL-384L	GTGTATGTGCAACTTGCTATG
6BL-384R	CCGACGACAAAGATAATGC
6BL-369L	GTGATGTATCTTCTCCCTTCC
6BL-369R	AAGAAGCCACGTCCAAGT
6BL-207L	CGTCTGCTCTCCTTCATACTA
6BL-207R	TTTGGTAATTACAGGGAGATG
6BL-11F	GGAAGAAGGGAGGAAATAAAT
6BL-11R	GCGTCATTTCATTGAATTTT
6BL-263L	AGCAATCCTAAACACCTTAGC
6BL-263R	GGGTAATTACATCACGAACTG
6BL-292L	GACTTCAACTCCGAAGACATC
6BL-292R	CCCAAGAGATTGTCCTCTATT
6BL-213L	TTTCAATCCTGTTAGGTATCG
6BL-213R	TACTTCATGCCAAGTGTTTCT
6BL-215L	GTATACATCTGGCAATTACGC
6BL-215R	CTTTTTGCGTGAAAGATTCTA
Xbarc354-L	CgttgtttgCgtAgAAggAggtt
Xbarc354-R	gCgAAtgCgggCgAtAAAgtgg
6BL-138-F	CTTCTGGTATGTTGCTGTTTG
6BL-138-R	GCAGTTCACAATTCACACAC
6BL-88F	CAGAAAAGAGTTCCCTCTCAT
6BL-88R	AAGGGAAGGGAGGTAGGT
Indel-6007-F	TCAATGAAGACGAGCGAAGG
Indel-6007-R	GTCCTGCTGCCTGTAGAAGA
Xbarc361-L	tgCAggCtAgAttgggCgACgAt
Xbarc361-R	gtggggCCtAggCAgtggACg
INDEL-6064-F	ATAAGCGCTTGTGACGGAAG
INDEL-6064-R	ATCCCTCGCACCTTTCTCTC
Indel-7139-F	AGTAACCGCTTGCGATTCTG
Indel-7139-R	GTGAGTTTGTTACGGCGACA
Indel-7268-1-F	TCAACAAAGTCAACTGGGCG
Indel-7268-1-R	TCATTAGGAGCTAACCCCGC
Indel-6066-F1	CGACCCCTAGAAAACCCTCA
Indel-6066-R1	ATCGGGAACTAGGGTGTcAG
SNP-766-6F1	TTCATCACCGCAGCCGTACG
SNP-766-6F2	ACGACTGCTGTTCATCACCGCAGCCATGCC
SNP-766-6R	GAGGCAACTGATGAGGAGGA
SNP-7777-F1	AGGTTGGTGTAGCTACGAAC
SNP-7777-F2	ACGACTGCTGAGGTTGGTGTAGCTACAGAT
SNP-7777-R4	TTGTTGCACGGTGATCACAG
TaActin-L	GACCGTATGAGCAAGGAGAT	Primers used for qRT-PCR
TaActin-R	CAATCGCTGGACCTGACTC
TaWAK3-B-RTF	GGTGGGCATGGTACTGTCTA
TaWAK3-B-RTR	GGCACTTCTGTTTCAAGGCA
TraesCS5A02G312800-F	GTTAGTGGAGACGTTGTGGC
TraesCS5A02G312800-R	CCACTGCCCGCACATATTTA
TraesCS5B02G313800-F	TTTGTGGAGATGTTGTGGCC
TraesCS5B02G313800-R	TCTCGGAAAATTGGCAACCA
TraesCS2D02G424300-F	CGGATTCTTGCCCAACCATT
TraesCS2D02G424300-R	GGGAACGAGCCAACAAACTC
TraesCS4B02G383000-F	GTCCAAGTGAAGGTTGAGGC
TraesCS4B02G383000-R	ATAGCAAACCTCCGTCGTGT
TaKLCR1-A-Nluc-F:	CACGGGGGACGAGCTCGGTACCATGCCGGGGCTCGCCGCAGC	Primers used for vectors construction
TaKLCR1-A-Nluc-R:	ACGCGTACGAGATCTGGTCGACGCTCCTGAACCCGAAGTTGG
TaIQD2-D-Nluc-F:	CACGGGGGACGAGCTCGGTACCATGGGGAAGAAGCCCAGGTG
TaIQD2-D-Nluc-R:	ACGCGTACGAGATCTGGTCGACCACGAGCGCCGAGTCCCGTC
TaADF3-A-Nluc-F:	cacgggggacGAGCTCGGTACCATGGCAAACGCTTCGTCAGG
TaADF3-A-Nluc-R:	ACGCGTACGAGATCTGGTCGACGTGCGCGCGCTCCTTGATCA
TaWAK3-B-Cluc-F:	TACGCGTCCCGGGGCGGTACCATGGCGCAAATAACCATCTC
TaWAK3-B-Cluc-R:	TCCTTGTAGTCCATTTGTTGCTACCGTGGATATCTTGCAG
TaWAK3-BSTK-Cluc-F:	TACGCGTCCCGGGGCGGTACCCTTGGTGGTGGTGGGCATGG
TaWAK3-BSTK-Cluc-R:	TCCTTGTAGTCCATTTGTTGTTCCAATCGCAATTCTACCT
TaWAK3-BGUB-Cluc-F:	TACGCGTCCCGGGGCGGTACCATGGCGCAAATAACCATCTC
TaWAK3-BGUB-Cluc-R:	TCCTTGTAGTCCATTTGTTGCTATTCACGAGCTTTATCAA
1300-TaADF3-A-MYC-F:	AATCGACTCTAGAGCCCGGGATGGCAAACGCTTCGTCAGG
1300-TaADF3-A-MYC-R:	TGGAAAAGAGGTACCCGGGAGTGCGCGCGCTCCTTGATCA
1300-TaKLCR1-A-MYC-F:	AATCGACTCTAGAGCCCGGGATGCCAGGAATCATAGTGGA
1300-TaKLCR1-A-MYC-R:	TGGAAAAGAGGTACCCGGGACGCTGCAACTGTAGTCCTCT
1300-TaIQD2-D-MYC-F:	AATCGACTCTAGAGCCCGGGATGGGGAAGAAGGGCAAGTG
1300-TaIQD2-D-MYC-R:	TGGAAAAGAGGTACCCGGGAACCGCTGATCGCCAGGGCCT
1300-TaWAK3-BSTK-GFP-F:	TACACCAAATCGACTCTAGAATGCTTGGTGGTGGTGGGCA
1300-TaWAK3-BSTK-GFP-R:	ATAGGTACCCGGGCTCTAGATTCCAATCGCAATTCTACCT
1300-TaWAK3-B-GFP-F:	TACACCAAATCGACTCTAGAATGGCGCAAATAACCATCTC
1300-TaWAK3-B-GFP-R:	ATAGGTACCCGGGCTCTAGACCGTGGATATCTTGCAGACA
1300-TaWAK3-B-mcherry-F:	TACACCAAATCGACTCTAGAATGGCGCAAATAACCATCTC
1300-TaWAK3-B-mcherry-R:	ATAGGTACCCGGGCTCTAGACCGTGGATATCTTGCAGACA
TaWAK3-BSTK-mbp-F	GATCGAGGGAAGGATTTCAGAATTCATGCTTGGTGGTGGTGGGCA
TaWAK3-BSTK-mbp-R	AGCTTGCCTGCAGGTCGACTCTAGACTACCGTGGATATCTTGCAG
TaKLCR1-A-his-F	GATATCGGATCCGAATTCATGCCAGGAATCATAGTGGA
TaKLCR1-A-his-R	GGCCGCAAGCTTGTCGACCGCTGCAACTGTAGTCCTCT
TaADF3-A-his-F	GATATCGGATCCGAATTCATGGCAAACGCTTCGTCAGG
TaADF3-A-his-R	GGCCGCAAGCTTGTCGACGTGCGCGCGCTCCTTGATCA
TaWAK3-BICD-MBP-F	GATCGAGGGAAGGATTTCAGAATTCATGAAATTTAAGCATCAAAG
TaWAK3-BICD-MBP-R	AGCTTGCCTGCAGGTCGACTCTAGACCGTGGATATCTTGCAGACA
TaWAK3-B-110-GFP-F	AGGTCGACTCTAGAGGATCCATGGCGCAAATAACCATC
TaWAK3-B-110-GFP-R	AGCTCGGTACCCGGGGATCCCCGTGGATATCTTGCAG
