# Supplementary material for: A Single‐Base Mutation in TaWAK3‐B Reduces Plant Height via Cytoskeleton in Bread Wheat
Source: Plant Biotechnol J. 2026 Jan 29;24(5):3261–78. doi: 10.1111/pbi.70563 (PMC13110162; doi:10.1111/pbi.70563)
Supplement: Supplementary file 2 — Table S2: Enrichment analysis of single‐nucleotide polymorphisms (SNPs) based Bulked Segregant Analysis (BSA) of Jinmai47 and d14078. [file PBI-24-3261-s002.xlsx]

## Sheet: Sheet1
Table S2. Enrichment analysis of single-nucleotide polymorphisms (SNPs) based Bulked Segregant Analysis (BSA) of Jinmai47 and d14078.
5508494343261110518620_P6-H4	Affy.SNP.ID	Strand	Flank	Allele.A	Allele.B	cust_snpid	cust_chr	cust_pos
A/A	Affx-288055017	+	GTGTTTTCACCTTGTGATATGGATTGCCTTGATGA[A/C]CAGGAAGAAGAAAGTGCGCAGGAGAAGCACTGGTC	A	C	{BAAFS-16161148}	3D	---	#N/A	51102565
C/C	Affx-288055066	+	TATCGCTCTCCTCCCCCTCCCCCCTTCCTTCTGTC[C/T]CCGAGGCCCAAAGCTCGGGCCGTCTTCCTCCTCCT	T	C	{BAAFS-16161112}	6B	---	#N/A	57283409
T/T	Affx-88608939	+	TATAGCTGGTAAGTATTTAATATGTGAATTATTAT[C/T]ATATCTTAGTTACCTTCTTCTTTTGTAGGGTCTGG	T	C	{BAAFS-16003848}	1A	73.28	chr1A	6763038
G/G	Affx-109759718	+	TTTTTTATATTTTAAAAGTGAAGGAATAACTACGA[A/G]AATGAGAAACTAATTGTCATAGAGGAAATCGTGAC	A	G	{BAAFS-16017298}	1B	81.86	chr1B	465245191
G/G	Affx-109902628	+	AATGCCTTTATGAAAATTCAGCTGATCATGCTCCT[A/G]GGCCAGAAGGTTCTAATGGTCTGTCAGCATTCTGG	A	G	{BAAFS-16019558}	1B	195.1	#N/A	#N/A
G/G	Affx-110530631	+	GGGGTCCCTAGCCACCGCCTTACGATGATTCTAGC[A/G]CTATAAGTTCCCATTTATCCTAGAAAAAGTCACAG	A	G	{BAAFS-16026681}	2A	329.58	chr2A	31394364
A/A	Affx-88345063	+	TGCTCGTGTTTGATTACTTGAGGACACATATGCAT[A/G]CTAGAGAGCAATGTCATGCGCTTGACCTCTGAGTA	A	G	{BAAFS-16031495}	2A	459.48	#N/A	#N/A
A/A	Affx-109020051	+	GAACTCAGAAGGTAGCTCCAGACCACACTAAGTGC[A/G]TAGTAAATTTTACTTCCCAACCATTCCTCGTTAGG	A	G	{BAAFS-16031883}	2A	459.85	#N/A	#N/A
C/C	Affx-110841289	+	TATTATTACCACACCCTTGATATATGGTGTGCCTA[C/G]GAAATTTAATGCCTGTTCTCGGTAATATTTGTACT	C	G	{BAAFS-16032370}	2A	493.17	#N/A	#N/A
G/G	Affx-109132673	+	AAAACACATCAGGAACGCGGAGTTGCTAATGATCC[C/G]TCAAGTACTGTCGTGATTACTAAAATCCATCAAGT	C	G	{BAAFS-16033112}	2A	533.98	chr2A	775275238
T/T	Affx-109304810	+	TGCACTTCAAAAAACTTATGAAGACCTATGTATTT[C/T]GGTACCAACATTTTCTATTTACTTGGGACATTGGC	T	C	{BAAFS-16037422}	2B	66.22	chr2B	90465846
G/G	Affx-88470797	+	GTGTCGAACGAAAAAGTTAATAATGCATCAGTACA[A/G]CTTACATCATCAGTGGATTTACAGTTCAAACTTCT	A	G	{BAAFS-16039047}	2B	82.36	chr2B	130059009
T/T	Affx-109407043	+	CGTATCTGCGAAATGACATAATACTAATACGTACG[C/T]AGAATGTACAGTACAATTTTCCAACTGCATACTGG	T	C	{BAAFS-16038982}	2B	82.36	#N/A	#N/A
A/A	Affx-110424358	+	AGACATGTGTAATTTTAAATTATCCTTTACTAACG[A/G]ACATATACGTGATAGCATTGAATGATGTCTTTGAA	A	G	{BAAFS-16044103}	2B	93.34	chr2B	712962165
A/A	Affx-109631177	+	CTCTTTCCCCGGTTTCTCTGTTCAACTTGGGTTGA[A/G]ATTAATTAGGTTGTTTTCTGATCTAAAGGGGTGGG	A	G	{BAAFS-16044445}	2B	94.04	chr2B	744253802
G/G	Affx-110365793	+	AGCAACTAACAGCCCTGTTACAACCTGGAGAAAGT[A/G]GTGGCAAACAAAAACTGTCAGTGTAGACAAGTAAG	A	G	{BAAFS-16045906}	2D	49.787	chr2D	73584580
G/G	Affx-110001247	+	CGGTATGGAAGGGAACAGTTAAACTAACTACGCAC[A/G]GCCAGCCATGCTTATCGCACAGGCAAGATGAGTGC	A	G	{BAAFS-16045915}	2D	49.787	#N/A	#N/A
T/T	Affx-92475147	+	GGGACAATCCCGGGGTTTGCAGAAAGTGGGACTAT[C/T]ACTGATCCGTTACAACAACTTAGGTCAAGCAATGG	T	C	{BAAFS-16045905}	2D	49.787	chr2D	73587142
T/T	Affx-109907075	+	GTATCCATATATAACGTAGTTTTAGTTTCACTTTA[G/T]AGTTCTATTTCGCGTCCTGTAAGGTGCCATCATGA	T	G	{BAAFS-16046712}	2D	101.64	#N/A	#N/A
A/A	Affx-110493900	+	GAACATGATGAAGGTTTAAATCAAGCGTCGAGTGC[A/C]TGTGCCTCTCCGCAAGCAATTGTTGGGGAATGCAG	A	C	{BAAFS-16047149}	2D	134.36	chr2D	150409836
A/A	Affx-109592564	+	TAGAGCCGGGCGAGCTAGCTATGAAGAAGCTATGT[A/G]GCTCATGGACCTCGCTAGGGTGACTCGTAGTTGGA	A	G	{BAAFS-16047766}	2D	220.73	#N/A	#N/A
T/T	Affx-110782425	+	TCTGCATAAGAAACAATTTCTTTACAGTACATGAA[C/T]TTCCTACTATACCATACATTGATCCGGTTTGTTTT	T	C	{BAAFS-16051587}	3A	111.749	#N/A	#N/A
T/T	Affx-110874216	+	CTTCTCAATACTGTAAAAGCTCTTAATTAAGGGCA[C/T]GTCATCATTTTTGCTGAAAAGCGTGATAAACAGCA	T	C	{BAAFS-16051865}	3A	119.706	chr3A	709967213
A/A	Affx-88780387	+	GTCCTTGGTTGCAGGAAAAGATTTGTAGAACATCA[A/G]TTACACAAAAAAGTAGTATCAATTTGGAGTTCGAC	A	G	{BAAFS-16051851}	3A	119.706	#N/A	#N/A
A/A	Affx-88664010	+	TGGAGCTATTTATCATTACTGAAAACACCAATTGG[A/G]CAATTAGAAAGCGGCAAGTTTAGACTTGTCAAATG	A	G	{BAAFS-16052262}	3A	132.9	#N/A	#N/A
G/G	Affx-109354786	+	GTGGCGGCAGTGAAAAATTCCTTGGTAATTATGAC[A/G]GAGAATTTTAGGAGTATATAATGGCCGTGGTGAAA	A	G	{BAAFS-16054511}	3A	238.9	chr3A	702988705
A/A	Affx-111841499	+	TAGGCTCCGGCCAGCCGCCGAGTCACATAGGATGC[A/G]CCGATGACAAACAACTGATGACTTCCCCTGAATCT	A	G	{BAAFS-16054609}	3A	238.9	chr3A	700443404
G/G	Affx-110873359	+	GAGTGAGCTTCCTTCGTTCAAACAATACGTACCAA[A/G]CTGTTGTAGCTATTGTTTCTCTCAAATTAGGAAAC	A	G	{BAAFS-16054503}	3A	238.9	chr3A	703127725
A/A	Affx-109724574	+	TCTCTGGCTGGTGCGGTTCTTGCAAGCATATTTCT[A/G]CAGGTGGCTATTACTAGCGCCATGAACAAGGAGGG	A	G	{BAAFS-16054504}	3A	238.9	chr3A	702579938
T/T	Affx-109636614	+	TTGTTTGTCGAGTGGCTATCAGAAGATGCTCGGCA[C/T]AGGTAGTCTTTGCTGCGTACCGTGGCTTTGCCGAA	T	C	{BAAFS-16054533}	3A	238.9	chr3A	703185285
C/C	Affx-111530872	+	GCGCCGTATCCTGTCAATCGTGTGGCATTGAATCA[C/G]TAGATTAAGAGTGTTTGTGTGCTAGTACCTGAGCC	C	G	{BAAFS-16054535}	3A	238.9	chr3A	701884531
C/C	Affx-109514643	+	TTGTCGATGGAAGCCAGGTGTCAACATCATAGTGA[C/G]TTAATCTGGAGGGAAAAATATACATACCTGAACAA	C	G	{BAAFS-16054583}	3A	238.9	#N/A	#N/A
G/G	Affx-108850557	+	TTGGGGTGAGAAACTACTCACACCCATACGTCGTT[G/T]TACTTCACAATGGCTGAAGAATGTAAGAGAGTGGT	T	G	{BAAFS-16054500}	3A	238.9	#N/A	#N/A
C/C	Affx-111753257	+	CATCTAATATATGGTCAAAGTTCAATTGTGAAGTG[C/T]GTGCAAGCCTTATTCATTTGAATTGAGGGAGTGCC	T	C	{BAAFS-16054627}	3A	239.1	chr3A	703345718
C/C	Affx-109022326	+	CATCGACTTGGGCCATCGGAGATGGGACGAAAGTA[C/G]CAATCAATGGCATTACCCAATAGAATTGTTCTTGA	C	G	{BAAFS-16054658}	3A	239.1	chr3A	703643276
T/T	Affx-109939164	+	GCAGCTCAACACATCAACATTTCCTTACCGGATTA[C/T]AGGTGGACCACCATCGATTGACTAGCGTGCAGAAC	T	C	{BAAFS-16054666}	3A	239.1	chr3A	703772931
T/T	Affx-111972376	+	GCACGTATATAGTATTGTTTTCCTCCACATGATAA[C/T]AACGAGACGAAGAGCTACGTTTATCGGCTTTCCTC	T	C	{BAAFS-16054687}	3A	248.03	#N/A	#N/A
G/G	Affx-111307763	+	ATGTTGTAGAATGGAATAAAGTATAATCATTGCAC[A/G]AATAATATAGCAAATAATCTCTGCAAAGCCAGCTT	A	G	{BAAFS-16054762}	3A	252.62	chr3A	709955360
C/C	Affx-110717677	+	CAAGTTAGTCATACTAGTAATCGGTGCATCGCATC[C/T]GTAACTATTGTAAGCCATATTACCAATCAATCATC	T	C	{BAAFS-16054891}	3A	255.31	#N/A	#N/A
G/G	Affx-109581959	+	GATTTCGTAGTATTAGATTAGTGTGGTAGCTGCCA[A/G]GTTGAGTTAAAATCTGGGGCCTTGCAGTACATGGG	A	G	{BAAFS-16055360}	3A	284.65	chr3A	726127025
G/G	Affx-108856880	+	ATCACCCTGCAGCCCGGCGCCTCCTCTTCCATAAT[C/G]CATTTTGTAAGTAGAACTATCACTAATTTTTCCTC	C	G	{BAAFS-16056145}	3B	21.628	chr3B	17368159
G/G	Affx-109910448	+	CATGGATTTATATCTAAGGATTCAATTTACACTTT[G/T]ATACAACTAGGGCGTGTTTGGTTGCCGTAGTCTGC	T	G	{BAAFS-16056957}	3B	44.388	chr3B	61875543
T/T	Affx-110345997	+	ATGAGAACGCACATGAAACATATGCATTTTATAGA[C/T]GTGGATGGTAGGAACTGTTTGGTGATCTTAACTAC	T	C	{BAAFS-16059504}	3B	69.18	#N/A	#N/A
A/A	Affx-110059498	+	AATATTATTTAGCTGATATGTTTATGGTTCAAACC[A/G]CCATACGAAGTGCTTAATGGCTCTAATGTATTTTA	A	G	{BAAFS-16059866}	3B	77.361	chr3B	756936978
A/A	Affx-109074374	+	CATAAGCATTGCGCTTGTTTCTATAGTAGAGGTGC[A/C]CAAATAAGTGTATGTGATATACAAATAAGCATCAC	A	C	{BAAFS-16060148}	3B	83.25	#N/A	#N/A
T/T	Affx-109796342	+	GATGAAACCTACTTGTTCCCATCGATTGAATATTC[C/T]GTTGAGATCCAGAACCAAGCGTTCTCTCCAGATCG	T	C	{BAAFS-16060864}	3B	83.96	#N/A	#N/A
A/A	Affx-110566528	+	CATGACCAGTTTAAGGAAGATTTGATTGAGCACGT[A/G]TATGTGGTAAAATAGGACAATTAGAACATATTCCC	A	G	{BAAFS-16074581}	3B	88.83	chr3B	607378127
G/G	Affx-109404921	+	TTAAACGTGTTGCACACAGGCGGTGAAGCTCATCA[G/T]GGCCTCCTTAAAGCATAAAGTAATTAAGAAACAAA	T	G	{BAAFS-16077320}	3B	99.12	chr3B	729485183
G/G	Affx-110023237	+	TTTTCTAGGGAAATACCTTTGTTTTGTCTTCTGAC[A/G]GTAGTAAGAAAGAGTTTAAAAGAATTTTGTTTTCA	A	G	{BAAFS-16079644}	3B	201.07	chrUn	471913636
T/T	Affx-108862076	+	CCACACATGAGACATTATAAGATCAATTAAAATGA[C/T]ACCCACACAACTTGGCAATATGCAACCACTACTAG	T	C	{BAAFS-16079780}	3B	213.9	chr3B	801412000
A/A	Affx-109687322	+	CGAGGGCCACATGTCCGCCCACATGATCAAAGAGG[A/G]GATTGAAGCGCATGTGTGGAGGATATGTAGAAATC	A	G	{BAAFS-16079828}	3B	216.07	#N/A	#N/A
T/T	Affx-109122518	+	AGCGGCTCTTATATAAATATTGTAGATACCAAAGA[C/T]ACTGCATTGTGGATGCTGACCTAGATAACACAGTA	T	C	{BAAFS-16080376}	3D	72.66	chr3D	68040249
A/A	Affx-111776884	+	GCGGAGTAGACGCAGCATTTGCGGGCTCAAGTGCA[A/G]CTAAATCATAATCAATATTCCCGTCTGGGGTTGGC	A	G	{BAAFS-16080386}	3D	73.24	#N/A	#N/A
T/T	Affx-109829018	+	TATGATCGGTTGAACTATATACTGATGCAGGCGAG[C/T]GTGCTGAGGTCGGCGAAGGAGGTGAGGGTGGTGGA	T	C	{BAAFS-16080404}	3D	73.8	#N/A	#N/A
T/T	Affx-110110479	+	TAAACAAAAAAATGATATTGAGTCTATATGCGCGC[G/T]GTTGAGTGAAGCTAAAGATCTTCCTTTATTTGTTC	T	G	{BAAFS-16080392}	3D	73.8	#N/A	#N/A
T/T	Affx-111089343	+	TCTATTGCTAGAAAATCAAGAAAGGCTGCATCTGC[C/T]TTGTCTTATGATTCTTCTGATGATAATGCTGACGA	T	C	{BAAFS-16080505}	3D	75.77	#N/A	#N/A
A/A	Affx-111696849	+	CAATGCATCCCCAAAGGTAACCCAATAATGGGTTC[A/T]ACACTACTGATCCTCCTCACCATTAGAACAAACAT	A	T	{BAAFS-16081771}	3D	252.49	chr3D	603121005
G/G	Affx-109237693	+	TGGAGCTGCACACGAAAGAAATCCAACATCCCCTG[A/G]AGGAAGGGGTGGATCTGGATGGCCAATCCCCGATC	A	G	{BAAFS-16081645}	3D	252.49	#N/A	#N/A
G/G	Affx-109996886	+	GAAAAGTGCAGCTACAGGGAAAGTAAAAAAAGAGA[A/G]TGAAATCACAGCCTGCACATGAAACACACAAGGGC	A	G	{BAAFS-16088576}	4A	99.62	#N/A	#N/A
G/G	Affx-111380898	+	CTTCCAATTAGACACTTAGGATTATTAGCTCAGAT[C/G]GCTATTGGGAGCATTTCATTACCTTGAGGTCTAGA	C	G	{BAAFS-16090524}	4A	131.073	#N/A	#N/A
A/A	Affx-109495038	+	AATCAGTGATGTATTATTCCTTGTTTGGATAGTGA[A/T]TAGCCTATTCTATCATATGTCAGGCATGATCTCTT	A	T	{BAAFS-16090707}	4A	143.06	chr4A	602372587
A/A	Affx-88588421	+	TTTATAACTTCCAAGGAACCATCCTGTATTTTGAT[A/T]TTCTTAGACTCAGGTATGGCTGTAGCATGGCCTTC	A	T	{BAAFS-16091183}	4A	187.43	#N/A	#N/A
A/A	Affx-110611405	+	GATGTACGTAAGTTTATGACAATGCTATGACTCAC[A/G]TTCATTATAAAGAGCACGATAGGCTTTTCTAAGCA	A	G	{BAAFS-16091418}	4A	205.91	#N/A	#N/A
G/G	Affx-88764568	+	TGGAATTTTAACAAATACTCCTGTAAACATTGAAG[A/G]TAGAGTTTTGCTTGGTCTTCTTTTTATTCCTGTAA	A	G	{BAAFS-16092349}	4A	272.42	chr4A	710748686
C/C	Affx-110472525	+	AGATCTTCTATGGGGTGATTTTGTATACGTTGCCT[C/T]CACTGATTTGTATAAAAAAATGACAATGACTGTCG	T	C	{BAAFS-16092757}	4B	4.51	chr4B	655038
A/A	Affx-111216965	+	AGTATTATTCAGCTGACCAAACATCTCCCATCGGG[A/G]AACATGTTACTATTTATTTTTGCATGTTGTTTGCT	A	G	{BAAFS-16092813}	4B	6.843	chr4B	4542729
G/G	Affx-88366364	+	GCCGGCCATCTCACCGTGTTTGTCTATCCCTTTCC[C/G]CGCAGGTGAACCGGCGACCGGCGAATCAACCCGTC	C	G	{BAAFS-16092798}	4B	6.843	chr4B	4894386
A/A	Affx-111975587	+	ACATATTAAGCTTTCTATTCACACAGTTCATGCCT[A/G]CAATTCTGTCCTTTTTGCCAATACTAGTAAGTGTG	A	G	{BAAFS-16092803}	4B	6.843	#N/A	#N/A
C/C	Affx-109756894	+	CTTTACTTTTATTTTTGTTTATTTATATTCGTTTT[C/G]TCTTGTGTGTTATCAGGTATCGGGTTAGTTTCTAT	C	G	{BAAFS-16092882}	4B	12.837	chr4B	10515853
A/A	Affx-88489826	+	GGGCCGAGCGTCCCTTAGAAAATTGATTTACTGGT[A/G]CAAGTCGATTTGATTCTGGGAAAAGTTGGCCGAAT	A	G	{BAAFS-16092883}	4B	12.837	chr4B	10515978
A/A	Affx-109085759	+	TTGGAAAGGTGATTAATCTGCATAACAGGTTATCC[A/G]TAGCATTCCCGTAGTGTTGCAATAAAAAAATAACT	A	G	{BAAFS-16093041}	4B	21.58	#N/A	#N/A
G/G	Affx-109218231	+	CTTGCCGAATACCACGAGATGGAATCACCGGTTGT[A/G]TAAGCTCTCCGTTGACTCTGACCGCATACCGAACG	A	G	{BAAFS-16094135}	4B	57.201	chr6B	151162356
T/T	Affx-110578959	+	TCTTCCCCGCGATGTCGTGCCTTAGTTGTTGATGT[C/T]GTTGTTATAGTAGTTGTTTCTTCGGTTGTGTTGTG	T	C	{BAAFS-16097363}	4D	12.516	#N/A	#N/A
C/C	Affx-108995775	+	CTCCTAGCTCCCCCTATCTACAAATACACCTCCCC[C/T]TCCTCAAATTGGGGACAAAACCCTAGCAATCTTCC	T	C	{BAAFS-16097873}	4D	54.756	chr4D	141064098
G/G	Affx-88384619	+	GAGGAGGCAAACCGGCAAGGGAAAACGGCTTGAGG[A/G]CTGTCCCGGAGGCAACGGGGCCGCGACGCGTGAGG	A	G	{BAAFS-16098160}	4D	89.39	#N/A	#N/A
C/C	Affx-109062910	+	CAGGCCTTCTGGCGCAGTGGAACAGCAACAACGGA[C/T]CGAGTACAAAGGATTATAGCGGCAGCCGCCCCAGG	T	C	{BAAFS-16100316}	5A	57.088	#N/A	#N/A
C/C	Affx-111395940	+	TTAGACTAAAGATACTAGGTTGGTGGGTTTAAACA[C/T]GGTTTTTATTGGGGGCATACCAAGAAAACCTTATA	T	C	{BAAFS-16100657}	5A	63.35	chr5A	25882062
T/T	Affx-109764255	+	ACAGGGACCTTACATCACTATCGACCAGTCCTGTC[C/T]TCCCCAACAGGTAAGTTTTGGAGATATCCAGCGAC	T	C	{BAAFS-16101110}	5A	73.34	chr5A	48891875
G/G	Affx-110765507	+	ATAGAAGCCCACAAAAAATGATCGATGTATGTGTA[A/G]CTTTTCAATGATCGTATGTTGAGAGCAATTAGGTG	A	G	{BAAFS-16101133}	5A	73.34	#N/A	#N/A
G/G	Affx-110002051	+	TACTTAAAATAAAATAAATATTATTCTCAAGGCGG[G/T]AGGTGACATACACATTGATACTGACCTCGTTGTAT	T	G	{BAAFS-16101315}	5A	74.47	chr5A	115245060
A/A	Affx-111877325	+	CAGTTGGTCCTTTTTGTGCTTGATGCCAATACGCG[A/G]TCTGTCTAACCCAACTAAATTTACAGAAAAGCTAT	A	G	{BAAFS-16101397}	5A	74.47	chr5A	115021018
C/C	Affx-111338441	+	GAGGATGGAAGGTTTGACAAAGAGGTGGTGAGAAA[C/T]GGGCATCCTACATGTCGGGCGATGGATCTTTTAAA	T	C	{BAAFS-16101392}	5A	74.47	chr5A	108376093
C/C	Affx-109502212	+	TCTGGGTATATCTGTGGGGTGTACACCTGACAGTA[A/C]AAAGTGCTCCTGGAGTTGTATCTGGACGAAGTAGT	A	C	{BAAFS-16101393}	5A	74.47	chr5A	116239517
A/A	Affx-110038622	+	TTGCTTGCTAAAAGATCCTTTATTTCCACCAATCC[A/G]GCTGTTGCTGCTTCCGTCCACTTGAAGTGGTCGGT	A	G	{BAAFS-16101400}	5A	74.47	chr5A	115380468
C/C	Affx-110768843	+	GCAGCATACTGATGTGTTGATAGCACATGAAGAAC[C/T]CGGATCTGACCAAGGGACACATTTTCTCGAACAAA	T	C	{BAAFS-16101293}	5A	74.47	chr5A	110383484
C/C	Affx-111028259	+	CAAAAAGAAATGAATCTACATTGACAAAACAACAA[C/T]AATAGAAACATATAGACCCAGGTTATGCTGCCACC	T	C	{BAAFS-16101347}	5A	74.47	chr5A	77083365
C/C	Affx-110900221	+	AAACCTAGTTGCACAAGAAACTTCTAGGGGCAGTA[C/G]ACAGATACTCACAAGAACCGCTTGATTTCCGGCGG	C	G	{BAAFS-16101384}	5A	74.47	chr5A	118758379
C/C	Affx-111617058	+	TGCTAAATTTGTTCCCAAGACATTGTTGTACAATT[C/G]GTAATGACATCTCCTATGACTTGGTCTCTTGGAGA	C	G	{BAAFS-16101361}	5A	74.47	#N/A	#N/A
C/C	Affx-110794937	+	CGAGATTCGCTTCTTTTAACTTCTACTTTCACTTC[C/G]GATGTAGGATTAAATTTACGGGACCTAAAAAATAT	C	G	{BAAFS-16101417}	5A	74.47	#N/A	#N/A
A/A	Affx-111877325	+	CAGTTGGTCCTTTTTGTGCTTGATGCCAATACGCG[A/G]TCTGTCTAACCCAACTAAATTTACAGAAAAGCTAT	A	G	{BAAFS-16101397}	5A	74.47	#N/A	#N/A
G/G	Affx-110778823	+	GTAGCAAGGGAAGTGCTATTAAAGTCTAATATCCA[A/G]GTCATCCTAACCTTCAGCATGAGCTATTTTCTTTT	A	G	{BAAFS-16102750}	5A	75.47	chr5A	244703801
G/G	Affx-88471418	+	CTCGCCATCTTTCTAGCGCTTTCTTTCTCACGTGT[A/G]TCTGTCTTCGGTTTTCCACACCTTGTCGACGATTC	A	G	{BAAFS-16102751}	5A	75.47	chr5A	141025540
A/A	Affx-110029335	+	CCCAGGGAAAAAGAGACTTTTCACAAGCTAGTTGT[A/G]TTATTTTACAGAATGAGCTAGTTGTGTATTTTCTT	A	G	{BAAFS-16103556}	5A	79.01	#N/A	#N/A
G/G	Affx-110518284	+	AGTAACTGTCCCAAGATATAATTTAAAATGCTACA[G/T]TATAGTATAGCCCAGGGCAGTAGTGAACTATGCAT	T	G	{BAAFS-16103772}	5A	85.12	#N/A	#N/A
A/A	Affx-109256717	+	TGGAGCTCTGGAGAACAGGTTTAAGATCTAGATCA[A/G]AATCCATTCCCCACTTTTCCCACTTAGGTTAAGCT	A	G	{BAAFS-16103940}	5A	90.91	#N/A	#N/A
A/A	Affx-110165960	+	CATAATTAAAGAAGGTTACACACTATGCATAGTAA[A/G]ATTCAGTAAGTGATGGATAATTACACGAAGGTGGA	A	G	{BAAFS-16106201}	5A	251.34	chr5A	672345719
T/T	Affx-88459869	+	TCGCTGAGTTAATAAAAAGAACTTTAATTTGGAGC[G/T]AGCACATGCCAAACCGGTCACCGACGTGATCTTGT	T	G	{BAAFS-16111130}	5B	41.55	chr5B	228270518
T/T	Affx-110246585	+	CAACCACATCTGCAAAATTTAAATCACAATGAGAC[C/T]CTAAGTTGTACGGATTAATATGCACAATCAACTAA	T	C	{BAAFS-16110431}	5B	41.55	#N/A	#N/A
T/T	Affx-109451823	+	AGTCTCAGATAAACCATCGGGTTCTATTGCCCTGT[C/T]TGTGAAGAGAAAGTTGTTGCCTGAAAAAAAGCTTC	T	C	{BAAFS-16111144}	5B	41.55	#N/A	#N/A
C/C	Affx-110108027	+	AGTCAGCCTGTTCAATTCACACGAGTCATGATCAT[C/T]TTATCCGACAGTATCAGGGTTGGATCTTACTCGTT	T	C	{BAAFS-16112119}	5B	41.84	#N/A	#N/A
G/G	Affx-109247704	+	GGATTATGAGAAAAGATGCCACTCCACCTAGTTCT[A/G]ATAATTCTATATTGGCAGCCCTTGCCCATCCCAAT	A	G	{BAAFS-16111760}	5B	41.84	#N/A	#N/A
T/T	Affx-111043419	+	CCAAGGAAGGCAAGGAGAGATGGAACAGAGATAGA[A/T]GTTAAATTATGTTGACGGCATTGTTCTTTTAGAAC	A	T	{BAAFS-16112321}	5B	42.18	#N/A	#N/A
A/A	Affx-109565020	+	CTACAAGCCAACGGGGTAGTGGCTAAAAATATTGC[A/G]GCAGGTTTCTCTAAAGAATCAACTAATTGTTTAAG	A	G	{BAAFS-16112509}	5B	45.594	chr5B	461304433
C/C	Affx-88604275	+	ACAACATTTTGCTCCAGCTTGACCAAATAAGATAC[C/T]GAATAAACTTTTGAACGCCAGTGCTTGTGATGAAT	T	C	{BAAFS-16112776}	5B	51.278	#N/A	#N/A
C/C	Affx-110482619	+	TTATTGTCAGACTTTCGGGGTTTGACCGTGTGCAT[C/T]CTAATTATGCAGAGGCCGCATGTTACTCATAATGA	T	C	{BAAFS-16112803}	5B	51.78	chr5B	461142754
A/A	Affx-108907077	+	AAATAAATAAATGACAGCCCTTTATCACACAGTTT[A/G]TAGTCCAACGCAACAGTAACTTCTTGTTCTTTGTG	A	G	{BAAFS-16112827}	5B	51.78	chr5B	460270893
C/C	Affx-108907989	+	CCGGCCAGTCGTAAATCAGTCGTGCAGCTAAATTA[C/G]TCCAGGACGCCACGTCGTCGTGACGGTGATCTTTC	C	G	{BAAFS-16113035}	5B	53.2	chr5B	466358611
C/C	Affx-108896590	+	AAATGTTGCCCGAGGACGCATAAAATGTTCAGCTA[C/T]CACAGAAACTAGCAAACACAACCAGAGCTCTAGAT	T	C	{BAAFS-16113080}	5B	53.2	chr5B	474612521
G/G	Affx-109878284	+	CAAGTAGCACATGCACAAATGAAAAGTTTAGCAAC[A/G]TTACCAGTTAGGGATCTTTCTTCTTGGCATCTTGC	A	G	{BAAFS-16113391}	5B	54.31	chr5B	478309119
T/T	Affx-109485368	+	TGATTGGCACAGGTTCGAACTATAGTAGCACAACT[C/T]GTTTTTTTAATAAAGTTAAATTTTATTGACTCGGA	T	C	{BAAFS-16113251}	5B	54.31	chr5B	478559847
G/G	Affx-110812938	+	TTTCAGTTTGTGAATGCACATGACAATCATTGACC[A/G]CTCCAACTTTCTTTTTTTTTGGAAAAGGAGGTTAA	A	G	{BAAFS-16113289}	5B	54.31	chr5B	476449236
G/G	Affx-109473410	+	GTTTCTGATTTTTGAGACGGTGCTCTCTAGATGCA[C/G]TTTCATTCTTTGAGTAACATATCCCCAGTTGGTAA	C	G	{BAAFS-16113180}	5B	54.31	chr5B	464191006
T/T	Affx-111509266	+	TGGCCCCCGTGCATTTGAGCGGCTAGAGTTCCTAT[A/T]TTTGTTCTTGGTGGTTTTTCGTTACCAATCTTCTT	A	T	{BAAFS-16113188}	5B	54.31	chr5B	478138113
T/T	Affx-111878436	+	AGTACTTCGCAATGTTTGTATGCTTAACTAGTACT[C/T]GCTCCGTCCCATAATATAAGAACGTTTTTGACACT	T	C	{BAAFS-16113184}	5B	54.31	chr5B	464321745
T/T	Affx-110444970	+	CTCTGGAGGTGACCAAGAGGGTGCGATGAGCGATA[C/T]GTCTGACTGATCCTTTGTTCCCCTGCTATTTACTC	T	C	{BAAFS-16113364}	5B	54.31	chr5B	475379377
G/G	Affx-110049897	+	CACCAGTCGTGGCTCGTGGATTTGAACATCTTCAC[A/G]AGGTGATTCCGTTAGATTGAGTCGCCGTCATAGAA	A	G	{BAAFS-16113387}	5B	54.31	chr5B	476631186
C/C	Affx-110160830	+	CCTGACGATAGCATTGTCTTTCTTCAGGGGTCAAC[C/G]GATAATCTTGAGAAGTTGAAGCCTATCTTGAGTGT	C	G	{BAAFS-16113365}	5B	54.31	chr5B	474764252
A/A	Affx-109370562	+	TCATGTACTTCTATATTTGCTTGTTTGTCTATTTG[A/C]TACGATAGACGCGATGACGAATGACATCATATCAG	A	C	{BAAFS-16113471}	5B	54.31	chr5B	478137503
C/C	Affx-111853802	+	GAAGCTGTGCTCTCATGTAGCGGTGAACCCCGTGA[C/T]GTGAGCGCTCTCGTGTACAAAGGACAGGGATGTAT	T	C	{BAAFS-16113174}	5B	54.31	chr5B	478318372
T/T	Affx-111982744	+	CACTTGGCAGGATGTGCTCGGTAAAGACAGAAAAC[C/T]TGGCTTATGAGGCATATGCCGAGAGTCGCTGCTAA	T	C	{BAAFS-16113448}	5B	54.31	chr5B	478320445
C/C	Affx-88619658	+	AAAAATAGTTCTTGCAGGAAGGGATCTAGTTTGAT[C/T]TTTGCAGAGTTCACTGAAATTCACCGGAAAAAAAA	T	C	{BAAFS-16113198}	5B	54.31	chr5B	478318476
A/A	Affx-109365926	+	AAATAACAGATTATGTCGGATTCGAATATGGTACG[A/G]CAACAGATCGGACTCGAGTCACAAATAGACCTATG	A	G	{BAAFS-16113419}	5B	54.31	chr5B	474786158
G/G	Affx-109399303	+	GATATAGTTGGTGGAGAAAGAATAAGATGTTGAGT[A/G]ATTTATTGGTAAAAGAGTAGACCTCAGATGTGCAC	A	G	{BAAFS-16113521}	5B	54.31	#N/A	#N/A
C/C	Affx-109375017	+	TAGTGATAATGTTAGTGGTCAAATTACAGACTCCT[C/T]GGTCGCCTTAAGGAATTAGTTCAGGTATCGATGCG	T	C	{BAAFS-16113908}	5B	56.59	chr5B	499381549
T/T	Affx-110058753	+	TGTCAGCAATTCCTCCGTACGCAGTCAGAAGCGTG[C/T]GATCGGCGGGTAAAAATCTACGCCTGAAGGTGCTG	T	C	{BAAFS-16113800}	5B	56.59	chr5B	510701752
C/C	Affx-110602236	+	GCTTGAGCTTATATGTTAGAAATTAATGTAAGGTT[C/T]GGCTATATATGGTTGATTTGAAATATGGGTGAGCA	T	C	{BAAFS-16114064}	5B	56.59	chr5B	499382207
T/T	Affx-111898988	+	GATGGGTAATTGATCTGAGGATTTACGATGTCCAG[C/T]TCCGTCGTTGAGGTGCGACCAAGTTGTCATCTGAA	T	C	{BAAFS-16113631}	5B	56.59	chr7B	572924322
T/T	Affx-111432420	+	GTCGTTGAGGTGCGACCAAGTTGTCATCTGAATGT[C/T]GTATATGATTTATCCATGTGATGCTAGGTTTTTTT	T	C	{BAAFS-16114000}	5B	56.59	chr7B	572924283
T/T	Affx-110755125	+	GGAAGATGAACTTATGAACCATAAATTTAGTATGA[C/T]AATGTGACTCGTAAATATCCTCATAGCCTCCTAGC	T	C	{BAAFS-16113750}	5B	56.59	chr5B	508795786
A/A	Affx-109281461	+	CATGTAGGCCAATGAACTATTGATCAAACCACAAA[A/G]ACGGATAAATCCAATAGCTGCTGCCAGACCAGAAT	A	G	{BAAFS-16113844}	5B	56.59	chr5B	511365597
T/T	Affx-110707379	+	CTCCGTGGTGTTGACCAACTTGTCATCATTGATGG[C/T]GAAGACAAATACGGACGATATGCGACCTCGCCTTT	T	C	{BAAFS-16113740}	5B	56.59	chr5B	502123215
C/C	Affx-110392176	+	CTTTAGTTTGCGAGAATTTTGGACCACGAACTCGA[C/T]GGCCAATTTTCTTCAGCATCATGATTCTCCATAGC	T	C	{BAAFS-16113961}	5B	56.59	chr5B	505565963
C/C	Affx-109732985	+	CATCTACCACGGACCACCCAAATCTTCCCCAAACG[A/C]ATAAGTGGGATGTCCGGACTGTAAAACAGCACCCA	A	C	{BAAFS-16113649}	5B	56.59	chr5B	517583922
C/C	Affx-109486074	+	ATAAGAAAAAAATTCAACACGTCAAACAAGGACAA[C/G]ATGAATTTAGATAATAGGAGAATACGAATTAGATG	C	G	{BAAFS-16114005}	5B	56.59	#N/A	#N/A
T/T	Affx-111067866	+	GTTGAAAACATGGTCAACCTAAACAATAAGATCAA[G/T]CTCTACATGCAACCGAATAATTAGCAAAATTTTGA	T	G	{BAAFS-16113597}	5B	56.59	#N/A	#N/A
G/G	Affx-110399061	+	TAGGTTGCGCCAATGACATAGATGCGAGGTTCAAC[A/G]GGATTATAACGGCGCCGAGCAGTATCATCGAGGCC	A	G	{BAAFS-16113955}	5B	56.59	#N/A	#N/A
T/T	Affx-92382523	+	TTGTAAAAGTTATGCTTGGATGCTATCATGTAATA[A/T]GAGAGGGCATGCATGGCAGATCGATAAGGATTATG	A	T	{BAAFS-16113700}	5B	56.59	chr5B	525813004
C/C	Affx-110038683	+	CACATCTCCACTTCTCTAGAAATATATCTATCTCC[C/T]CTCTCTTCTTTCAACATTCACGCTGTCGCCTCTCA	T	C	{BAAFS-16114162}	5B	58.161	chr5B	507953068
A/A	Affx-111980233	+	GAACTGTCACAGAAAGCAGCTCCTGATGGTGAACT[A/G]TCCACCATTGATCAATGGCGGCGCACATCTGTGCC	A	G	{BAAFS-16114430}	5B	62.719	chr5B	520886767
A/A	Affx-88411140	+	GGCATTGTAGGGCATTCTGGTTCAAGAGCCCTGAC[A/C]TCCATGTCGATTGCTTCGTCATTGCCAGCATCCTC	A	C	{BAAFS-16114317}	5B	62.719	chr5B	522894638
T/T	Affx-88631950	+	ACACGACTTTCTTCGAGTCTATCTGATAATATACG[C/T]AGAAAATGTAGCGGAATGTGCCATGCCTCCTTCCC	T	C	{BAAFS-16114559}	5B	62.719	chrUn	291207121
A/A	Affx-110670566	+	ATACGGTGGTCTTTGGGGTTGCTTAAACATCACCT[A/G]TAACACCGTGATTATAACAATAACTTACGCGCTCA	A	G	{BAAFS-16114576}	5B	62.719	chrUn	322143200
A/A	Affx-111711578	+	TTGGAGGAATCCCACACGTAAACATTTTCCTATCC[A/G]TTTGGGAACTCACGCGCACCGCATACCTTTTCTCC	A	G	{BAAFS-16114334}	5B	62.719	chr5B	517506696
G/G	Affx-108926978	+	TTTGGGGATCTAGTGAAATTTCGGGGATCTTCACT[A/G]TTGAATTTCATATGCTACTCCCAAATAATTTAGAT	A	G	{BAAFS-16114558}	5B	62.719	chr5B	527258115
T/T	Affx-111228039	+	ATGATTGGCAGAAAGATCCATACAGGGTCTTGTAA[C/T]CTGACACGGGTTTGGAAAGATCCGATCAATGGGAT	T	C	{BAAFS-16114318}	5B	62.719	#N/A	#N/A
C/C	Affx-109578164	+	ATCGAGCACCAAGTATATGGTGGTTATAACCAGTA[C/G]TGTGAATATTCCATCTGTAAAACCACTTGACAAGG	C	G	{BAAFS-16114432}	5B	62.719	#N/A	#N/A
A/A	Affx-109973650	+	CAGCTCCAGGAGATACTGTGATGCAGATATATACC[A/G]TATTTTAGCTCAATCAGTCGTAGCACCATAGATAA	A	G	{BAAFS-16114267}	5B	62.719	#N/A	#N/A
G/G	Affx-110999849	+	CACTAGCCTACCTTCACACAACTGTATCAATACCT[A/G]TCATCCATAGAGATATTAAGTCCGCTAACATACTT	A	G	{BAAFS-16114545}	5B	62.719	#N/A	#N/A
T/T	Affx-88536872	+	CAATCATGGACGTACGTACACCTCAAAAAAGGTGA[C/T]TAACATAAAGCTTTCATGTGTTCATACTCTAATTA	T	C	{BAAFS-16114245}	5B	62.719	#N/A	#N/A
C/C	Affx-111278478	+	CTCTAATTTTTGCATCGCAAAGCAAGCATAAGCTA[A/C]ACTTCATATTGTCTACACACCCAGAAAGAGTCTGG	A	C	{BAAFS-16114394}	5B	62.719	#N/A	#N/A
A/A	Affx-111414508	+	AAAAGGGTCCTCTAGCATATGTTGACAGACTAATG[A/G]CTGAAAGTGCATCAATCCTTGTAATAGCATGAAAT	A	G	{BAAFS-16114279}	5B	62.719	#N/A	#N/A
T/T	Affx-110325991	+	CGGCCCAAGCCCGGCCCATGGCCAGGTATAGCCCA[C/T]GGCTAGCTTCTCTGACGGTTCACTTATATTGAAGG	T	C	{BAAFS-16114646}	5B	63.287	chr5B	513711109
T/T	Affx-110807900	+	TTACACTTGAGCATACCAGCACGGCGTAGAAGATC[C/T]AATGAATACTTTTTCCGAGTAAGAGACAATCCAGT	T	C	{BAAFS-16114639}	5B	63.287	chrUn	67077975
T/T	Affx-111238154	+	AGAATGATATAAGCTACGAATGAATGTAGTGTGTC[C/T]GGTCATGCTTGAAAAAAAGGGTAATGTATAATTTC	T	C	{BAAFS-16114680}	5B	63.855	chr5B	533975528
G/G	Affx-111556661	+	CGTGATTCCAAGTTTGTAGTGCTATAAATTGGATT[C/G]GTGTCAATTTTCTCTCCCATATAAGATTCTCCATA	C	G	{BAAFS-16114697}	5B	63.855	#N/A	#N/A
A/A	Affx-110130045	+	GTCACGTGTACGACGGTGAGGTACATCAAACACTA[A/G]TAATTTTGAAAAGGTCATAAGGCATATGTATGATG	A	G	{BAAFS-16114858}	5B	64.4235	#N/A	#N/A
G/G	Affx-109120433	+	GGTCTTTTTCATCAGGCAAGCCCAAGTTGTAACCA[C/G]CCACACATAAACCCTGTTACACAGCTTGTCAATGA	C	G	{BAAFS-16114869}	5B	64.4235	#N/A	#N/A
A/A	Affx-110921021	+	ACTAATTGGCAATTGTTTTATATCACTGTCAAATT[A/G]ACCCACCAATACAATATCGCCCAAGCCTCAAACCA	A	G	{BAAFS-16115078}	5B	64.992	chr5B	536653112
G/G	Affx-110929075	+	CTTCTCGGGCGAAAGAAATATATTTATGGAAAACA[A/G]TCGTGTAAAAATTCAGCCCTATCAAAGCTATGGAT	A	G	{BAAFS-16115103}	5B	64.992	chr5B	535571947
C/C	Affx-111548775	+	ATTCAGCATACCGGTAGTTCAAACAATTCATATAG[C/T]ATTGAGAGCTCTGGTTTCAACTGGATATGAAGACT	T	C	{BAAFS-16115338}	5B	72.96	#N/A	#N/A
C/C	Affx-111514177	+	ATAATGAATGTGTTCTAATTTCTATAAAAATCATC[C/G]GGTTTACATGGGAGATGCCCCTAACAACCTTTCTC	C	G	{BAAFS-16115810}	5B	79.786	chr5B	554519682
A/A	Affx-88701792	+	GTTGGTAACTCATTTGTGAGAGAAGACTAATTTAG[A/G]AATGAACATATAAACTATTCCATTGGTGCAACAAA	A	G	{BAAFS-16116922}	5B	86.61	chr5B	577530310
T/T	Affx-109073752	+	CTCGTGAACAGCTCTCCTTCTTGACCTCCAAATCA[C/T]CCATAGTGTCACCACCACACGCGTAAACTCGTCGT	T	C	{BAAFS-16117161}	5B	95.99	chr5B	585825985
G/G	Affx-110464180	+	GAATTTCAATGTTCCCGAGTAAACTAGGTGTACTT[A/G]CCTACCTTCTATATATACAACTAATAACGTTAGGC	A	G	{BAAFS-16119033}	5B	184.23	chr5B	679819375
T/T	Affx-110952094	+	ATAGAACTAGAACGAGATCAGATGGACATAATCTA[C/T]TGCATGAAGTAGAATTTTCTAACACCCTTATAAGT	T	C	{BAAFS-16119032}	5B	184.23	#N/A	#N/A
G/G	Affx-88746259	+	GAGTACCCTGCGATCATGTGCCTTTCAGTTAGGGT[A/G]TACTATATGCCAATGCTTTCTTACCCGTGTCCGTT	A	G	{BAAFS-16160598}	5B	185.39	#N/A	#N/A
C/C	Affx-88649940	+	GTACAGAGCATACTGAATTTACCAAGCAAGAGTTA[C/T]CATCTGGCAGCTGAACACCTGAAGTATCTTGAGCA	T	C	{BAAFS-16160600}	5B	187.35	chr5B	464595257
A/A	Affx-92987623	+	GCCACCGCTCTAATTACTACACGCAGGCCCCATGC[A/G]ACGTACGGATCACGCGGCGCCGTCGACGCGGGCCT	A	G	{BAAFS-16160607}	5B	214.95	#N/A	#N/A
C/C	Affx-108896743	+	CTATCCTATGATCCAAAAACTGAAATATCAACGCA[C/T]ATGAACAGAAGTTCATGTCATCAAAACATGGTCAC	T	C	{BAAFS-16120065}	5D	78.584	chr5D	432985451
G/G	Affx-110968726	+	CTACATGCTTAGATGACTATATAACACCCCAAGAT[A/G]TCAGTTTTTAGTAGACTTACTGGGGATGATTTAGA	A	G	{BAAFS-16120330}	5D	154.85	#N/A	#N/A
A/A	Affx-111163736	+	TAATATTTCTGCACCACAACGTCAATGTGGCCGGT[A/G]CTGAAGTTTGTTAGTTCAACTATAAAATCTTTGGA	A	G	{BAAFS-16120943}	5D	249.56	#N/A	#N/A
T/T	Affx-88682482	+	TTAGATCTTGACTATGTCTCGATACCAGGCTGGTA[C/T]TTTCGCCATGCAAGTATAAGCACTCGAGGAGGCAG	T	C	{BAAFS-16120911}	5D	249.56	#N/A	#N/A
C/C	Affx-110172269	+	TTGACGTTTCAGGCCAAGGTCGAAGAAGGTTTCAC[C/T]GGCAAAATCGCGCCCATCTCTGGTTGGACCGCCAG	T	C	{BAAFS-16121251}	5D	296.94	#N/A	#N/A
A/A	Affx-111910124	+	GACAGGAGTCGCGGGGAGAATCGCTGGAGATTTGT[A/T]TGCGATTGCTCGGCGATTTCAGGTCTGCTTTTCTC	A	T	{BAAFS-16121331}	5D	297.77	#N/A	#N/A
C/C	Affx-109043752	+	CTCGATCGTATTAGCTAAGCTCAAAGTTGGATCTC[C/G]ATCGGGGGAAAGGCACGCGTGGAAAGAGAGACTAC	C	G	{BAAFS-16121839}	5D	340.5	#N/A	#N/A
C/C	Affx-108947967	+	ACCTCGCCTCTTATGAACCTGCACTAGGTGATGGG[C/T]GATAATGTTTTTTGGGAGTATCTTGGTGTGATTGC	T	C	{BAAFS-16121884}	6A	13	chr6A	2797167
C/C	Affx-111138833	+	CACACAGAAGGAAATTGAGTATTTGGCGGCGAATT[C/G]GGCTGCACTATGCTCTAAATGCGTACAATGGGGGC	C	G	{BAAFS-16122453}	6A	46.797	#N/A	#N/A
G/G	Affx-110242914	+	TGCGTAGAAATAAGAAGTTGTCAATGTGGTCGGAC[A/G]TGTATGAAAATCCTAAAGATATATGTTAGATATGA	A	G	{BAAFS-16122469}	6A	46.797	#N/A	#N/A
A/A	Affx-109946657	+	TCACCTACAAAGAAGGAATTATAAATCATACACCC[A/C]ATTATCTCATATCTTCCTCAGAGAAATCACTGCAG	A	C	{BAAFS-16122430}	6A	46.797	#N/A	#N/A
A/A	Affx-111878217	+	ACTTCATGAGCTCCGACATGGCCCATTGAAGTGTC[A/G]TTGCTGACGTCTCACTCCCGGCACTAAAGAGGTCC	A	G	{BAAFS-16122921}	6A	50.208	chr6A	120128969
A/A	Affx-110460609	+	CTACATGTCTAAAGGTAGCTTAAGTAAAGCAACTA[A/C]TATTTCCCTGATTTATGATACCATCTTCAATTCTT	A	C	{BAAFS-16124173}	6A	95.63	#N/A	#N/A
C/C	Affx-109470497	+	TAGAATAGAGGAACTGAATAAAAGGAACATAGCAT[A/C]GATGCCTGGGAATTAAAAACTAAGGACAATAACCT	A	C	{BAAFS-16125526}	6A	112.22	#N/A	#N/A
A/A	Affx-92732289	+	GCAGTAGCTGTATTCTTTTCGGTTACCTCGCTATC[A/T]ACTTTGAACAGCGCAAATATTCTTTTCTCAAGAAA	A	T	{BAAFS-16125618}	6A	112.22	#N/A	#N/A
A/A	Affx-111035564	+	TTTTTTTTAACATTTTTGTGTGCATCTGCAATTCT[A/G]CATTTTCCGAGTTTTCTTTAGAACTTTGCATTTCC	A	G	{BAAFS-16125697}	6A	112.22	#N/A	#N/A
A/A	Affx-111079361	+	TTTGTCCCTTCCCTTCTCGTGTATTCATTGTGCCT[A/G]TGTACTGCCTCTACATTGTCCCCTGGATTGCTAGT	A	G	{BAAFS-16125492}	6A	112.22	#N/A	#N/A
A/A	Affx-110709208	+	TTTTGGCATGGATCCGTCCGTGACTCTGCAAGTTC[A/G]AAGTCACCTCGTTCGCATGATGGTGTTTTGGCAAA	A	G	{BAAFS-16125606}	6A	112.22	#N/A	#N/A
A/A	Affx-111682364	+	TTACAATCCACAATCCGTGCCGGTAGAATGGATCT[A/T]CTCACGCTAAAGCACAACAACCGTCTCCTGAAGCT	A	T	{BAAFS-16127284}	6A	240.88	chr6A	615626143
A/A	Affx-111392567	+	GCCAACGGGGAGGCTATGCATAACTTCTGCACCAC[A/G]AAAGCTTTACCAATAGACCATCATGTATCATCGTA	A	G	{BAAFS-16127204}	6A	240.88	chr6A	617318758
G/G	Affx-109120713	+	GGGAACCGCATGGAGGCTGTTGACAAACTGCACGC[A/G]CACTGTTTGCGAACCCCAATGCACAATAATGGCGT	A	G	{BAAFS-16127830}	6B	41.01	chr6B	68046247
G/G	Affx-111359313	+	GGATGTCTTTTATTTCACCATGGCTCAGTAGCACC[A/G]CCCGTGTACATTTTGCAACTTATGTACCTTTAAAC	A	G	{BAAFS-16127820}	6B	41.01	chr6B	55649930
G/G	Affx-110427330	+	ACTCTTGTGCTTCACTATCAGCAGGACCCGGGACT[A/G]CAACTTCACTTATCATTGGAGGAGCATATCCATAT	A	G	{BAAFS-16127812}	6B	41.01	chr6B	64186559
C/C	Affx-88477625	+	GGCTAGGATGAACGATGCTTGCAGATGGTTTGGGA[C/T]TCGTGTAGTTGTGTGGGAGGGTTGAGTTGAGGCGC	T	C	{BAAFS-16127822}	6B	41.01	chr6B	62146529
C/C	Affx-111416868	+	TACTTATCTTTTCAACTGGAACATTAATCTCCTTT[C/T]ATACCTACTTGCAGGTCCTGCATTTGGTTCCGTGC	T	C	{BAAFS-16127827}	6B	41.01	chr6B	55684070
G/G	Affx-109561227	+	TCAGATGGATAGATCGCGTTAGCAGACGAAACAAC[G/T]GCTACGACGGCAAGGAAGGGAGGAAGGAGTTTGAG	T	G	{BAAFS-16127829}	6B	41.01	chr6B	55441718
T/T	Affx-111954290	+	TTCAGAAATTAATTCGCCATCTGCAGAAGAAGATA[C/T]AACACATCTAGCTGATGAGGATACCACAAACATTG	T	C	{BAAFS-16127824}	6B	41.01	chr6B	55417905
G/G	Affx-109599051	+	TTCAGGCCATCAGAGTCAAGAAGATTAATCTCCTC[A/G]GCGGTTTATATACTTGATCTTCTACAAAACACTTA	A	G	{BAAFS-16127838}	6B	42.147	chr6B	66642693
G/G	Affx-109388764	+	TCAGCCCGAACGTGGACGAGGAGAGAAGAAAATCC[A/G]TCATGGAGCCCTTAGGCATAACGAATATGGCATGG	A	G	{BAAFS-16128013}	6B	43.284	chr6B	116098360
C/C	Affx-109353745	+	CTTAGCGACCATCAAGATAATAGCGTCCACATCAT[C/T]GGCCTTAGTGAGAGGGCTCCATTGCTGAAGAAATG	T	C	{BAAFS-16128014}	6B	43.284	chr6B	116109241
A/A	Affx-111547079	+	TTCACAAAAAGGAAAAAAGACAGAGGGAATATGCA[A/G]TATCCATACACCCGTTTCAAGCTCCTCTTGTGGTT	A	G	{BAAFS-16127978}	6B	43.284	chr6B	117520961
T/T	Affx-111366534	+	AGGAACAATCATGTTGGGTGAGTAATAGCCTTATT[C/T]TGGTTGGGGTGTTGTAACACGAACTTGAACTCTTT	T	C	{BAAFS-16128089}	6B	43.284	chr6B	125402417
G/G	Affx-92754312	+	ATTAACCAAACAGCCATAGTGACAGCTCTGACCTC[A/G]CATCGAATCAGGCTTACTGAGTACTAAGTTATACT	A	G	{BAAFS-16128017}	6B	43.284	chr6B	116114376
G/G	Affx-110362202	+	CTCGTTCCCACATGAACTGTGAAAGTTGGTAATAA[A/G]TGCTACTCGAGAGCGGCGTTACTGAGTTGGGCGGC	A	G	{BAAFS-16127988}	6B	43.284	chr6B	117317000
C/C	Affx-111957767	+	CTCTGCTAGTTTGAATATCCAAGGAAATGGTAAAA[C/T]GGAAAAATCATTTGTTTTGAGCGTAAGGCCGACCC	T	C	{BAAFS-16128084}	6B	43.284	chr6B	113576698
T/T	Affx-109867563	+	AAATCTCTTTCGGCCACTGCAATACTTTCTCATCG[C/T]TTGCGTCAACGACATGTGGGGCCTGGCCCCACCTT	T	C	{BAAFS-16127991}	6B	43.284	chr6B	116607387
T/T	Affx-109337323	+	TGCAGCTGATATGATGCAGATTCGCAGAGTTGTGC[C/T]TGGTGTAGTGCTGTATAGCTCCAGTATTGATGAGC	T	C	{BAAFS-16128057}	6B	43.284	chr6B	124556076
T/T	Affx-110972671	+	GTGTCGCCGCGAAGCGAATATGGCTGCCCATAGTT[A/T]AGCAAAATTAGGTGTTGTCTGTAATGCTGACTATG	A	T	{BAAFS-16128113}	6B	43.284	chr6B	116105182
G/G	Affx-109831511	+	CCGTACGGGGCAGAAACAAGGCAAGAAAATTCAGA[C/G]AAGCAATTTCAAAACAATGAACATGTCAGCGGATA	C	G	{BAAFS-16128068}	6B	43.284	chr6B	114056320
T/T	Affx-109204988	+	ATGAAGGTGGTGAGAGAATAAATTTCCAAACATAA[C/T]ATGGACCAAACCACTTCTATACTATCCCCTTCTAG	T	C	{BAAFS-16128094}	6B	43.284	chr6B	120287609
T/T	Affx-110511269	+	ATTTAATTAAGGGATGCGGGCCCGCCAGTAAAAAT[C/T]AGGGGGGGATTAGGAGAGGGCATCAGCCACTCTGT	T	C	{BAAFS-16127994}	6B	43.284	chr6B	116723793
A/A	Affx-111555698	+	GGGTCGATGGGTACGTGCGCGTGCACAAGGTGACG[A/G]ACGGCTGTAGCCGATAGCTGGCCTTAACTTCTCTG	A	G	{BAAFS-16127995}	6B	43.284	chr6B	114512017
T/T	Affx-110228803	+	CCAAGGAGTGGGGCCTAGATATCTATTCGGGGTCT[C/T]CGAGAGCAAATGTAGGCCGACAGTGGAGAGATACC	T	C	{BAAFS-16127980}	6B	43.284	chr6B	116109767
A/A	Affx-111519466	+	ATTCAGTGATACAGGAGCGTAAGTAAACTTTGAGA[A/G]ACATCTGATAACATCACAATGTAAGCTAACAGACT	A	G	{BAAFS-16128093}	6B	43.284	chr6B	125408233
G/G	Affx-88609085	+	ATTGAGTTGGGAACGGGATTGAACCTGAAACAACA[A/G]CAGCCACCCAAAAACAAATTGACATACAACATAAC	A	G	{BAAFS-16128024}	6B	43.284	chr6B	114880313
A/A	Affx-109891920	+	TTCTAAGGAAGATAATGATGTGGATGCAGGCTTGC[A/G]GTTTTTCATTCACATACGAACAAGAAGTTCATTTG	A	G	{BAAFS-16127997}	6B	43.284	chr6B	116830518
G/G	Affx-88409460	+	CGACTGGGATTTAACCTGCGTGCTCATACTAATAC[A/G]GGGTAGGAAGGAGTGGAGAGTTGAGTCCACATGAG	A	G	{BAAFS-16128081}	6B	43.284	chr6B	73587292
G/G	Affx-110478076	+	GTAAGCACTAATGTTGTCTTCATCCTTTATGTGTC[A/G]TCATTATGCACTTCTTCCCTCACCACCATTCCTTA	A	G	{BAAFS-16128025}	6B	43.284	chr6B	115942549
G/G	Affx-88503816	+	TACCATATAGATGAGAAGCTTATCACAACCCAATT[G/T]CCCATGTTCATTTATCAACCAAACACATCAGTTGG	T	G	{BAAFS-16128027}	6B	43.284	chr6B	116364218
A/A	Affx-110578791	+	GTGATCATGAACCTATATCACACACTTATGGGACG[A/G]AACCAACTCAGGATAGATCGGAGTGGATACAAGTA	A	G	{BAAFS-16127981}	6B	43.284	chr6B	114513030
C/C	Affx-111156272	+	GCTCTTTTTTAGGAGTTATTTACTTCCACAGAGGG[A/C]ACTCAAATGAATGAGCTTATTGATAAAGTACTCCC	A	C	{BAAFS-16128028}	6B	43.284	chr6B	116097363
G/G	Affx-110696030	+	AACTTCACCATGATAGCACGAATACAATACATACA[A/G]GCACTGATGAAAAAATATCCCCATGTAAATATGGT	A	G	{BAAFS-16128063}	6B	43.284	chr6B	124471269
G/G	Affx-109820477	+	AAGTTCGGTGCGTGGTTTCGTTCCCAGGAGGAAAA[G/T]GTGTTTGCTATTTACTCGTTCATAGTACTATCTCC	T	G	{BAAFS-16128029}	6B	43.284	chr6B	116600545
A/A	Affx-111722788	+	ATCTAGTGCATCATTCAATGTTCTCGGTTCACCTA[A/G]AATACATAACATTCTACATCGTATAGTGTCATCCG	A	G	{BAAFS-16127999}	6B	43.284	chr6B	116829727
T/T	Affx-109418982	+	CCACACTTTTGAGTAGTCTTCATGAACTAATGGAC[C/T]AAAGATTACCTCCACTACCCCTACCACCTAGCAAA	T	C	{BAAFS-16128067}	6B	43.284	chr6B	113594435
A/A	Affx-110791204	+	CTGTCTATGTGCTCAACGGGAGAAACACAATCCCA[A/G]GCCTGGTTGGAACGGAGGAGGCCCCGCCTCTGCTC	A	G	{BAAFS-16128000}	6B	43.284	chr6B	116697570
T/T	Affx-110386041	+	AGACTGACGATGAGGGGATTCAGGTGAGGGAAGAC[C/T]GGCACTGTTATCTGGCCTCGCCTCTATTGTACAGT	T	C	{BAAFS-16128098}	6B	43.284	chr6B	125408299
C/C	Affx-108940447	+	ATAGCAGTAGGTGGTGGGATCTCTGGGGCTTCAGA[C/T]AGAGCAGTGTCTATGTTGGCCGAAGATGCAGAAGG	T	C	{BAAFS-16128107}	6B	43.284	chr6B	113513064
T/T	Affx-108976682	+	TCAACCAAACAATCCTCAATGTGTTAACTTAGCCA[G/T]AAAAAACTCATCTAAGTTACAGTTAGAAAAATCAT	T	G	{BAAFS-16127986}	6B	43.284	chr6B	116364016
G/G	Affx-111533550	+	TGCAAGTTTAGAAAACATGCAGATTAAATACAGAT[A/G]ATGACATTGCAAAGTGCAACACGAAGCGAATGACA	A	G	{BAAFS-16128110}	6B	43.284	chr6B	81357358
G/G	Affx-109856310	+	AAGAGTCGTCCCCGTTCAGCGCCGACAACCAGCCA[A/G]ATAAGGTCTGATCTCTCTCACCGACTGTACTTCCA	A	G	{BAAFS-16128033}	6B	43.284	chr6B	115939918
A/A	Affx-109531120	+	ACATTGTTCCAGATAAACTGGTGTACAACAACTTG[A/C]TGATTTTGTATCAAAAGGCAGGCCAGCCAGAGAAA	A	C	{BAAFS-16128077}	6B	43.284	chr6B	113656721
T/T	Affx-109125132	+	TCGGTTCTGATGTCAGCCGGTGGTTGTCGTCTGAG[C/T]CTTTTGAGAGCTCTTATTTCACGCTAAAACCGTTG	T	C	{BAAFS-16128041}	6B	43.284	chr6B	116112156
A/A	Affx-108887140	+	ACCATTGTCCTGGCATCAAATACAGAAATTCCATC[A/G]TAGGACAAAATTATAGCTCCCCGTCCCACGCCTAG	A	G	{BAAFS-16128071}	6B	43.284	chr6B	124354732
A/A	Affx-88790989	+	CACCTAACATTACATTATTTTTAGCCGTTTTCATT[A/G]GCAGGCCACGACTAGAGTTTGTTTCTTGTTGGGTT	A	G	{BAAFS-16128008}	6B	43.284	chr6B	116831826
G/G	Affx-110192742	+	TGGCAGCAAAATGCCAACAACTAGGGCTACAGGCG[A/G]CAAGCTATGAAGTTTCGGAAGGACATCTGTTTAGG	A	G	{BAAFS-16128038}	6B	43.284	chr6B	116416981
T/T	Affx-109490739	+	TCACAACAGTCTCGACTTGCCAACCAATGTGGATG[C/T]AGGAGGTTACGAATTCCTATCAAACCGATCAATCA	T	C	{BAAFS-16128073}	6B	43.284	chr6B	124426732
C/C	Affx-111312322	+	TAAATACTAAAAGGACTTTGGATGGTTTCACTCGG[C/T]TCAGTGATATTCACTCATGTTGTTTCGCCAAATGA	T	C	{BAAFS-16128048}	6B	43.284	#N/A	#N/A
C/C	Affx-109306547	+	GCTCCCAGAGTTACCCACGAGATGAATAGCTCTCT[C/G]TTAGCTCCTTACACTGCCGAAGAAGTGAGAAAAGC	C	G	{BAAFS-16128059}	6B	43.284	#N/A	#N/A
A/A	Affx-111721553	+	GAATCAGGGGCTTATCAGTCTCTCAAACCAACTTC[A/G]CAGTTCAATTTTCACAAATTCGGTTCTTTAACTTG	A	G	{BAAFS-16127990}	6B	43.284	#N/A	#N/A
G/G	Affx-109350765	+	CAATCGATCTGTTGTCATGCCAACGCTAAAAAACG[A/G]TGTGTTCATACTTAAATAAATGTATAAGAATCATA	A	G	{BAAFS-16128090}	6B	43.284	#N/A	#N/A
C/C	Affx-111192603	+	GAGCTATCAAGACCTCTGGAACCATATCAAGACCT[C/T]TAGAACATAAGTTGACAGTGGTAACTAGTAATTCA	T	C	{BAAFS-16128031}	6B	43.284	#N/A	#N/A
A/A	Affx-88681227	+	CGTCCCCTGGCAATAATGCAAGAGTAGCAACCCGT[A/G]GCATGGCCTTCCATAGTCTGAGCCATTGTCAAGAT	A	G	{BAAFS-16128065}	6B	43.284	chr6B	113648476
A/A	Affx-110509938	+	CAAGCCTCACCATAGCAGGCTCTAACCGCCGCAAC[A/G]AACAGAGTACTCCTAAAGAAGCGTGTATTCCCATC	A	G	{BAAFS-16128052}	6B	43.284	#N/A	#N/A
G/G	Affx-88739268	+	AACCAGAAGATCAACCGAGTGATAAAACTGACGAT[A/G]TGGAGGCAGACGTGGTGCATGAAGAGGTGCCTAAA	A	G	{BAAFS-16127977}	6B	43.284	chr6B	117516222
C/C	Affx-111637478	+	GATCCTTGAATTTGATATGGATAGGCGAAAACTAG[C/T]GGTGATATCTATGCCAGTAAATGACCTCAGTTGTT	T	C	{BAAFS-16128132}	6B	43.8525	chr6B	79723964
G/G	Affx-111225299	+	AGTACGGGTAACGGTTAATCATTGTAAGCTTGACC[C/G]AGAGCCATCACTATCATCACGTCGCTCCAATGGAT	C	G	{BAAFS-16128125}	6B	43.8525	chr6B	116119912
C/C	Affx-109275858	+	GTGATTGCCCTTTGGAGTCAGATGGACTCGCTTGT[C/T]GTCTACACTTCAGCAATAGTTTTTCTTATGAGTTG	T	C	{BAAFS-16128127}	6B	43.8525	chr6B	124481592
G/G	Affx-110525410	+	TTCGACCCCTCCCCCAATTCTGATACAGAATTCAT[C/G]ATTTTTCCCGGATTGCGAACCAGGTCCTCAAATTG	C	G	{BAAFS-16128126}	6B	43.8525	chr6B	73652680
G/G	Affx-109547253	+	GCGATTACGTTTTGACCATCCCATGTAATTAACCT[A/G]GTCGCCGCCTTGTCCTCCAGAAACTGGAATCCTCC	A	G	{BAAFS-16128131}	6B	43.8525	chr6B	95824913
C/C	Affx-109377689	+	TCTTTGCAAGTCTTGTTATATAGTTCATTCATGAT[C/T]TTGCCCTGTTATCCCCTTACTGGATTGGGTTTATG	T	C	{BAAFS-16128268}	6B	44.421	chr6B	126629885
T/T	Affx-109791329	+	CTTATCTACTCGTACTCCTTATCTTCTGTAACAAC[C/T]TTGTAACAATCATGTATATCCGGACTCTCGGTTGT	T	C	{BAAFS-16128230}	6B	44.421	chr6B	123237301
T/T	Affx-111873533	+	AACATGTGAAAAGGCATTGAAGGTATTTTAAATGG[C/T]AAATTAAGATGGGAACTGAACATGGCACGCTCGAA	T	C	{BAAFS-16128236}	6B	44.421	chr6B	126807962
T/T	Affx-109352528	+	CACCAAATGTTGATATTCAGGATTAGTAAAAATTC[C/T]GAAGTGATGTCAAATTACTGGGTTCTTTGGTCCAG	T	C	{BAAFS-16128226}	6B	44.421	chr6B	126313547
T/T	Affx-110570836	+	GTACAATGGTTGATAAGATAGTCTTATATTAGGTC[C/T]GTCACGAGAAGACAATAAGACTTGATGTACTATTG	T	C	{BAAFS-16128211}	6B	44.421	chr6B	126634627
C/C	Affx-109133722	+	GTTTTGCAAGCTGTCGAAGTTAGGGTCTAGCGACT[C/G]AGTTGTGCACTCTGAAGAATGTAAATATTTGAACT	C	G	{BAAFS-16128233}	6B	44.421	chr6B	126862124
G/G	Affx-108874795	+	GGGGTCACCGCCATGGGGATAGCATCTAAATTCCA[G/T]GTTGCGTATGATTTTCCAAATCCCACAACAAATTG	T	G	{BAAFS-16128232}	6B	44.421	#N/A	#N/A
G/G	Affx-88782275	+	TTTTGAACTTCAGAGAGCATAAATCTGTAGTTCAG[A/G]ATCCCTAAGAAATAATAGTTCACAAGTTCTAAAGA	A	G	{BAAFS-16128241}	6B	44.421	#N/A	#N/A
G/G	Affx-110779796	+	GATGTGTTAGCTTCCTGCTCGGTAATAACTTGTAC[A/G]ATGATGCTTTCTTAGAACTGTCATATAAGATAAAC	A	G	{BAAFS-16128215}	6B	44.421	#N/A	#N/A
C/C	Affx-110413502	+	GTGCTAGTACCACCCAATATATATCTTGCAGGATG[A/C]AAGGCATGAACGGCATGAAGACTTCGTAATCATAT	A	C	{BAAFS-16128235}	6B	44.421	#N/A	#N/A
T/T	Affx-88480948	+	TTTTGAGAGGTGAATTGGCTACTTGTTCTTGCCTT[C/T]CTTGTGATGACAGTTTAATTTATGTGGATGAACTG	T	C	{BAAFS-16128246}	6B	44.421	chr6B	126629490
C/C	Affx-111714840	+	TGTCACCCTGCGTGCTGTGTGCCAAATAGGAGCTC[C/T]CCCTATGGACGTGATGGTTTGTTTGATTCATGTCC	T	C	{BAAFS-16128294}	6B	44.989	chr6B	135719836
C/C	Affx-111008234	+	ATGCTAGCAAACAGATTAGTTGTAGATATTGTTCT[C/T]GCATGTGCTCACGCACTATGGAAAGTATATGGTTA	T	C	{BAAFS-16128435}	6B	46.1255	chr6B	140996461
C/C	Affx-109867162	+	TTTGGTGACGTAATTGACAACTGGTTAAAATGCAA[A/C]CTACTTCCTCTGATCTTATAAAGGATATAAAGATA	A	C	{BAAFS-16128855}	6B	46.694	chr6B	181957032
G/G	Affx-110831801	+	TTGGTCACATATTGCTCATTTATTCTTTCCAATTA[G/T]CACACTAGGGTCATAAGGTGTTCCATAAGGTTTAC	T	G	{BAAFS-16128860}	6B	46.694	chr6B	140112237
C/C	Affx-88564580	+	TGGCTGGGAAACTCATCCCGATTGTACTCAAATTC[C/T]GTTCTTCGTAATTTTTGGCACAACTGAAATTTAAC	T	C	{BAAFS-16128799}	6B	46.694	chr6B	151213861
A/A	Affx-111848319	+	AAGCCACTTAGAACACATTAATATAAAAACAACCC[A/G]CCATATAGATTAGGAGAGGCATCAATCACAATGGA	A	G	{BAAFS-16128839}	6B	46.694	chr6B	140113304
G/G	Affx-109645592	+	TGATAGAGTGGTAATTCACCGCCAAATTTTTGTCT[A/G]AAAAGTGTGAGTGCTTTAAGGTAGCTGAGTTGGTT	A	G	{BAAFS-16128831}	6B	46.694	chr6B	182453587
C/C	Affx-109081930	+	GTATTCCGGTTCACCAACGATTGACATGGAGTGCA[C/G]TCCACCTTGTTTGGGAAAACTTACGTCCCACAAAA	C	G	{BAAFS-16128838}	6B	46.694	chr6B	182487028
G/G	Affx-111968779	+	GCACAACCTCTGCAGCCAGGTGGAGCTGGAATTTT[G/T]TGTCACTGAACATGAACCATTCCCAAATCTTCAAA	T	G	{BAAFS-16128757}	6B	46.694	chr6B	163801755
T/T	Affx-110324025	+	TGTCCTTTTGTCCAAATGTTGCCATAATGCACCTG[C/T]GAACACAGGATCCCTATCTGAAACAATGAATTTGG	T	C	{BAAFS-16128846}	6B	46.694	chr6B	140341556
A/A	Affx-111275596	+	CAGCAAACACTTATAGAGCACTTATTTCTAAATAG[A/C]TGTCATGAAACTAGGAGACCCATCTTTCTGAGATC	A	C	{BAAFS-16128817}	6B	46.694	chr6B	149850358
C/C	Affx-110365909	+	CGGTGAAATTGGAATTTAAATGGCCGCATAAATAA[C/T]ATCACTGACCGGTCGATAAGCAAATCAGTTGGTCT	T	C	{BAAFS-16128805}	6B	46.694	chr6B	160719363
T/T	Affx-111507541	+	CTGTGAATCACCTCTGACGATGAGCTTCCTAATTC[C/T]GAGGTCCACTATGATACTGAGTCTGGCAAGCAGTC	T	C	{BAAFS-16128850}	6B	46.694	chr6B	181788006
A/A	Affx-110940894	+	CAAAATTTCCAACAAAACATCAAAGTAAAGGGAAT[A/G]ATCAATCTGATGAAACTATTGATCAAGATGAATAA	A	G	{BAAFS-16128869}	6B	46.694	chr6B	156258250
C/C	Affx-109968098	+	CAACATAGTGGCGGTTGTGTTGGCAATACTCATAG[C/G]TAGAGCTAAGGAGGATAGCCAAGTAGGAGGACTAG	C	G	{BAAFS-16128847}	6B	46.694	chr6B	175334491
C/C	Affx-88715573	+	CCAATCCACACAAGATTCCATTTCCTGCATTCATC[C/T]GTGACATACTTCTGAACACTTGGAGATGGTAGACT	T	C	{BAAFS-16128871}	6B	46.694	chr6B	156276321
G/G	Affx-111052876	+	ACCGTCTCGTCCCTCTCAGGCGCCGCTGCAGGTAA[C/G]GTTTTCTATTTCCCGGCAGTTGCATTTGCGATCTT	C	G	{BAAFS-16128862}	6B	46.694	chr6B	181476052
A/A	Affx-111279516	+	ATTGTGACATTTCGATGGTGGGGAGGAGGGAGGGT[A/G]ATTTATTTGGAACATTTAGGTATATTGTCACACTA	A	G	{BAAFS-16128758}	6B	46.694	chr6B	140588260
C/C	Affx-111834766	+	TTTATCTTGACAGTTATTGGAGGTGGGACCCACAA[C/G]TTAGCATCAACCTTCTTCTTTCTCCCCCTCTCTTT	C	G	{BAAFS-16128868}	6B	46.694	chr6B	168477421
T/T	Affx-110968336	+	AAATTGTTAACTAGCAGCAGCGCATAACAAGCAAT[G/T]AGGTACATTATTGTTCCCCAACTTTTTCATTGTGT	T	G	{BAAFS-16128793}	6B	46.694	#N/A	#N/A
G/G	Affx-109852070	+	TACACATTTTCCAGAAAGAGATCAACAATCTTCTC[A/G]GCATTATATGGAAGTTTAACAAGAATAAATTGCAT	A	G	{BAAFS-16128854}	6B	46.694	#N/A	#N/A
G/G	Affx-111993153	+	TCAAGGGTCTGTGAAAAGTCCCTAATTATACCGCT[A/G]ATCAGCCCCCTGAGGCGTGGGTTGAAAGTTATGAG	A	G	{BAAFS-16128946}	6B	47.2625	chr6B	172188979
A/A	Affx-110918574	+	TGCCTCTAGGGCATACTTCCAACAGGTTGCTGCCC[A/G]GTTGTTCCTGTAGTTGTTTAATTACTAGTACAATT	A	G	{BAAFS-16128943}	6B	47.2625	chr6B	459532893
C/C	Affx-108910013	+	AAAACCGATCCGACTGAGAATCCCAACTTTGGCTA[C/T]CCTGAATGGCAAAGTACATTTGTATGAGACCAAAA	T	C	{BAAFS-16130831}	6B	47.831	chr6B	196687717
C/C	Affx-109318118	+	CAGAAATATGATAGTTTTGGATTAGGGCACTAAAT[C/T]TGGCCCACTCCTCCATCTCGGCCGGCCCAAGAGAC	T	C	{BAAFS-16130913}	6B	47.831	chr6B	459230500
G/G	Affx-111980002	+	TCGGTGTGAACAGGTTTGCAATTAAATACTATATC[A/G]GTGTAATCGGTTTGAGCAGGAGAAGTAATTTGGAA	A	G	{BAAFS-16130870}	6B	47.831	chr6B	183137595
C/C	Affx-109476283	+	TGAGATCCTGGTCGTGATTAAGCCTTGGTTCTCAT[C/T]CTCCAGGGACAAGTGCCCTCAACTTCGCCTTGTTG	T	C	{BAAFS-16130947}	6B	47.831	chr6B	189185798
A/A	Affx-111976946	+	AAAAAACACAATGAAAATTAAGAAGAATACAAAAA[A/G]ATGTTCGATATTAGATTTATAGACAGATCGATCTT	A	G	{BAAFS-16130834}	6B	47.831	chr6B	197238576
C/C	Affx-110861547	+	AGCGTCAGAAGCTTTTCTGATCATTGCAAACGTCT[C/T]GGTTGACATAAGAGGTGTAATGAGGAACGAGTATA	T	C	{BAAFS-16130928}	6B	47.831	chr6B	461966690
C/C	Affx-88734770	+	TTTTCTGTGCCTCCAGTCTCCATTATTTGAGAACC[C/T]CGAGCTTGTGAACAGCTGCAATGGCTGTATTCTGC	T	C	{BAAFS-16130753}	6B	47.831	chr6B	470115347
C/C	Affx-111993960	+	CTGAACAACCAGATCCTCCAAATCCATTAGCTGAA[C/G]TGACTCATTATTTAAAGGCTTCATGTACCTATTTG	C	G	{BAAFS-16130895}	6B	47.831	chr6B	185116857
C/C	Affx-111550905	+	TAGAGTTGTGCAAGGCCTATACCAATGAAGAAATT[C/T]GGGCTGCTTTGTTCCAAATGGGTCCAACAAAAGCC	T	C	{BAAFS-16130785}	6B	47.831	chr6B	526831499
G/G	Affx-109965010	+	ACAACGAACATATAGAGTTTTGGCTCTCTCGCAAG[C/G]TGCATTTAGCACAGAAGTAAATGGACGGTCATTGT	C	G	{BAAFS-16130871}	6B	47.831	chr6B	183287798
G/G	Affx-110382404	+	TCGTAGGCTGACTATTGCTTGGACATCTCCACTTT[A/G]GAAAGCGCCCTTGCCCTTGAAGATCAAAAAATTTC	A	G	{BAAFS-16130872}	6B	47.831	chr6B	182743734
A/A	Affx-110664176	+	AGTACTAGTAACGATAGAGTGGTAACAATAATAGT[A/C]ATGGTAACTGTGGTAGCAATGATTTTGTAGCAGCT	A	C	{BAAFS-16130952}	6B	47.831	chr6B	203113187
T/T	Affx-110394213	+	GCTATTATGAGCATAGTCGGGTACTTTGGAAAGAC[C/T]GTGTCTCGGTCATCCTGTTCTCAAACACCAGGCAG	T	C	{BAAFS-16130971}	6B	47.831	chr6B	467871355
C/C	Affx-88801299	+	CCAAAATGTGCCAAGGAAAAGGTATAAACTGGACA[C/G]TGAAGTTGCCTAGATGAACATGCTTATAGGCTGTG	C	G	{BAAFS-16130981}	6B	47.831	chr6B	465150562
C/C	Affx-111477832	+	TCACCATAGCATAGTTTCTTATTCAGAACATTAAG[C/T]GCGTGTTTGCAATAGGAGAACACCAAATGGCAAGT	T	C	{BAAFS-16130911}	6B	47.831	chr6B	185674431
G/G	Affx-109442708	+	AGCCTGATCACAGACCGGTTATAGTTCTGGTGGAT[A/G]ATAACCCACAAGTGTAGGGGATCGCAACAGCTTCC	A	G	{BAAFS-16130956}	6B	47.831	chr6B	199097861
G/G	Affx-110146743	+	AAGGAGCAAAAGAAGACGGTCAACCTTTACTTGGG[A/G]CTCATTTCAACGCCACTATTGCAACCGAGCGCTGC	A	G	{BAAFS-16130891}	6B	47.831	chr6B	455074189
A/A	Affx-88635666	+	GGATTTGTGGAACTAGAGAACCTATATTCACTCAT[A/G]GCAGGATCTATAAATCTAATAGCATGCAGAAATTG	A	G	{BAAFS-16130949}	6B	47.831	chr6B	189299910
G/G	Affx-111032655	+	GCTTCCCGTTCTCCTTTGCCCAACAAGTCTAGACC[A/G]TACTTTGTACAGCTTGTCATGGACCCCATCTCTAA	A	G	{BAAFS-16130916}	6B	47.831	chr6B	459231000
C/C	Affx-111356687	+	AAACAAGCGAAAGAACATCACACCTACATTTCAGA[C/T]ATAATGACACATTGCGACGACTCTTATGAGAGGTT	T	C	{BAAFS-16130837}	6B	47.831	chr6B	461846325
C/C	Affx-109176543	+	GGTCTCCAATCACATGCTTGAAAAATATAAACCGA[C/T]TTCATTTGAAAAATTAAAATGCTTTATGTATTTGT	T	C	{BAAFS-16130678}	6B	47.831	chr6B	470115875
C/C	Affx-111592726	+	CACCAGAGATCTTCTCTAATAGCAGCCAATTACAA[A/C]AATTTGCAGTAAGTCATAAATGTAACATCTAGAAG	A	C	{BAAFS-16130955}	6B	47.831	chr6B	202043801
G/G	Affx-109474545	+	TGCATGTGAGCAAAACGATCAACATAACAATGAAC[A/G]GTTTTGAATAACAATCCAAAGGCTACACCGCAAAA	A	G	{BAAFS-16130860}	6B	47.831	chr6B	185667975
G/G	Affx-110944768	+	AATTTCCTTGAGGAGGACATTTGTCATGTTGTGAG[A/G]GGTTTTCTCGAGGGAAGGCCTATACCTGAAGGATT	A	G	{BAAFS-16130789}	6B	47.831	chr6B	526831615
C/C	Affx-111624218	+	CGGTGGCAAGCAAATGAGCCGATTGTTCACGTGCT[C/T]CCCAAGATCCCCTACAACAGCGAAGTCACATCACA	T	C	{BAAFS-16130974}	6B	47.831	chr6B	466778292
G/G	Affx-109992626	+	GGTAGAGTCTTGGTGCATTCCAACGGTAGCTCTAA[G/T]AACATGATGGTTTCTCTGATCCGTTTCAAAGATTG	T	G	{BAAFS-16130819}	6B	47.831	chr6B	459269513
G/G	Affx-110902491	+	GCAAAAGCTTAAAGCAGCACGGGACACGCTCAATC[A/G]CACATGGAATAAAGTACTAGACACTGAAGAAAAGT	A	G	{BAAFS-16130791}	6B	47.831	chr6B	528114035
C/C	Affx-111780620	+	CGGTCGTAGCTTATTGCCGGTGATGCCTCTGTCCT[C/T]GTTTAGAGGTTAGACTTGCACCCGTGTGTGCAGAC	T	C	{BAAFS-16130903}	6B	47.831	chr6B	458621005
G/G	Affx-109611310	+	ACCTGCCTTATGCTGCAAAGAAGTTGCGTGTGACC[A/G]GTGATTACTTGAGGAAGTCAGGTGGATCGAAGTCT	A	G	{BAAFS-16130775}	6B	47.831	chr6B	526829668
A/A	Affx-109995438	+	AGTATTTTTTGAAGCCTGGCATGTATGGCAGTCGC[A/C]AGCATAAACTCTGAGCGATGGCAATGACCGCTGGC	A	C	{BAAFS-16130850}	6B	47.831	chr6B	184150878
A/A	Affx-110962441	+	AGGAAGCATAGCATCACGTCCGTTACCTACAACAC[A/G]AGTTACATATCAATCTACACCTACACATGTCACCT	A	G	{BAAFS-16130865}	6B	47.831	chr6B	182756194
G/G	Affx-110317091	+	TGAAGTGACTCATTATTTAAAGGCTTCATGTACCT[A/G]TTTGTAGCATCCCTAGAAGTAGAACCCGAATCTTG	A	G	{BAAFS-16130904}	6B	47.831	chr6B	185116888
T/T	Affx-110827880	+	CATTGATGTTGAGAGCTGCTAAGCCCTAGCAGCGG[C/T]CGCTAGATCTTCGGAAGGCGATCTTTTATGCGAAC	T	C	{BAAFS-16130931}	6B	47.831	chr6B	461887202
T/T	Affx-110400492	+	TTTAGAATTTGAACAAGCATCAAAGTCAACAGCCA[C/T]TGTCATATATTTTTAGTCACCGTCTGTAGTTTATT	T	C	{BAAFS-16130726}	6B	47.831	chr6B	483362167
T/T	Affx-110200036	+	AACTGTCAATTCATAAGTGCCCAATGGACATGGAC[C/T]TGAGAACCAATAGCAGAGCAGCGAAGGGTGGAGAT	T	C	{BAAFS-16130897}	6B	47.831	chr6B	187843338
G/G	Affx-111122140	+	ACTACTCGGCAAGGTCGGCGTATAACGCACAATTC[A/G]ATAGCAATCAGCCATGCAGTTTCAAAAACATCATT	A	G	{BAAFS-16130879}	6B	47.831	chr6B	182756949
A/A	Affx-110124093	+	CAGTAGTTAACTACTCCTTTGAATGTTCTGCACTG[A/T]AAACGCCGGGATCGATGGATTTCGATGTTACAGAC	A	T	{BAAFS-16130906}	6B	47.831	chr6B	460273401
C/C	Affx-108975030	+	GACCAGCTCGTCAACATGACGGGAGGTCGAGTGCG[C/G]TTCTGTTGACCAGGTGGCGGTGTGTGAAGGATTCG	C	G	{BAAFS-16130862}	6B	47.831	chr6B	183604629
G/G	Affx-109906232	+	GTTTACTTTCCTGTTTCTTTTTTCGTGCGGGGCTG[G/T]GTGAGAAGGAGGTCCAATTTTTTCGGTTGTTGGGA	T	G	{BAAFS-16130912}	6B	47.831	chr6B	188575295
A/A	Affx-109711431	+	AGTATCATTTAAGAATTACCAGTTCCGAACAAACT[A/G]CACATGCTAGCCATATAAAACATAAGGTGTCCTTT	A	G	{BAAFS-16130770}	6B	47.831	chr6B	481851261
T/T	Affx-111722635	+	TGAGTGGGCGCATGCCACACAAACTAGTAGTGATG[C/T]ATACACCACCGTAGATCATACAAACAACAAATCAT	T	C	{BAAFS-16130951}	6B	47.831	chr6B	200011088
G/G	Affx-109221094	+	CCATCTCCAGCGAGGCGTGTGTTTGGGATCCTTCT[C/G]GAAGATTTCCGTCTGTTTTTCCGGTTTTAGGAATC	C	G	{BAAFS-16130980}	6B	47.831	chr6B	465362166
C/C	Affx-109490140	+	TGATCAATATCTCCAAGAAAAGGAGGACAAGTGGA[C/T]GCATGTCTTTCGCGACCATCCAACGAAATCTTACC	T	C	{BAAFS-16130883}	6B	47.831	chr6B	183613181
C/C	Affx-110649127	+	TCAGCAAGGCCGGCTTCTTTTTACGGTGTAACGAT[A/C]AAACTGAGTTCCTGACATAGAGGTAGTTATCTTGC	A	C	{BAAFS-16130890}	6B	47.831	chr6B	198972167
A/A	Affx-110135506	+	CTCTCTGAAGAGAAGCTTTGGTGGCCGCAAAACAG[A/C]GAGTGCAAAAGTTGGGATCGCCGAGAGAACGCTCC	A	C	{BAAFS-16130889}	6B	47.831	chr6B	198971442
T/T	Affx-111881835	+	GTATGTGAATCGACGATTGCGCGATTGCACGTCAC[C/T]CTCCTGATTATGTATATTTGCCGGTTCTTCATATG	T	C	{BAAFS-16130677}	6B	47.831	#N/A	#N/A
A/A	Affx-109382605	+	CACTCCACATACTTGCACTTAGGTCCATCCTATGA[A/G]TGTGTGAAAAAACGAAATAACATTAAACCAATGCA	A	G	{BAAFS-16130922}	6B	47.831	#N/A	#N/A
T/T	Affx-110886313	+	GGATGATGCCTCCTAGGTCATATAGGATTGGATGT[C/T]AGAAAAAGTAGTGAGTGCTTAGAGAAAAAATGTGG	T	C	{BAAFS-16131247}	6B	48.399	chr6B	530574724
T/T	Affx-111191463	+	CTCTAGGAGGATAAGTGTGATAGTCAGTTGAGTGT[C/T]AGATCCTTGTAGTTCCTCATCATGGCATCAGTGTA	T	C	{BAAFS-16131262}	6B	48.399	chr6B	529468721
A/A	Affx-111851799	+	AGGATCTGGTGAAGGGCGGCATACTTGGGCAGCAA[A/C]CCACGAATAGTGCTTACCATGGAATCTGGAGTACC	A	C	{BAAFS-16131248}	6B	48.399	chr6B	480507458
A/A	Affx-88651227	+	CGACAAAACGTACAATAGTTTACATCCCAATGAAT[A/G]GATTAAAACGAGAGCAAGTCTAAGCGGGTAATGCA	A	G	{BAAFS-16131278}	6B	48.399	chr6B	516079795
C/C	Affx-111114086	+	GTCAATGAATACAAATCGGACATGGCATTTTAGCA[C/T]GGTTATTTATAAACGCAGACGCTCACATACATAGA	T	C	{BAAFS-16131291}	6B	48.399	chr6B	459566173
C/C	Affx-108851501	+	AGGTTAGTCCGGTCGAAACTTAGTAATTCAGATTT[C/T]CCTTATCGAGCAAGGTATTCAGGGTTATCCCTAAG	T	C	{BAAFS-16131277}	6B	48.399	chr6B	480271440
C/C	Affx-88522833	+	GGAGGCTTTCGTTTCTCGCTCTAGGCCGTCTGGTG[C/G]CATCCCTTATTCCTACATTTTTACATCTTGTGTAT	C	G	{BAAFS-16131280}	6B	48.399	chr6B	519332841
A/A	Affx-109707555	+	CCATTGCACCGCTTAAACGTTTGAGGAGTTAAATG[A/C]GATACGAGTTTGGCTAGGTCTGGTTTAACTCATAA	A	C	{BAAFS-16131284}	6B	48.399	chr6B	489454849
C/C	Affx-109445071	+	GTAGGGTATTACCCTCCACCGTGAGGGACTGGAAC[C/T]TGGGTAACGGTTTCGTGTGCACTGTCATCTAGCCT	T	C	{BAAFS-16131285}	6B	48.399	chr6B	489443220
A/A	Affx-110259589	+	CTCACATCCCATCGGGTCCATACTATCTAGTCAGC[A/G]TCCAATTCTACATGGCCAGTGAGACTGAGACATCT	A	G	{BAAFS-16131245}	6B	48.399	chr6B	529513022
C/C	Affx-109962059	+	CCACCTTCAGGCAATCCGATGCAATTTGAATCTGC[C/G]TAACATAGAGATCCTCTGTGCGTGCGTACCTTCTT	C	G	{BAAFS-16131267}	6B	48.399	chr6B	519219937
C/C	Affx-110556009	+	GTCTCAAGTAGGTGTTTAGGGGGTGTTCAACCTCA[C/G]GAATCGTGCCTTTTCTGCATGGTTGGTTTTGTGTC	C	G	{BAAFS-16131287}	6B	48.399	chr6B	487767068
A/A	Affx-111213070	+	CAACTAATTGGGTGGTTGGAATTTTTAGGAATAAT[A/G]TGCAACTTATAATGGAGAAGTTCAAAAGGCAGTTG	A	G	{BAAFS-16131259}	6B	48.399	chr6B	516080532
C/C	Affx-109103181	+	TGCCGCTCTAGAGCGGAAACTCTGCATTGACGTCG[A/C]CCCAGAGCAGATGTGATCTTTCATTCATGCCGATA	A	C	{BAAFS-16131282}	6B	48.399	chr6B	528281095
C/C	Affx-110341296	+	TCCGACTCTGAGATTGAGGTCATAGACACCAAAGA[C/T]GGTGAGATTGTGTTGATGGTTGCTCAACAGATAGT	T	C	{BAAFS-16131286}	6B	48.399	chr6B	489441391
C/C	Affx-109008478	+	ACATTTTCGAGAAAACGCAAGAGAACTCATTCGAA[C/G]CTTCCACATTCTGTCTCGGTATTTGTTTCATTCAA	C	G	{BAAFS-16131271}	6B	48.399	chr6B	519225063
T/T	Affx-111625945	+	CGTGTAGATGACATAGGATTCTCTGTTTGTGTAGA[C/T]GGAGACAATGATAGATGAGTTTGTTGATGATTCAT	T	C	{BAAFS-16131289}	6B	48.399	chr6B	489441306
C/C	Affx-111220267	+	GCTTAATGATGGCATAGGGACGGAGGACATGAATG[C/T]AGGCAGCTGGCGTTGACTGGGAAAGCATGCGCATG	T	C	{BAAFS-16131273}	6B	48.399	#N/A	#N/A
C/C	Affx-88449953	+	AAGGGCACGACCAAGGTGGGCGCTTAGGACAACTG[C/T]CAGGGTTAGATTCCAGGCCAATTAGTCCGCTGAAT	T	C	{BAAFS-16131275}	6B	48.399	chr6B	523344683
A/A	Affx-111059496	+	GTAGTAAATAGTAGCTCACCATTAACTTCTGCAAC[A/G]TGCTTTTCCTCGGAACCAATGGATAGATTGTAGCA	A	G	{BAAFS-16132078}	6B	48.967	chr6B	518389561
G/G	Affx-108971097	+	GAAGATGCAATAACGGTTTTGATCAGATCGGCACT[A/G]GCTCCGAGTTGCAGCGGAAGAAGAAGAGTCCGTGT	A	G	{BAAFS-16131873}	6B	48.967	chr6B	484010894
G/G	Affx-111504635	+	CATAGTCGTTCCGCCTAGTTTTAGTCTAGACATGC[A/G]GCTTCTCAGGATATTTAGGCGGTCACTCGACCTTC	A	G	{BAAFS-16131998}	6B	48.967	chr6B	527586312
C/C	Affx-110652255	+	CTTGGTGTTATCCTTAGACACAAATGGGCATGCGT[C/T]TGAAAGAAGTGTATTGCGATTGCTCGCAAAGTGCT	T	C	{BAAFS-16131962}	6B	48.967	chr6B	482769770
A/A	Affx-110960445	+	GGATGTTGTGATGAGGGAAAATGGGTTATGGCTAC[A/G]GCCGCACAGGGAAAATGTAAAGTTTTTATCAAGTG	A	G	{BAAFS-16131937}	6B	48.967	chr6B	518118525
T/T	Affx-110345592	+	TACCAACAATACACATCCCATTAAAAATTACAAAG[C/T]ATCGAATAGAGGGAAAATGAATACTTTTTATTCTA	T	C	{BAAFS-16131786}	6B	48.967	chr6B	530845445
C/C	Affx-111102710	+	TATCTTAACCAATTTCCCTCACATTCCAGCACATG[C/T]ATAGCATGATTGTCCAAAAAATTTCTACTCCACAT	T	C	{BAAFS-16131753}	6B	48.967	chr6B	487132188
C/C	Affx-111364949	+	AAACCGGTCTGTCTGCATTAACTGAAATCTTAAAT[C/T]GGCCTTGGTCCTCTTTCCAGCTTTCCTGTTCAAAT	T	C	{BAAFS-16132074}	6B	48.967	chr6B	485088098
G/G	Affx-109360804	+	AATCGCTAGCTTCTACAACCCTATGGGACAATGGC[G/T]CTAGTATGCATCTGATCTCTTCATCAAAATCCACG	T	G	{BAAFS-16131963}	6B	48.967	chr6B	483968158
G/G	Affx-88578318	+	GACGCGCCTGGTCAGTGTCTGAGTGTGTCCGCTTT[A/G]ACACGTACTTTTTCTGTCACACATCCAAACTTCTC	A	G	{BAAFS-16132029}	6B	48.967	chr6B	519338681
T/T	Affx-109927921	+	TCTAAGGTATATTTTCGTTTCTACTGTGAGAGGTG[C/T]AACTTGGTAGTGAGATCCTTGTCAATATTAAGTTG	T	C	{BAAFS-16131760}	6B	48.967	chr6B	519375048
G/G	Affx-108863935	+	CATATACGAGAGACTGAGCCGACACATCATTTCAA[A/G]ATTGACGAAGTCGTTACAGATGCCTCTACAGTTGA	A	G	{BAAFS-16132063}	6B	48.967	chr6B	485311685
G/G	Affx-110909820	+	TTTCCTAGGGGCCTTGGTCGGCTTATAGAACTATC[A/G]ATGACAGCAACTAATTAAGGCATTGTTTGGATAGT	A	G	{BAAFS-16131904}	6B	48.967	chr6B	526799759
T/T	Affx-110384289	+	TAGGAAACCCCATAGAATGCCACCCCGGCGACCTC[C/T]TGAGCCATGCGCCATTGTCCCTGAGTTTTGCAACG	T	C	{BAAFS-16131761}	6B	48.967	chr6B	484109542
A/A	Affx-109695699	+	AACTAAAGTTTATCCTGACAATGAAGTGGGGGAAA[A/C]CAAAGAAGCAGCTCGAGATCGCCATCATCCACCTG	A	C	{BAAFS-16131698}	6B	48.967	chr6B	522701891
C/C	Affx-110521305	+	AAATTCAGCTGCATCATCGATAACCTCAGACGAAT[C/T]GATTTCCGGGGCAAAGTGTGCTTGCAAATTGGAGG	T	C	{BAAFS-16131775}	6B	48.967	chr6B	492327919
T/T	Affx-110931103	+	TTCACCAACCACAAATGTCTAAAATATATGTTTAC[C/T]TAGCCAAATTCGAACCTTCGACAACAGAGATGGAT	T	C	{BAAFS-16131826}	6B	48.967	chr6B	530744426
A/A	Affx-110857653	+	TTTCAATATCTTGATCCACTTATTGCTTGATTTTG[A/G]TCCACTAATCTAACCTTACCGAGCTCCACATATAG	A	G	{BAAFS-16131910}	6B	48.967	chr6B	519210422
G/G	Affx-110990823	+	AAGAGGAGGCGCCTCAACAATGGATCTTGTACTTC[A/G]AAGGTGCTTTCTCATTACAGGGTGCGGGGGATGGC	A	G	{BAAFS-16132030}	6B	48.967	chr6B	479446072
A/A	Affx-110989415	+	GGATCTCGCAATCCCCCGATAGATTACCAATTACT[A/G]GACGTACTAATCAGTTATTATCCAAGGTGTCTGGC	A	G	{BAAFS-16132109}	6B	48.967	chr6B	487794583
A/A	Affx-110543925	+	GTTGTGACTTGTGAGAACCCGACTACCCAAAGAAC[A/G]CATGCCAGATCCATAAGTCGTGTGATGCCACTGCT	A	G	{BAAFS-16132006}	6B	48.967	chr6B	518607862
A/A	Affx-110344286	+	TTTATTTCTTGACCTGTCCATTAGAATCATGAACC[A/G]CTTTCATCTTGTGTTTCTCACATCGAGATTATTGA	A	G	{BAAFS-16131739}	6B	48.967	chr6B	486057764
A/A	Affx-109310187	+	GGACTTGCTGCTGTTAACTACATCAATGAACCTGC[A/C]GGCCTTGTTGTTACTCGTGGTCGTAGGGTTCGGGC	A	C	{BAAFS-16132144}	6B	48.967	chr6B	502090933
C/C	Affx-110130964	+	ACACTACGCCAGACAGTGCCCCAAGAACGGCAAGT[C/T]AGCTACTCCATTCAAGCCATGAGTTAACCACATGG	T	C	{BAAFS-16131758}	6B	48.967	chr6B	486425471
C/C	Affx-111442112	+	GTTTGGGAGATTGGATATGAGGGATGACTACAGCG[C/T]GAACAAATAAGCTATGTCCTCGTTGAAGATGCTCC	T	C	{BAAFS-16131927}	6B	48.967	chr6B	530857982
T/T	Affx-88768156	+	ATGTTTTATGTGCCAGATGTTGTATCATTGCCAAA[C/T]CATTATAGTCCAAGTGTTAGTTCGTGCACTAATGC	T	C	{BAAFS-16131992}	6B	48.967	chr6B	518390647
C/C	Affx-88449153	+	GTTAAAAAATCAAACCACCTCGAAGCCCCCCTGTT[C/G]TTAAAAAAACTTCCAAAAGGATGCTAGCTTATTTT	C	G	{BAAFS-16131829}	6B	48.967	chr6B	481664431
C/C	Affx-88720816	+	GTCCCAGGGCTCACCATATCCCACGTCAAGAGCCA[C/G]CTTCAGGTCAGTTTCAGTTTTCCTCCTTCCTAGTA	C	G	{BAAFS-16132120}	6B	48.967	chr6B	487561273
T/T	Affx-110531255	+	TTGGTTGCACCTATATACCATAAGCGCCCATACTT[C/T]CGTGTGATGTAGTAACGACCATGTATGAATCCATC	T	C	{BAAFS-16132010}	6B	48.967	chr6B	518378567
C/C	Affx-111536394	+	AACGATCATGTATATAGGCATTACGTCCGTGATGA[C/G]TAGACCGACTACTTCCTGTAGCTAGTACAATTACT	C	G	{BAAFS-16131831}	6B	48.967	chr6B	480796287
G/G	Affx-111616144	+	CTGGGACCCTATGTCTTCATAGGCAAGGGAAGACG[A/G]GAAGGGATTATGTGCACAGTTCCAATTATTTTGGC	A	G	{BAAFS-16131965}	6B	48.967	chr6B	483530584
C/C	Affx-111361362	+	TATGCTTATCTTAAGCTCAAAATTCCCAGTCCACG[C/T]GGCGTCATATCCGTTAATGACAAAGCCAAATACTC	T	C	{BAAFS-16132099}	6B	48.967	chr6B	487896524
C/C	Affx-109857920	+	CTATGGTTGCAGCATAAGCGGAGGAGTCCGCCCTT[C/T]GCAAATCGAGGGCTTTAGAGACTAGCTGGGAATCC	T	C	{BAAFS-16131797}	6B	48.967	chr6B	481086568
C/C	Affx-110184892	+	ACAATTGAGGAGATGAGCAACTCTTTGAGCCTCGG[C/T]GTCTGAAGCCCCAATAACAATGACTTCGCTCTTAG	T	C	{BAAFS-16131882}	6B	48.967	chr6B	483513087
C/C	Affx-88357336	+	ATACGGTTCATCTTTCCGTTCATAGATACTGCAGA[C/G]ATCTATGTCTCCTGGTTCAGCAAACCGAGTTTCCA	C	G	{BAAFS-16131722}	6B	48.967	chr6B	486227813
C/C	Affx-108996342	+	CCCCATTTTTTTGCAAGTGTGTGGGCCACTGGCTG[C/T]GATATGTTCAAATGTTGCAAACCACGACGATGCTT	T	C	{BAAFS-16132051}	6B	48.967	chr6B	519314147
G/G	Affx-110515865	+	ATCATGCGACTATGATTATGCGGGGATTAGTACGT[A/G]TGGAGATTGTCGAGGTGGGCTAGCACACAAGAGAC	A	G	{BAAFS-16132046}	6B	48.967	chr6B	483864855
G/G	Affx-109147126	+	ACCATATGATAGTCCCCGGGTCTTACACTAACGCA[A/G]CCGCAAACCAACAAACCAAAGCAATGAATGAAATT	A	G	{BAAFS-16132022}	6B	48.967	chr6B	479112396
G/G	Affx-109087773	+	GGGTGGCGGACGGAGGAGGCTGGCCGCAGTGCGGA[C/G]GTTGTCGTGATGCCAATGGTGTATGAATGGGGAAA	C	G	{BAAFS-16131875}	6B	48.967	chr6B	530205839
G/G	Affx-111918696	+	TCCATCAGTAGGACAGTCACCCTCCATGAGCAGTC[A/G]GTGTTCATCCTGAGCTTGAAATCTATGGGCACGGT	A	G	{BAAFS-16131884}	6B	48.967	chr6B	483773314
A/A	Affx-109991864	+	TTCTCGCGTCGGTGGCCTCTTATATTTATTCGACT[A/G]GCGCCACTTCTCAGGAAAAAATTCCCCTCCCCCAG	A	G	{BAAFS-16131943}	6B	48.967	chr6B	529712715
G/G	Affx-111151744	+	ATTATGCTAAGTTCCTCCCCTGCTTTGCAAGAAAC[A/G]ATCTTCTGGATAAGTTGTGTATAAGAAAATCTGTC	A	G	{BAAFS-16131814}	6B	48.967	chr6B	480794060
G/G	Affx-88539943	+	GTACCTGGCCTCTTTTTTAATCTTTTGTTTTCCTT[C/G]AATTCTAGGAGTACCATTTTTACTATATAAAACAA	C	G	{BAAFS-16131697}	6B	48.967	chr6B	486226803
G/G	Affx-108880200	+	GAACCATAAATCGAAAGGATCGCCGACACATGAAC[A/G]AAGACAAGATCCAAGCACAACCACCAAAGACTAGC	A	G	{BAAFS-16131788}	6B	48.967	chr6B	527936547
C/C	Affx-111841941	+	ATGCATGGAGAAAACCATAATTTGAAGGCCTCTTA[C/G]ATAGTACTAATAATCTTCCCACTCCCTTTAGTAGA	C	G	{BAAFS-16131723}	6B	48.967	chr6B	486060122
C/C	Affx-110948969	+	TCTAAATCTGTAACGGAAACTACTCGAAACCAAAA[C/T]AGAAGATTTTCACATGATACAGTGGTCAAAACCTT	T	C	{BAAFS-16132153}	6B	48.967	chr6B	500403341
T/T	Affx-110954873	+	AATGAAGTAGTGATGAACTGCCATGAGCTATTTCA[C/T]GACTCATTTTAAAGAGCAGTCTGCAGAAGGAAGAA	T	C	{BAAFS-16131724}	6B	48.967	chr6B	522702273
G/G	Affx-109833670	+	GCGCCTATCACTGCCCTCTAACTCACTGTCATAAT[A/G]CCCACATGCGCTAAATCACACTCAGTTTTTTTTTA	A	G	{BAAFS-16132034}	6B	48.967	chr6B	519410729
T/T	Affx-88362762	+	GTGTCGGGTCGTAACTGGCTCGACGGCTTACCCCC[C/T]TTTTTTTGACTGGATCCCTATCCTTTCCTGCGCCG	T	C	{BAAFS-16132001}	6B	48.967	chr6B	530893930
C/C	Affx-111093323	+	TGATTGATTACATTTCCATCTTCCATTTCCAACTA[C/G]TAGCAAAAAGGCCTAAATGTAGGTTGGGAATACAA	C	G	{BAAFS-16131840}	6B	48.967	chr6B	482755873
G/G	Affx-109850494	+	GAAACGTTTTGCAAGGAGACTCAGAAGTTAGAACA[A/G]CCGGTTATGGGTACATCTTTGTTCCGACATTAAGG	A	G	{BAAFS-16132076}	6B	48.967	chr6B	485308860
C/C	Affx-111445555	+	CAAAAGACGAGAACCTTTCACTGCAGATGGTACTT[C/T]AGTTTGAATATTTGGAAGACTTGTTTCACCTGCCA	T	C	{BAAFS-16132023}	6B	48.967	chr6B	482401825
A/A	Affx-110891639	+	AGACCACTGGCGCACCATGACATATCTTGATTCCA[A/G]ACAATCTCCCGGTACGCTCAGCATCGTGGAGTAGG	A	G	{BAAFS-16131841}	6B	48.967	chr6B	481084685
C/C	Affx-109572854	+	TGATGCTGCTGCCCTAGGATGTTCAACGTCCTCCA[C/T]GTTTCCACCTTCCTCTCCGATGTCGATTCTCCATA	T	C	{BAAFS-16131887}	6B	48.967	chr6B	481083068
G/G	Affx-111637870	+	ACCCGTTATGCATGTGACTTAATTAAGCCTTTGCC[A/G]TCCTCCGGCATGTTAGCGGCCCGTTACCGTGCTGG	A	G	{BAAFS-16132138}	6B	48.967	chr6B	477521896
C/C	Affx-110287372	+	AGCTCCGCTCCATAAACGAAATGAACAAAGACATG[C/G]TTCGGGGTGGATTTAACCTAGGCGTGTCGCGCGCG	C	G	{BAAFS-16132050}	6B	48.967	chr6B	492344277
A/A	Affx-111518534	+	TGGAGAAAGAGAGAATATGTATGTATGACAAACAC[A/G]CACCCCCATTATCATATGCTAGACCATTTGTGAGT	A	G	{BAAFS-16131705}	6B	48.967	chr6B	486226640
C/C	Affx-88550863	+	GCTCTGTATGTTAGAACTCCCTTTTATTTTTGGAT[C/T]GCATCACTGTAATTGTTAGGTTATGACAGATGTTC	T	C	{BAAFS-16131978}	6B	48.967	chr6B	526796094
G/G	Affx-109842835	+	GAGGATTTGGTGAAGCAAGCAAAGATATCAAGTCA[G/T]GCTTTCTACTTCAATGGCTCACACGCAGTAGCATT	T	G	{BAAFS-16131890}	6B	48.967	chr6B	483881960
C/C	Affx-109629426	+	GTTAGCAGGCCTGTAAGGAACACATTACTCACCTC[C/T]TGCGCCCACAGAGATGTCGGTAGCTCGCGTGTGTC	T	C	{BAAFS-16132137}	6B	48.967	chr6B	567469357
T/T	Affx-111762155	+	TCTTAGCCCACCCGCGAAGAAATTTACGAAGGAAG[C/T]AAGATCATTGGTGCTAGTCATCCATTGGGCCGAAA	T	C	{BAAFS-16131790}	6B	48.967	chr6B	483511712
C/C	Affx-111201636	+	TATTTTCAGAGGGAGATTCTTGCCTTGTGGAAAAC[C/T]AGGAGTGTGACCCTCCGCTGTGCTAAGGCACGCCA	T	C	{BAAFS-16132036}	6B	48.967	chr6B	516984995
T/T	Affx-111251961	+	TAGATGAAATTAGGAAAATAGTACAATCCCTTTTT[G/T]TGTTCCATCATACAAGAATCTTGAGCTCTGGTGCC	T	G	{BAAFS-16132068}	6B	48.967	chr6B	484604957
T/T	Affx-111025468	+	AAATTGCAAAACTCCAAGTTGGATTTACAAGTTCT[C/T]GGGTGATAATGTAAATAAAATGCATTATTACTTAT	T	C	{BAAFS-16131845}	6B	48.967	chr6B	483882348
G/G	Affx-110237421	+	CATGCAAAATCTTCTTCACCATTCGCATGCCTGCC[A/G]TTGCTAAGGACACAAAGCCTTGACGAGGTAAAGAC	A	G	{BAAFS-16131709}	6B	48.967	chr6B	486997442
A/A	Affx-108942627	+	TCGGCATCTATAAAGAGACGCTCAGTGGTATTCCT[A/G]AAGTCTTCCATGGAAACAAGGATCAGAGTGACAAT	A	G	{BAAFS-16132093}	6B	48.967	chr6B	566387395
A/A	Affx-111998340	+	AGATCAAGATTGGAAAAACAATATGCAATTTCATC[A/C]TACTTCCTATAGAAATAGAAACTTTGAAGTGATTC	A	C	{BAAFS-16131848}	6B	48.967	chr6B	481394559
C/C	Affx-111368351	+	GTGCGGATTGCCATTGAAGGGCATTAGATCTTCAT[C/T]AGTTGGCAAGATATCCGCAAAATCCGCTGAAAGGA	T	C	{BAAFS-16132080}	6B	48.967	chr6B	484706640
C/C	Affx-109521730	+	GACGGGGCCGAGGTCAGAGTATTCCGTGGTGGGTC[C/G]ATGATGGTCGCATTTGAAGTCATCAAACTGGGGTG	C	G	{BAAFS-16131932}	6B	48.967	chr6B	483867142
A/A	Affx-110398607	+	AGGTGATGGAGATGTTCAAGGAGTTTTACATAGGC[A/G]CGATGGATCTCAACTGACTCAACTACGGGATTATT	A	G	{BAAFS-16131948}	6B	48.967	chr6B	529268396
A/A	Affx-110417227	+	AAATAAAATAAGTGTAATTCCTAACAATAATTGTC[A/G]CAGTTTTAAACCGGTGTTAGTTTCGACAGGCACTC	A	G	{BAAFS-16132149}	6B	48.967	chr6B	506842685
G/G	Affx-110557219	+	CGAGTCGCTGACGTAGAGGCTGCCGGGTTGCCAAC[A/G]TAGATGATGTCGGGTTGTGGCCGTAAATGTTTTGA	A	G	{BAAFS-16131893}	6B	48.967	chr6B	483868236
T/T	Affx-110996300	+	CCGGGATTTTTGCCTGGGTCGGAACAGAAGATCTG[C/T]AGATACTCCATCACACTTCTCCTCGTGCACCGAGC	T	C	{BAAFS-16131933}	6B	48.967	chr6B	481086258
A/A	Affx-109525321	+	TAGCCTGAGTATGCATCCAGAAATCATAACAGATC[A/G]TGCCTAGCCGTTGCATCGACTATTTGATCAGTACG	A	G	{BAAFS-16131747}	6B	48.967	chr6B	486861521
G/G	Affx-110626557	+	ATTATTTCCAGACACAAAAGGTATCGTGTCAGGGG[A/G]ATCCGATGTGTCCTATCCAGTTCAAGATTGTTGCA	A	G	{BAAFS-16131800}	6B	48.967	chr6B	481393805
G/G	Affx-111369622	+	GAAAGTGATCGGAATGTCCAACCACTTAGCATCCG[G/T]TGTCATCATGTTTTTTGATGGCACATATCTCCCGA	T	G	{BAAFS-16131754}	6B	48.967	chr6B	486862585
G/G	Affx-111417177	+	GGTGGGTCGCCTTGCCGAAGGCCTCAGGAGGGTGT[A/G]AACTGTTGCGTGAGGACCCCATTCACTTTAATTTG	A	G	{BAAFS-16131894}	6B	48.967	chr6B	481084579
T/T	Affx-111648016	+	AGGACAGATGTCACTCGCCTTACCGTCCATTGCAC[C/T]TCATAGACGGTTGAATCTTGTTATCGATCCTAAGG	T	C	{BAAFS-16132071}	6B	48.967	chr6B	485312208
G/G	Affx-109436233	+	TAAAAACATGGGCAGTGGGGATGAAAGTCATGACG[A/G]CACCAATAATGGCACTACTCCGGACGCTGCCGAGG	A	G	{BAAFS-16132152}	6B	48.967	chr6B	552805127
A/A	Affx-109246906	+	TGATATCAACCAATGTGACGGCGAAAACGACGGTG[A/G]CATCAGTGGACGCGAAGCGGATGATAGACGTGACA	A	G	{BAAFS-16132154}	6B	48.967	chr6B	476040035
C/C	Affx-109419005	+	TTGCTCCTATACACACTTTTAGCCGGAGAGAAGTT[C/T]GGTGACCACGTGGACGGGAGAGTCATGGCGGCGAC	T	C	{BAAFS-16132027}	6B	48.967	chr6B	482333190
A/A	Affx-110658546	+	ACCTCGCAATTTCACAAGTCAATGGACAATTCGAC[A/G]CGAAGGACCCAAAAATGATGGCATACCGAAACACC	A	G	{BAAFS-16131950}	6B	48.967	chr6B	527033505
G/G	Affx-110874339	+	GGTAGTAGAGTCTGAGATGAATCACCGGACAAAGA[C/G]TGAGAGGTCCCCTGGTAACTTTAGTCAGAAGCATG	C	G	{BAAFS-16131801}	6B	48.967	chr6B	482735994
G/G	Affx-110025292	+	GGTTCAGCTTCTGTGATGAGGCACCGGATTTCTAG[G/T]GGGATGAGCCAGATGTCCGAGCTGGAGGGGTTCAG	T	G	{BAAFS-16131895}	6B	48.967	chr6B	481284059
A/A	Affx-110919146	+	CACCAAACAAATACCACGCGGAAGAATAAGTCTTC[A/G]GCACCGTCCCCTTATACAGCAATTACCACACACTA	A	G	{BAAFS-16131854}	6B	48.967	chr6B	483816325
G/G	Affx-88754735	+	TATGCAAAGAAATTAGCAACTTCCGTCGTATAAAC[A/G]TCCTGCATTGATTATTTCTGTTACTAGATCTTTGT	A	G	{BAAFS-16131898}	6B	48.967	chr6B	481269626
A/A	Affx-109914303	+	CACACCTTGATCTGACTGACTGTTTCTATTGTTTT[A/G]GCTCATTAAATAGTTCGTGTATGGATCAACTGAAT	A	G	{BAAFS-16131952}	6B	48.967	chr6B	529701031
C/C	Affx-111818164	+	ACATGACTAACCCAATAACTACCAGTTTTAGAGCA[A/C]TCCCCATTAAGTGACCATGCAGTTGTCCATTGAAA	A	C	{BAAFS-16131776}	6B	48.967	chr6B	483532657
C/C	Affx-111307051	+	TAGCGAGATAAAACCCCTTGTTTTCTGTAGCCGGC[C/T]TAGTTGGCCCCCATTAGCTCTTTTAAACCATGATC	T	C	{BAAFS-16131984}	6B	48.967	chr6B	480256079
T/T	Affx-111064245	+	CCACCACTCCAATAGCAGGAAGCCAGTGTTACGCG[C/T]GAAAAGCTGACGACTAAGACATTGTAATTCCCAGA	T	C	{BAAFS-16131954}	6B	48.967	chr6B	529703578
C/C	Affx-111709155	+	AGGCACCAAACATATCCTGATAGTGGACGAATTAC[A/C]TGAAGCAGAGGTCAGAAGAGAAAGGAACATAACTT	A	C	{BAAFS-16132148}	6B	48.967	chr6B	558756247
C/C	Affx-111342372	+	GCGGCTGAAGTATTATGCTAAAAAGTGCGTTTAGG[A/C]TCACAATGAGGTTGTGAAGAGAAAGGCTCTTGGGT	A	C	{BAAFS-16132081}	6B	48.967	chr6B	484695491
C/C	Affx-109818391	+	TTCTTCAGTATCAACTCTAGGCGAAAGACATGGTT[C/T]GACTTTGCTCCGTCTCGAAGTCCATTCTCCAAGGA	T	C	{BAAFS-16132053}	6B	48.967	chr6B	519338178
C/C	Affx-109345611	+	TAAATCCTCGTCCACTAACGTCTCTGATTTGATCT[C/G]AATGGCCGAAAGTTGTAGTCTTATCCTCTACTTTA	C	G	{BAAFS-16131729}	6B	48.967	chr6B	486862090
T/T	Affx-110923046	+	TCAAGAAGTTAGCCGCTATTATTTGCCTCACCGTG[G/T]CCTATCAGTGCAAGGTCGATCGTGTCGTCTGTGGC	T	G	{BAAFS-16131859}	6B	48.967	chr6B	479470606
A/A	Affx-109380968	+	ACAAGGTGCTCGATTCATCGGTGTATCACCTATGT[A/G]CAAATTTTCAATCTTATTTGTCCTAGATTATATTT	A	G	{BAAFS-16131706}	6B	48.967	chr6B	486996577
C/C	Affx-111121233	+	CCACGCTTCAGCATCCGTCAACACAAAAAGAGCAT[C/T]TGTGCACCTCCATTAGACCGAGTCTAACTTACAAG	T	C	{BAAFS-16132000}	6B	48.967	chr6B	530852594
T/T	Affx-108974275	+	CGCAGGGAGGGCGTCGAGCGAAGCGACAGGGACGG[C/T]GTTCGGTGTTTTTTCCCTTTGTGATGTTTAAATGG	T	C	{BAAFS-16132125}	6B	48.967	chr6B	568049253
A/A	Affx-109347779	+	TGTCCCCTTTGCACCAAAGGGGAAACTAGGACACT[A/G]CGTGCATTGTCCCTGCCTGTTCTGGATCATCATGG	A	G	{BAAFS-16132112}	6B	48.967	chr6B	488693896
C/C	Affx-111902467	+	AATGCTCAAGGAGTATGTTCAAACGGGCATCTTGG[C/T]AGCAAAGGATGTCATCCACTGGAGGGTTCCAGGCC	T	C	{BAAFS-16132056}	6B	48.967	chr6B	481537595
A/A	Affx-109685608	+	AACAAGGGAACGAAGCAACCATCCCCTCGGGGAGG[A/G]ATGTTTTAAGGGATTGACTTCGGCTCCTATTATCT	A	G	{BAAFS-16131680}	6B	48.967	chr6B	490649430
G/G	Affx-109713996	+	TGAAGGTACTGGCAGCGGTACCACTACGGATGATG[C/G]TTGGGCTACCAAATGAACTTCGAATGCGGCGAAAC	C	G	{BAAFS-16132098}	6B	48.967	chr6B	488303623
G/G	Affx-111617951	+	GTCCATCTTCGACCGGATGATATGGCGCCGCTCCC[G/T]CTCCCGCTCGTGTCGAAAGCTTAAATCAGGCCATT	T	G	{BAAFS-16131924}	6B	48.967	chr6B	480789140
G/G	Affx-110115217	+	TTGGGTGCTATTCAAACTTCTCGAGTTGGCCTACT[A/G]TGGCCGTCCATATGTTGGGCCACGCCCTTCCTCTA	A	G	{BAAFS-16131815}	6B	48.967	chr6B	483868585
C/C	Affx-111426983	+	TGACCTAATTCCACTTGTATAGATTCCTTAAATTC[C/T]AAATCCAACAGAGAGCCACCCGAAACAATTTTTTC	T	C	{BAAFS-16131782}	6B	48.967	chr6B	522848297
C/C	Affx-111537260	+	GAGAAGGCAGAAGGTCCATGGAGAGGAAGTACAAA[C/T]GCCAGCTCGCTCGGCGTTGTCGATATCCACTCTCG	T	C	{BAAFS-16131734}	6B	48.967	chr6B	485886152
G/G	Affx-111774363	+	GTTCCGTCAATACCCTGGTTGCTGAACAAGATCTC[A/G]TAGGCGACATCAGAATTATTAAGGGATATGACTCT	A	G	{BAAFS-16132075}	6B	48.967	chr6B	530798742
A/A	Affx-109163288	+	ACGGCAAGGTGTGAAGTGTGAAACGCTATGTGTCT[A/G]CTGCAAGAGACTTGATGAGGACGGGGCACACCTGT	A	G	{BAAFS-16131861}	6B	48.967	chr6B	480867092
A/A	Affx-110810953	+	GCGCGCTGTATAGTTGGTCTAGACTACTTCTTTCT[A/G]AACTTGTACTTTTGGCTTGTAATCGAACATATGGA	A	G	{BAAFS-16131957}	6B	48.967	chr6B	530609160
C/C	Affx-111292714	+	AAGAAGCCTCACGATTCCGATAAGAAATGTGTCAT[A/C]TTTGTGGGCGAAACGACATACGATGCCTCTTCCAT	A	C	{BAAFS-16132090}	6B	48.967	chr6B	529697949
T/T	Affx-110256815	+	GTAGAGATTATGTACTACGCAAAACTCAGAAACTT[C/T]GCAGCAGTTGCATCCGAAAATCCACCTCCTTCCCA	T	C	{BAAFS-16132020}	6B	48.967	chr6B	519151458
G/G	Affx-111805726	+	GCTCTGCTTGGCTCCTCCGCTTCCCCCACCATCGT[C/G]CAAGCTAGATTAGTCATCGGGACTCTCCCGCAACC	C	G	{BAAFS-16131989}	6B	48.967	chr6B	529345428
G/G	Affx-109327087	+	AGCCTCACTAGCATCCTTCGATCGAGCTTCTAGAG[A/G]CCACACAAATCCTCATAAGTTCATGGTGCTGTTGC	A	G	{BAAFS-16131804}	6B	48.967	chr6B	483421356
C/C	Affx-110925701	+	CCAAATGAAAATTTTGATCTTAGGAGGAATACGGG[A/C]ACTCCAAATGCATTTAAACTTGGACGCAGGGGAGC	A	C	{BAAFS-16131806}	6B	48.967	chr6B	483514010
C/C	Affx-109392973	+	TGGAGAAAATGATGAGGAAGATGGGTTTTAACGAG[C/T]TGTGGATTGATAGGATAATGTTGTGTGTGACCTCA	T	C	{BAAFS-16131997}	6B	48.967	chr6B	480868542
T/T	Affx-109472315	+	GGTCCTCGGAATCCGGATTGTCAAAACCGGTTAGG[C/T]ACAGATGCAGTATTGATCCGACTATGTGGGGTGGC	T	C	{BAAFS-16131958}	6B	48.967	chr6B	527424418
A/A	Affx-109484575	+	ACAAATCAGCACGAATCTCATGAAACAAAAAAGAC[A/C]GCCACATATTCGACCGACTTCAAATGAAATTCAGG	A	C	{BAAFS-16131994}	6B	48.967	chr6B	530850000
C/C	Affx-110709277	+	GGCATAAGGGGTGATCAATATGGTTGCCTCTTGGT[C/T]AGATTCTTTCATCTTTATCTGGTGATAGCCTGAGT	T	C	{BAAFS-16131702}	6B	48.967	chr6B	486861460
T/T	Affx-108987019	+	GTTGAATTGGCGAGAGGTCGTTCTGGTTCTGAGAT[C/T]GCGCTGGTGTTGCTTGAAGGAAATATGCCCTAGAG	T	C	{BAAFS-16131748}	6B	48.967	chr6B	486863675
G/G	Affx-109381256	+	ACATATCTTCACCTCTGCACGTGAGGGTCCCATTC[A/G]TCCCAGTATTGCTCGCAGCAGAACCAAATCTCTCT	A	G	{BAAFS-16132054}	6B	48.967	chr6B	525170740
C/C	Affx-110040509	+	TTATTTCGAGTAGGTACAACACTCGTTATGGTTGG[C/T]GCGATTTCGGCTGCTGTGCGCCCATTGATCCACCT	T	C	{BAAFS-16131688}	6B	48.967	chr6B	523041587
A/A	Affx-109751325	+	GAATCCAAGAAGCATCGAACTGGAAACGCAAAGAA[A/G]AGACAAAATGAGTCCCATCGTCAAGAATCAGTGGC	A	G	{BAAFS-16131864}	6B	48.967	chr6B	483511574
C/C	Affx-110670471	+	TAGGTAGTATTTATAACCTAGTAATAAGCTGCTAA[C/G]TGGGAAATGTTTAGGGTTTGATTAGTGTGAATAGG	C	G	{BAAFS-16131960}	6B	48.967	chr6B	529700333
C/C	Affx-108917564	+	TCAATAAATTACATATTCTCAGCAGTTCAAGCCAT[C/G]GTGCATCATATTTATCGGCAAGAATACACATTGAT	C	G	{BAAFS-16131749}	6B	48.967	#N/A	#N/A
C/C	Affx-109522521	+	AAGCCAAACTAGTCAAAACAGATGAGGCCGGACCA[C/G]TGATCGATTTTATATCAACGTAGTTCACCGTTACG	C	G	{BAAFS-16131953}	6B	48.967	#N/A	#N/A
G/G	Affx-110655035	+	GAGAGACAAGGAGAAAGCTTTGACGTGAAGTACAC[A/G]AGACGTGATTTGAGTTGTTATACTGGAAATAGCCT	A	G	{BAAFS-16132082}	6B	48.967	#N/A	#N/A
C/C	Affx-111355077	+	GACGTAATATTAGGTCACCCGATGGACATGGGGTA[C/T]GAGTTTTAGAAGGTTGAAAAATACGCTAGGTGTAA	T	C	{BAAFS-16131701}	6B	48.967	#N/A	#N/A
G/G	Affx-110290224	+	AACACAGGAATTGTTTTTACTATTGACTACCAACC[G/T]AGCAATGATTCCTCACCTTATTAGTCCCACACCGA	T	G	{BAAFS-16131708}	6B	48.967	#N/A	#N/A
C/C	Affx-88359868	+	AAAAACATGGACAACTGAGATGTTTCCAGATGGCT[C/G]AGGTTGTCTTTTGAGCATATTTCAAACTAATTAAC	C	G	{BAAFS-16131693}	6B	48.967	#N/A	#N/A
A/A	Affx-111835122	+	TAGAAACATAGGAGGAAGAACTTCAAGTTAATAAT[A/G]TCTAAGGAAATTCCGTCCACCATCAGGATGGTGTA	A	G	{BAAFS-16132008}	6B	48.967	#N/A	#N/A
G/G	Affx-88627339	+	ATCGATGGGTGTATTGTGCTTTGATGAGGTGTGTT[G/T]GCATGAAGTTAGAGGTCGAGCATGAAAAGTGGCAA	T	G	{BAAFS-16131990}	6B	48.967	#N/A	#N/A
C/C	Affx-109498531	+	TTCATCCGAAATTGCAGATTAGGTTTGAATTCGTA[C/G]GCTTTAAATTCTTATTACCACGACTAACATTAACT	C	G	{BAAFS-16132018}	6B	48.967	#N/A	#N/A
T/T	Affx-109954728	+	AACCCAAGGCTCACAAACGAGCAGGGAAGAACACT[C/T]GCGCAGGAGTTAGACAACTATCCTAGCAAAAGTAA	T	C	{BAAFS-16132019}	6B	48.967	#N/A	#N/A
G/G	Affx-111287111	+	CTTGTATATTTCACTTTAAATATATACCCTCGTGT[A/G]CAGCAAAATATAACGTGAGTGAACAAGGCAAAAAA	A	G	{BAAFS-16132106}	6B	48.967	#N/A	#N/A
C/C	Affx-110643824	+	GAGATCAAAGGCTTGAGGGGGAATTCTTGTGCGTC[C/T]GAATAGAAACCATATCTAAAACCTTAAATTTTAAA	T	C	{BAAFS-16132122}	6B	48.967	#N/A	#N/A
G/G	Affx-88710808	+	TTGGAGAACAAGAAGGGCCATGACCTGTTATTATT[A/G]TGATTTCTTGCAAAACCAATCTCACTATTTTTCAA	A	G	{BAAFS-16132062}	6B	48.967	chr6B	518391414
G/G	Affx-111178052	+	GTCGTCTGCTTTGTTCAAAAGCAACTCTTGTCATG[A/G]TCATGGAAACTAGGCTCCGGATACATTTACTGACT	A	G	{BAAFS-16132379}	6B	49.5355	chr6B	481402113
T/T	Affx-111185144	+	TCCGCTGGGGAGGAGTCAATAGAGGTGGGCGGTGG[C/T]GGCATTCAATTTATACGGTTCGTGTTGTTTATTGG	T	C	{BAAFS-16132370}	6B	49.5355	chr6B	481796934
A/A	Affx-110710292	+	ATGGAATAGGTTGGCTACTATGACAGGGTCCATGC[A/G]ACGCTGGGCTAGAGAGGTCTTTGGTTCCATTTGGC	A	G	{BAAFS-16132388}	6B	49.5355	chr6B	528321466
A/A	Affx-109123597	+	GCATGTACCAAGGGGTTTGTAATCCGATGCACTAG[A/G]GAGCTTTTGGCCGGCTCATGCTGGGCTATTTATTT	A	G	{BAAFS-16132429}	6B	49.5355	chr6B	566646702
G/G	Affx-109712836	+	GGACTATTCATCCTCTAAATTCATGGTGTAAAACC[A/G]TCTTTCGTGATCTCTATTAGACCTTAGTCTTTCAT	A	G	{BAAFS-16132419}	6B	49.5355	chr6B	522678846
C/C	Affx-109632206	+	TTTTATTTACTTACAACTTGATACTAGGACAATAT[C/G]ACTCTATAGGAATGTCTCTAACAATGTACCAGGAT	C	G	{BAAFS-16132372}	6B	49.5355	chr6B	482459661
G/G	Affx-109208837	+	AATCAGAATGCAGGTGGTGAACTCTAAATCGTGTA[C/G]TTCCACTCAAAGCCACACTATGAATACTGCAGCTT	C	G	{BAAFS-16132428}	6B	49.5355	chr6B	566548302
T/T	Affx-109721249	+	CTTGACATTGCCCTGCTTCATTTTCTATTACACTA[C/T]GAATCGTCCCGGAAAATGGGCACGCCTAGTGACGC	T	C	{BAAFS-16132373}	6B	49.5355	chr6B	483328713
G/G	Affx-111754680	+	GCAATGAATGAAGTTCGGGGTACTACTAAATCGAT[A/G]GAGTATCTTGCCATTTATCTATCCAGAAGAGAATA	A	G	{BAAFS-16132407}	6B	49.5355	chr6B	526728759
G/G	Affx-110423625	+	AGATTTCACCTCCATGCAGATTATAGTTAAGTCAC[A/G]GGGGGGAGGGGAATGGGAGCTCGCTGTGTCGGAGT	A	G	{BAAFS-16132393}	6B	49.5355	chr6B	481797004
A/A	Affx-111941936	+	TCAACTATCAAGAGAGGGTACATGACCTTTAGTCC[A/G]TCCTCCAACATAACATTTCCACATGAGTGCAATGC	A	G	{BAAFS-16132363}	6B	49.5355	chr6B	481043739
T/T	Affx-111812362	+	TGGGATCCACACTTGATTTTTTGTCTTAAGAACCA[C/T]GGTGTTTTTGCGAAAAGTCTCTTGTTGTAACATGT	T	C	{BAAFS-16132389}	6B	49.5355	chr6B	526726807
A/A	Affx-108959535	+	GAGTATACTTAGGCGGCTTGGATGGAATTTTCGGT[A/G]GGGGAGTAAAAAATATACTCCCTTGTATATTTTAG	A	G	{BAAFS-16132400}	6B	49.5355	chr6B	518598595
A/A	Affx-109095635	+	GGCCCGATGAGGTCCAAGGATACAAATAGCGGTTC[A/G]TAGTGCAAGCTTATTGAAGGCCCAAGACCCGGAGG	A	G	{BAAFS-16132340}	6B	49.5355	chr6B	485591086
C/C	Affx-111732488	+	TGTTCGAGGGATTACAATGGTGAATGAGATTGGTA[C/G]AATGAGTTGTTCTATCTGTCTAGAGATGATAATGG	C	G	{BAAFS-16132327}	6B	49.5355	chr6B	491027283
T/T	Affx-110269319	+	AACCTAACTTCAAACCGAAAACAGTCCATTAAAAC[C/T]GAGATGTTCGCTTCAATATTGCCACTAATGACTAA	T	C	{BAAFS-16132402}	6B	49.5355	chr6B	526729677
G/G	Affx-111868801	+	GATACTCTCTCTAAGTGCGAAAGCAACGACCCACA[A/G]TGGAAGTCCTCATGATTGTTCCCCAGCGTAGACCG	A	G	{BAAFS-16132424}	6B	49.5355	chr6B	484642593
C/C	Affx-88489272	+	AAACTAGGCTCCGGATACATTTACTGACTTGAATT[C/T]TTTGCCGTCATAGGCCATGGACGAGATGATAATTT	T	C	{BAAFS-16132365}	6B	49.5355	chr6B	481402071
G/G	Affx-110580802	+	GTCTTGTAAGGCAAGGATTAATTAGAAACCAAGCC[A/G]GCCACGGTGTGTGAGCCGGCCGAGATTTTGTAAGC	A	G	{BAAFS-16132354}	6B	49.5355	chr6B	481691178
G/G	Affx-109246648	+	TCAGCGGGGGGCACGTTTTTAAGCGAAATATAGAA[G/T]CCCTTCCGGTGGGTCCCAGATGTCAGGTGGAGGAA	T	G	{BAAFS-16132425}	6B	49.5355	chr6B	517083214
G/G	Affx-109546802	+	CCGGTTTGGAATTACAAAACACACTTCATTGTGTG[A/G]AATATCCAGCATGGCTCTATGTTGATCCTCTATGA	A	G	{BAAFS-16132444}	6B	49.5355	chr6B	502487561
A/A	Affx-109978101	+	CCATGACACTAAAATACAGGAAAATAACCAGAAAT[A/G]TGAGATAGAATTAGTAGACAAGCAGCAGATTAGCC	A	G	{BAAFS-16132438}	6B	49.5355	chr6B	566150202
A/A	Affx-110686653	+	TGAAAGAGTCATAAATAAGCACAAACCATCCACAT[A/G]CCAGGCAGGGTTTTAGATGGATTCCACCGTTAGAG	A	G	{BAAFS-16132416}	6B	49.5355	chr6B	485366746
G/G	Affx-109614479	+	CGCTTCTGAAAGTGAGGGAGGACCACTCTGGCCAC[A/G]TCATTACGACCCTCGACATGTAGGATGTTGAAGCC	A	G	{BAAFS-16132386}	6B	49.5355	chr6B	482407188
T/T	Affx-110192625	+	AGCAATACCAGAATACCTTAAGACCAGTTAAGCAT[G/T]AAGCAGCCAGGTGGCAACTCAGACAGCATATTTAA	T	G	{BAAFS-16132427}	6B	49.5355	chr6D	379712506
G/G	Affx-109622531	+	GTGAGTAGAAAAAAGTTGGAAGAGGCCGAGCTACA[A/G]TATCGTGCAGTTGGGTACGCTCTCTCCCTGAGCTG	A	G	{BAAFS-16132396}	6B	49.5355	chr6B	517463299
G/G	Affx-111104997	+	GCTCAAAGGTGGCTTCAACATTACGCAGCCTGAAC[A/G]ACATGCATGTGTATCAGTATACCCCACATGGGGTC	A	G	{BAAFS-16132399}	6B	49.5355	chr6B	515973343
C/C	Affx-110081848	+	ATAGAGTCCCCAGGTAACTGGTAGGGTTTAGTGCC[C/T]TCTTGGCGAGTCATCATAGCCGAGTCCTTATCCAC	T	C	{BAAFS-16132437}	6B	49.5355	chr6B	487841959
A/A	Affx-111689986	+	CGTATCGACGCCAAATGACACCAAAGGGAAAAATA[A/G]GGTAAGTTACCATAACTTGACATATAAAAGAAAAC	A	G	{BAAFS-16132418}	6B	49.5355	chr6B	484535514
G/G	Affx-110518036	+	TCTAGTTTAAGCGTGAATTGCAAGTTTGAATATGC[A/G]GTATCAGTATGAAAGATCTATTCTGACTAACCGTT	A	G	{BAAFS-16132422}	6B	49.5355	#N/A	#N/A
C/C	Affx-109834579	+	TTCATCTTCAACAAGTAAATTTGACGATGCACCTG[C/T]AGATTTCTTTTCACTCGTATATAAAGTGTGTACAT	T	C	{BAAFS-16132392}	6B	49.5355	#N/A	#N/A
G/G	Affx-111348260	+	CTGGTCCAGTTCGCTGAGGCTCTGTTGGGCTATTA[A/G]TTTATTATCCTGTTAGCCTGCATACTAATTTTTTG	A	G	{BAAFS-16132800}	6B	50.104	chr6B	565198491
G/G	Affx-109363985	+	GATGGATCCGTCACATGTGGCATCCGTCATGTTCT[A/G]GTGATGGCTGGGTTGTGCTCCACATCGGCGCATGT	A	G	{BAAFS-16132752}	6B	50.104	chr6B	609875353
T/T	Affx-109703148	+	CATCTATTGATTTTTGTAGATAATTAACATTTAAA[C/T]GTTTCAGATAGGATACCAAGTTATGCAGGCCCTAG	T	C	{BAAFS-16132799}	6B	50.104	chr6B	591211431
C/C	Affx-109311361	+	ATTCAGAGCGGGCGTCCGGCGTCTCTAGCGCGCGA[C/G]GTGTGTCCCGTATTGGCTCATTCTCTAGCGCGCGA	C	G	{BAAFS-16132761}	6B	50.104	chr6B	592935070
A/A	Affx-109745181	+	TCTTATGCCGTGTTGATGTGGACGCAATTCTGTGG[A/G]CATATTTTGTTGTTGCATTTATTTGCATTGTAGAA	A	G	{BAAFS-16132758}	6B	50.104	chr6B	516065509
T/T	Affx-109951331	+	AATTGAGTGCTTATATAAATTAAGTTTATGGGTGC[C/T]GAGAGAAACATTGATCGATTTTTCTTTATTTGTAC	T	C	{BAAFS-16132747}	6B	50.104	chr6B	578057795
G/G	Affx-111965939	+	GGGACCATATATGTGGGCGGCTATCCTGAGTTTTC[A/G]TGTCTAGCTTGCTTGCTCACTTCCTATAACGACAA	A	G	{BAAFS-16132764}	6B	50.104	chr6B	565594841
C/C	Affx-110336647	+	AGGATCTATTGCTCTTATGGTCGAAGTTCTTCAAT[C/T]CAAATTTTACTCCGTGTCTTGTAGTTGTTGATAGG	T	C	{BAAFS-16132775}	6B	50.104	chr6B	565706715
C/C	Affx-110104102	+	ATACAATTATCGTCACTATATTTCGCGGTAATGAT[C/T]GCGTAACTTTTTTTTGATCGATATAGTACGGCAAA	T	C	{BAAFS-16132745}	6B	50.104	chr6B	529475013
C/C	Affx-88754455	+	GGGTTCTACTGGGTGGTGACCGGCGGCGACATGCT[C/T]GAACAAGGTGCTCCAAGACTCTATTGGTACCGTCA	T	C	{BAAFS-16132754}	6B	50.104	chr6B	577366892
C/C	Affx-111190602	+	AAAAGCCACAGCCATACAACATGAATGTTGATGAT[C/G]AAGCGAACCATCAAAGATTACAGACGTTTCCACCA	C	G	{BAAFS-16132771}	6B	50.104	chr6B	566477687
A/A	Affx-111588607	+	CGCTTTTGCGGAGATGAGCTTTTGAAATTTATTAC[A/G]TTTTCCTTGCAACGCATCGATCGTCCCCATGGCCA	A	G	{BAAFS-16132765}	6B	50.104	#N/A	#N/A
A/A	Affx-110366298	+	GTCTGAACCTCATGCTGATCCCATCCCAATCAGTT[A/G]TTGTGGCTAACAGAGAGGACCCTATGCTTTTGGAA	A	G	{BAAFS-16132804}	6B	50.104	#N/A	#N/A
G/G	Affx-109600198	+	GGCCTCAAAGTGGAATGACTCAGAGTTGGGAAGAC[A/G]TGGCAGTGGAGTCGCAGATTGAGAGGAGGAGAAGG	A	G	{BAAFS-16132844}	6B	50.672	chr6B	605382576
G/G	Affx-111190460	+	GCATAGCATCCAAGACAACTTCCTATTTGTCCAAG[A/G]CATGGCTCGCCACTTTCACCAGACTAAACGTCCAA	A	G	{BAAFS-16132828}	6B	50.672	chr6B	626377629
C/C	Affx-111160787	+	TGATGCTAATGAAAATATCTTCCAGCACAAATCCC[C/T]TGCAAATCATTTCTAGAGCACTGTTCTCTCATAGT	T	C	{BAAFS-16132905}	6B	51.24	chr6B	630623452
C/C	Affx-109699318	+	ACAGATAAGGCCACCTAGTAAGACATCGGTCACCT[C/T]GGGCAACACTTTCCCGATGCTCCGGCTTGCAGGCA	T	C	{BAAFS-16132892}	6B	51.24	chr6B	630620450
C/C	Affx-111184073	+	GAGCCTTAACTATACCATTGTTCAGTCATAACTCC[C/T]GAGGTACACATTTAGTAATTTAAGCGGACGTAGCT	T	C	{BAAFS-16132895}	6B	51.24	chr6B	630528773
T/T	Affx-108887217	+	GCACAGTTTTTATTTTCGCTGTGCCAGATGAAGGG[C/T]CTGAAGAGCTACCAGGAGAGTATATGCACGCATCA	T	C	{BAAFS-16132899}	6B	51.24	chr6B	630032518
G/G	Affx-108999244	+	GACAAATTGTAAGCCGAGACTACGATGCTGCGAGG[A/G]TGATACGCCTGCTACGGGCGTCACTGTGAGGCCAC	A	G	{BAAFS-16132914}	6B	51.24	chr6B	630533082
C/C	Affx-88659768	+	CGCCCATCTCTACTGTCTGTTGTTGCTTCCTAGCT[C/T]GTGAGCCTTTTCGTCTTGACCTAACATTGTCCTTC	T	C	{BAAFS-16132907}	6B	51.24	chr6B	625378163
C/C	Affx-88392134	+	CTGTGGTGTTAATTATATTGGACCGATCGACTATA[C/T]TAGTTACTCTATTTGGGCTGTATAATTGGCCTGGA	T	C	{BAAFS-16132921}	6B	51.24	chr6B	624802743
C/C	Affx-110643755	+	CGTTAGATCCATCATAAGGAACGTAAGGGCGTCTC[A/C]ACCATCGGTCCCCAAAACGAACATAGTATTTGTCC	A	C	{BAAFS-16132922}	6B	51.24	chr6B	566044475
C/C	Affx-109466098	+	GGCAGAGTTATCTAGGTATCTCCAAGTCGCTACCT[C/T]GTTCCACCGACCGAAGGGCCATCACACCTCTCCCC	T	C	{BAAFS-16132912}	6B	51.24	chr6B	630777646
G/G	Affx-111812380	+	CTGCAGCGTCCGGATGGTACTTCAACCAATGATCC[A/G]ACTGAGATGGCTTCGATAACTAATGAGTTTTATAA	A	G	{BAAFS-16132938}	6B	51.8085	#N/A	#N/A
T/T	Affx-110266526	+	GTTCTGGCACCACATTCAGGACCGAAAGATCCACA[G/T]GAGCTGGCATAGTAGTAATGAAATAGTGGTGTATG	T	G	{BAAFS-16133027}	6B	55.788	chr6B	655826820
C/C	Affx-111642592	+	GTATTGTCTTTTGTATACGCAGGTCGCAGTACGGC[C/G]TACGTGATGGCCAACCTATTTTTTGTTCAAGGTCC	C	G	{BAAFS-16133262}	6B	58.062	chr6B	651666822
G/G	Affx-88626960	+	GTATTGGACTCATATATGTGATCATGTATATGTTG[A/G]AAGTGATATATGACACGTGCCCAGATAAGAACGCA	A	G	{BAAFS-16133339}	6B	58.062	chr6B	656204890
T/T	Affx-111978089	+	GCTCTGCCAATGTTTTTTTGACAACACTTTTTTTG[C/T]GCTTGAAAACACCTGTTGGATCACAATCAAACTTG	T	C	{BAAFS-16133116}	6B	58.062	chr6B	656529637
C/C	Affx-111514766	+	GCTTCCGACGATGGATTAGCCAGGACGTACGCTAT[A/C]TATGTGCATGAGCTCCAGCCTCCAGCGTGAGCACT	A	C	{BAAFS-16133257}	6B	58.062	chr6B	652637416
G/G	Affx-110127562	+	ACTCCATCACCGTTAGATATGAGCTTGTATGGATG[A/G]TGGATAAAGCAATGTTGCATGCTGCCCACCCACCT	A	G	{BAAFS-16133196}	6B	58.062	chr6B	649923816
A/A	Affx-110734753	+	GTCTCATGCAGCTAAAATAGAATAACATAGCTATT[A/T]ACTGTACATTTTTGTCATCGAATCTGAAACAATAC	A	T	{BAAFS-16133359}	6B	58.062	chr6B	647889051
C/C	Affx-110757173	+	CTTAACGTAACTTATATTCTGGTTTATCTCTTTGG[C/T]CCATTAGGCCTTAGATCAGTTGCAATAAATGGCGG	T	C	{BAAFS-16133342}	6B	58.062	chr6B	657620761
T/T	Affx-111460522	+	TGATCAACTTGGGTGGTCCATGCAGCTTAATAATG[C/T]TGTCCACAAAAGCTTGGGCCACAGATAAAACTGAG	T	C	{BAAFS-16133362}	6B	58.062	chr6B	652320197
G/G	Affx-109865166	+	TGGGGTAAAGTGCAAGTTGGAGCACAATGATAAAC[A/G]ATCCACCAGTAGTTAGCATACCTCCTAACATTATG	A	G	{BAAFS-16133236}	6B	58.062	chr6B	655780095
A/A	Affx-110247539	+	ACATGAAAAAACAATTCTAACAAAACACAAAATCA[A/T]CATTCATTACGCATGCTAGAAACCATTGAACTATA	A	T	{BAAFS-16133349}	6B	58.062	chr6B	646816768
T/T	Affx-109296722	+	TATGGTCGTTGTGATCAGTTCACTGATTTTCTAGA[C/T]TCAGTCTGATTGCAAGGGGGTATTGGTTCTTCAAA	T	C	{BAAFS-16133245}	6B	58.062	chr6B	655782003
C/C	Affx-110553606	+	CTGGCTCGGCCCAGGTTAGATCAAGACCATGGGCA[C/T]TGAAGGAAGGCATTATGGCAATAATGTCAGTCTGG	T	C	{BAAFS-16133246}	6B	58.062	chr6B	654289706
C/C	Affx-88512156	+	TGCATCATCAACGCCCTAAGAAGTACTAGTGGAAG[A/C]AATGGAGCTGGTCTAAGCAAAGGCATGACAACCCT	A	C	{BAAFS-16133103}	6B	58.062	chr6B	653851326
C/C	Affx-111510557	+	TTGCTCATTCATTACGATGATGCGACCCGAAGTAA[C/T]ATTTACGACTGTTACGCCGCAGGGTTGGAGATCCG	T	C	{BAAFS-16133253}	6B	58.062	chr6B	651414661
T/T	Affx-111651011	+	TTTTTTAGAATATGCTAAAATAAGTGGCCAGGTTA[C/T]TTGTACGCAGTAGTCAAGGCAAAACGTCTTTTAAT	T	C	{BAAFS-16133258}	6B	58.062	#N/A	#N/A
G/G	Affx-110552360	+	ATTCTCTACACAAAAAGACCCGAATATCCAGCAAC[A/G]TCAGATTTTTAGGCATTGCAACTTAAACAATTTTA	A	G	{BAAFS-16133343}	6B	58.062	#N/A	#N/A
T/T	Affx-111073025	+	TGCAACGTGGGAGGATGCAGATTTCATAAAGTATA[C/T]GTTCCCTGCGTTCTTTAAAGCTACTACGCAAGCAT	T	C	{BAAFS-16133137}	6B	58.062	#N/A	#N/A
C/C	Affx-111855213	+	GTTGACCCATCGCGAGGTCAGCGGCCCAGCGTAAG[C/T]ACACGCACGACGTTATGTCTACAACGTACCAGTTA	T	C	{BAAFS-16133474}	6B	60.9045	chr6B	654209985
T/T	Affx-110228150	+	TCATGATAAAACTACGCGGCAGTGTAACAACAACG[C/T]AGAAGGACTCCATCTCACAGGAACACTGATGTGGA	T	C	{BAAFS-16133616}	6B	62.609	chr6B	668290160
T/T	Affx-88454634	+	TTATCGGAATGGAGTTCCTAAAAATCTCCGGAATG[G/T]GCTAATTTGTAGAATTTGTTCCAGAACTGACCCCA	T	G	{BAAFS-16133591}	6B	62.609	chr6B	668430631
G/G	Affx-111218991	+	GGGAACCATGGGCCTCATGGCGATACAACACCCAA[A/G]TAAATCCCTCATTTTTCCCCCACAGCCACAGATCC	A	G	{BAAFS-16133601}	6B	62.609	chr6B	667964785
G/G	Affx-110355914	+	CTAGCTGCTAGCAACAATAATGGGTGGTTAAAGAC[G/T]TCGTCGTCGATGGCTAGCTAATCGCTGCTTTCTAC	T	G	{BAAFS-16133622}	6B	62.609	chr6B	667951033
T/T	Affx-108900533	+	TATATTGGATCATTTTAGAACTACAGACAACATTT[C/T]GTTCGTACCCAAATCCTTAAGATAAAGAACAACAT	T	C	{BAAFS-16133593}	6B	62.609	chr6B	668039590
A/A	Affx-110016017	+	CCGTGCAAATTTCCGAGAGAGCATCTTGTAGATAT[A/G]GCTAGATATATGAGGAGGATGCATGCTGCTATTTT	A	G	{BAAFS-16133617}	6B	62.609	chr6B	668252989
C/C	Affx-88642526	+	GATATCTTATCATGCTTTTGTGAACCCAGTTGCTT[C/T]GGGTGGTGCTGTAGAAGTTATACAGGCCTTTCTAC	T	C	{BAAFS-16133603}	6B	62.609	chr6B	667959920
C/C	Affx-110343206	+	CTCCAGGAGTAGGGCTCGCGGATGTCACCGATCTA[C/T]CCTTGGTTGGTTTACATGTCTGATTCTGTAGGGTA	T	C	{BAAFS-16133627}	6B	62.609	chr6B	668293484
C/C	Affx-109128852	+	CACTGGTTCTTTAATTTGGGGTCTCAACATGACGA[A/C]TTTCCGACTATTTACTACAACAAAATTTGCCTGGC	A	C	{BAAFS-16133630}	6B	62.609	chr6B	668041617
A/A	Affx-88635529	+	GACCGGCAAAGGTCCCCTAAAGAAAAGTAACCGGT[A/G]AAGGCAGATTGATTTTCTCGTGTTGAGACTTGAGA	A	G	{BAAFS-16133620}	6B	62.609	chr6B	668432771
A/A	Affx-109245026	+	CGTTCCTGATTATTAATATTTCTACTTAGCACTCG[A/G]TCCTGACTAGCAGAGCTGAAAGGTCACTGAAAAGT	A	G	{BAAFS-16133599}	6B	62.609	chr6B	668434313
C/C	Affx-88478500	+	ACCGGCAAAGGAAGAATTAAATTTCAAAGCACAAA[A/C]CATATCATGAGATGTCAAATATTGGAATGGCACAA	A	C	{BAAFS-16133621}	6B	62.609	#N/A	#N/A
C/C	Affx-88798895	+	GTGCGGAACAGCTTGCTGTGTGGGCTAGTTTTGTA[C/G]TGCCACTAATTAATTAGCTTACCCGTCACTGTCTA	C	G	{BAAFS-16133618}	6B	62.609	#N/A	#N/A
C/C	Affx-110011203	+	CTTTGGTTTGATATCTTCAAGGTAAGTCTGGGTTA[C/T]ACGCTTTTTCACTTTGGTTCTGAAATGCCGGTCGT	T	C	{BAAFS-16133633}	6B	62.609	#N/A	#N/A
G/G	Affx-110941861	+	TGTGTTGCGGCAGTACTCGACGTATCTGCATATTT[C/G]TAAGATTATGAATATGATGGAGCTTGACAAATCCT	C	G	{BAAFS-16133615}	6B	62.609	#N/A	#N/A
T/T	Affx-109205352	+	ACCACAAGAACTTGTTGGTGGTGGTGTCCTGAACT[C/T]CTGATGCATATGGAACATCTGTGGTTATTGATGTC	T	C	{BAAFS-16133613}	6B	62.609	chr6B	667897152
C/C	Affx-88674376	+	CTCGCCATTCTTGGGTTGTCTTACTGATTTCGGTG[C/T]CATGCCAAAAGAGAGTCGACTGCTCGTGGCCTGTT	T	C	{BAAFS-16133604}	6B	62.609	chr6B	667963183
T/T	Affx-109592839	+	CACGGAGACCGCAGCCCTCACCGTGGGCCCGCGTT[G/T]TCCATGTGGGATTGATCGCCTAGCAACTACCATAG	T	G	{BAAFS-16133686}	6B	67.16	chr6B	679676233
G/G	Affx-111980417	+	CCGGCCGGCCTGAGACGAGGAAAGCTACTGATCTT[G/T]AATGCAGAAAGTTATGTTTGGGGAATCCCATTTGA	T	G	{BAAFS-16133687}	6B	67.16	chr6B	678596539
G/G	Affx-110766249	+	TTTCTTCAGATGCCACTTCACTCTCAAGCTTTGGA[C/G]CATGGCTATTCAGAAATTTCGCATCCACGACATGG	C	G	{BAAFS-16133699}	6B	67.16	chr6B	676236881
T/T	Affx-110406754	+	GAGAATGAATTGTTAGAACTATGTTAGTGACCTAG[C/T]CCGTATTGTATCGGCCTTCTCCCCCTTTTCCTCCC	T	C	{BAAFS-16133688}	6B	67.16	chr6B	677710076
C/C	Affx-111262533	+	GCTCCCTCAAATTTTCGCTTCGATTTGGTGGTGAA[C/T]TATTCGATTCCTGACGCATCTGAGTGTTCTTCCGC	T	C	{BAAFS-16133684}	6B	67.16	#N/A	#N/A
T/T	Affx-110682330	+	TAGTATATATGCACGCAATCACCAAAGAATATGTA[A/T]CATATTATGAACAGGAACTCTACAGTCATACGGGT	A	T	{BAAFS-16133691}	6B	67.16	#N/A	#N/A
C/C	Affx-108909327	+	CCCCAAAATACATTTTTTTTACAATTGTTGTGGCA[C/T]AATTTTGTTTCAAACCTAGAAAAGTGTATTTTGCT	T	C	{BAAFS-16134431}	6B	138.1	chr6B	63999156
G/G	Affx-109518969	+	AAAAAGCATTAAATCTAGAAAAATGCAGACTCCGC[A/G]TTTAGGAGTAGGCATACATAGAAGCCAGGAAGGTT	A	G	{BAAFS-16134434}	6B	139.85	chr6B	54767413
A/A	Affx-111137148	+	AATAGCTGGCAACCATAAGTAATGATTCGTGCTGA[A/G]GTTCTACTTATCTTTTCAACTGGAACATTAATCTC	A	G	{BAAFS-16134436}	6B	139.85	chr6B	55684110
G/G	Affx-110778570	+	TAAATTCGAACCATCCCTGCATTTCTGAATGTCAA[C/G]TGTCAAATGCTCACCATCAGCCGATTCAAAACTCA	C	G	{BAAFS-16134439}	6B	139.85	#N/A	#N/A
A/A	Affx-88555866	+	AAGGTGAACCCGGGGGCTCCAGGTTGCTGTCTTCG[A/G]TTATATATTCCGCCGCTTCAGTATTTTATTTCTCA	A	G	{BAAFS-16134451}	6B	141.76	chr6B	54413841
C/C	Affx-111624720	+	ACCACGTGCATGCAGACTGTCAAGACCACATAAAG[C/T]TGTATGAGGGACTAAACTTAGTTAAACACAGGGTT	T	C	{BAAFS-16134454}	6B	141.76	chr6B	54536795
G/G	Affx-109657445	+	TTCATCCACTGTGTATTTCTTCTGTCAGTATGCCT[A/G]ACTGAAGCTTTTGAAATTGACCTCAGATACAAGAG	A	G	{BAAFS-16134456}	6B	141.76	chr6B	55201266
C/C	Affx-111074569	+	CCCGAGTCCCGCAGGGTCGCGACGTTGGGCTTGAC[C/T]ACCCTCTCAAGGTCACACGAGATAAGGTATAAGCC	T	C	{BAAFS-16134452}	6B	141.76	chr6B	55723633
A/A	Affx-109616189	+	AGCACGTACTAATCCATAGATGTTAGCCAAACGTG[A/G]GTAGTGATTAGTCAGCTAGCAGTACAACCGATTCA	A	G	{BAAFS-16134468}	6B	141.76	chr6B	54869302
C/C	Affx-109684642	+	ACTTGGACTTTGATGGAGTAATAACTCTGCTATTT[C/T]CATACATAAAAAAATATTTAACGACACAGGGCCAA	T	C	{BAAFS-16134453}	6B	141.76	chr6B	54660727
C/C	Affx-110872477	+	TTCCTGACCATTACGTCTTGCCAATATCGTTCTTG[C/T]AGGCCTGAACTATTTTGATAGGATGCCAACTCCCC	T	C	{BAAFS-16134458}	6B	141.76	chr6B	55202463
C/C	Affx-110978393	+	AACTCGGATTATAGTTTGCTAGCACACCGATGGAG[C/G]TTTTCTCCATTTATATTTCAGCGCAAAGACAGCCC	C	G	{BAAFS-16134474}	6B	141.76	chr6B	54660496
A/A	Affx-110584305	+	TGCATGTTCCTAAAATTCACAAACACCTTCTTTCT[A/G]TTTACCGTCTTGTTTCAGATAACCGACTGTTTGTG	A	G	{BAAFS-16134473}	6B	141.76	chr6B	54783634
A/A	Affx-110265213	+	AGAAAATTGTATCACCCGACATACATAGTCAGAAA[A/T]TTGTGAGAAATAACAGCTTTGCAGGGCAGAAGATT	A	T	{BAAFS-16134448}	6B	141.76	chr6B	54213930
A/A	Affx-110229894	+	CACTATTTTGCGTCGCCTCATTTCCTTCTGGTATT[A/G]TATTCGTGATCACTGCATAATATATGTACCCTTCC	A	G	{BAAFS-16134471}	6B	141.76	chr6B	54401184
T/T	Affx-111280764	+	GACTGTGAATTGTGTGTCTTCTGCTAAATTTGGAG[C/T]TGTCCTTTTATTGTATGTCACATTCCAACGACGGC	T	C	{BAAFS-16134463}	6B	141.76	#N/A	#N/A
C/C	Affx-88799765	+	AAGAAGCAGCCGATTTCTTTTGCTGAAGATAGATA[C/G]GAGTATGAGCTGAGTGCAGATTGAATTCGTCTGCA	C	G	{BAAFS-16134447}	6B	141.76	#N/A	#N/A
C/C	Affx-109083092	+	TTCTAGATCATTACAAGTGATGTCCATTAAGCATC[C/T]ATTTCACTGGGAATCTCCAACTGGTTCATGAATCC	T	C	{BAAFS-16134446}	6B	141.76	#N/A	#N/A
C/C	Affx-92220747	+	TAGTGTTCGTGGGCTTTGGTTTAATGGCCGCATCT[C/T]GCTGCTGTATGTCCTGGCCTTGATTGCTGTTTGGA	T	C	{BAAFS-16134460}	6B	141.76	chr6B	54662541
T/T	Affx-110234528	+	AATCCTCGGTACAATCATCACAGCTCAGCAAATCG[C/T]ACATATCCATCTAGTCTTGCAACTAAGCATGTAAA	T	C	{BAAFS-16134479}	6B	142.53	#N/A	#N/A
C/C	Affx-109778658	+	TCGTGATGAATAGGTAGAATCAGAATGAATATGCG[C/T]GCCTTTTGAAGGTTGCTGGTTTTTTGACACGATTG	T	C	{BAAFS-16134476}	6B	142.53	#N/A	#N/A
C/C	Affx-110103139	+	AGGGCTTTACTCATATAGGCAATCGGGTGGCCATC[C/T]TGTTGCAGTATCACTCCAATTCCCTTGTCACAAGC	T	C	{BAAFS-16134639}	6B	144.54	#N/A	#N/A
G/G	Affx-111547610	+	CATTTTGTATTTCACATGGAAGGCAGGCAAACACT[A/G]CATGCCATTACAAATTACAACTACCCCACCGCTGG	A	G	{BAAFS-16134640}	6B	144.54	#N/A	#N/A
A/A	Affx-111542824	+	TTGTGTTTCTTTCTCATCTGGTTTTGGTTTCGATC[A/T]TGAAAATTTTCCCCCGTCACCGCAGTTTTTATCGA	A	T	{BAAFS-16134652}	6B	145.64	chr6B	119828858
C/C	Affx-111796547	+	ATGTGATCCTGATCATGGCTATAATTACGCAGGAC[C/T]GAGGTGCCTACCGAGTGAACTAATTTGTTTGTCAC	T	C	{BAAFS-16134716}	6B	146.27	chr6B	113447394
A/A	Affx-111620890	+	AGCTTGGAATCCAAATCGGTCAACTATATGCCATC[A/G]ACAACTCTACTTACACATTCAGTACTCAAATCGAG	A	G	{BAAFS-16134718}	6B	146.27	#N/A	#N/A
A/A	Affx-111629819	+	GGAAAGAAGATTTATGGCTGATTGAGGGACATGTA[A/T]TACATTTTTCAGATGCAAATATCTAATGGGGTTTT	A	T	{BAAFS-16134728}	6B	147.57	chr6B	116827934
C/C	Affx-109419954	+	CGCCGCGCCCCTGCTCTGGTGGAGCTTGGTCAAAT[C/G]AGTGTGCGAAATTCATTCCGACAATCGTGTTTAAA	C	G	{BAAFS-16134729}	6B	147.57	chr6B	115575005
G/G	Affx-88560702	+	TTAAGTTGTAGTATCGGTCGTCAGTAGCTTAGACT[G/T]CAATATTTAAGTGTCTATTCATGTTAACATTTAGG	T	G	{BAAFS-16134738}	6B	147.57	chr6B	114509687
C/C	Affx-111547762	+	ATAACTGGAAGACACCTGGCGCATTGGACTCGGGG[A/C]GTTACAATAAGCCCCGTGATGTCCATTCCATGAGA	A	C	{BAAFS-16134740}	6B	147.57	chr6B	116430186
C/C	Affx-111271784	+	GGTTTGGCGATAGTGCTTATGCGGTACATTGGGAT[C/T]CAGATCATGCCCCTTCAAGTAAATACTAACGCTAG	T	C	{BAAFS-16134760}	6B	147.57	chr6B	124093636
G/G	Affx-110591534	+	ATGATAGCAGGTATTTTTTGACGGGGAAATATTTG[A/G]AGCCTTATTCAACAATCGAAGCCCCTGCAGAATCT	A	G	{BAAFS-16134774}	6B	148.29	chr6B	119508113
A/A	Affx-109283448	+	ATCAGTATAGAAAATGGCACAAAATCTTATTAAAA[A/G]GGCCTCAGATGAGAAAGTCTTCAACTGCAAAGTTC	A	G	{BAAFS-16134773}	6B	148.29	chr6B	119578868
C/C	Affx-88468002	+	ACGAGGAGTCTTCATAACATTAGGCATGTCATTAT[C/T]TTCCAGTTCAGGACCCTACAAATTCTTTTCTTTTT	T	C	{BAAFS-16134789}	6B	148.89	chr6B	119839768
A/A	Affx-88714265	+	ACCATCTGACATCTCTGATGATCCACATTTGCTAA[A/T]GTATCTCTGAGGTCCCCCTTTGTGTTTCTTTCTCA	A	T	{BAAFS-16134777}	6B	148.89	chr6B	119828803
A/A	Affx-109735750	+	CGATCAAAGCTATCCTGGGTTCAGAATCGGTGTTC[A/G]CCAGAGGTATCAAATATCTTCGCTAAATAAGAGTT	A	G	{BAAFS-16134786}	6B	148.89	chr6B	119843084
A/A	Affx-109473329	+	AAGTAATAGAAACGTAGGAATATCTTTCAGCTCAT[A/G]GGCTCCATGGAGTGCGGAAATTTCAACTTTTCCTA	A	G	{BAAFS-16134779}	6B	148.89	chr6B	119969400
A/A	Affx-88401368	+	AAATTCGGTCCTGCAGTGCGATCCAACCCGAAACT[A/G]CGATCTGCGCCGTATATAGTATACATGCACTTAGG	A	G	{BAAFS-16134781}	6B	148.89	chr6B	119973036
C/C	Affx-88362590	+	TACTGCTCCATGCGCGTACTGTCAATTTCCACCTC[C/G]TTTGATTACCCATTCGTTCCTGGTGACATCACCTA	C	G	{BAAFS-16134795}	6B	148.89	chr6B	119980779
C/C	Affx-88568889	+	TTTGTTCTCTATTGTGCATATGTTGCAACTCTGTG[C/T]TTGGCTACGCTTCATCCTTCGATTATTTTCATCAA	T	C	{BAAFS-16134794}	6B	148.89	chr6B	119840936
C/C	Affx-88369045	+	CAGCCACAGCTAAGTAAGCTGCACTGCAGGGGCTC[C/T]TAACTTTCCTCTGCCATGCTTTTCATCGCTGTGCA	T	C	{BAAFS-16134796}	6B	148.89	chr6B	119975329
A/A	Affx-110754085	+	TACAATGAAAAATGATTCGCTATTAACCAGGTGAT[A/G]TTCACAGCTTACAACAATCGAACAAAAATAGCAAA	A	G	{BAAFS-16134807}	6B	149.26	#N/A	#N/A
A/A	Affx-111530674	+	ATACTTGGGAGTTCCACATATTAAATGTCTTAAAT[A/G]ATCAAGTACACTGCTGGCAGATCAGAGCGCTTGCA	A	G	{BAAFS-16134800}	6B	149.26	#N/A	#N/A
G/G	Affx-92508084	+	CGCACTGCCTATGACGGGTATACTGAAGTTCCTCA[A/G]CTGCTCCTATCCTTTTGTCTCGAGACAGCGGAGCT	A	G	{BAAFS-16134813}	6B	149.26	chr6A	80694809
T/T	Affx-109365089	+	CCACAAAGGAATATTCCATCACTAAAGCAGCTCTC[C/T]GAAACTCAATACGGCTGTCAGAACCTAGCAATTCT	T	C	{BAAFS-16134886}	6B	149.52	chr6B	124797245
T/T	Affx-110160346	+	CATATAATATTGAGAAGATCCGCTCCATTCACGAA[G/T]CAAGTTGATGAATTGCTCGAAGACCACTCAAGATC	T	G	{BAAFS-16134891}	6B	149.52	chr6B	124796721
C/C	Affx-88554786	+	GTAGTAAAGAGAGTAATTAAAATAGGAAAGATACT[C/G]GATTAGATTTATAGATTGTATCCATATCCTTTTGA	C	G	{BAAFS-16134991}	6B	149.64	chr6B	123916231
C/C	Affx-110332808	+	AACAAAGCCACTCCTTCCGTAACATAATATAAGAC[C/G]TTTTTTCACATGGGGTCCTGGATCATAGGTAAACC	C	G	{BAAFS-16134978}	6B	149.64	chr6B	123499632
A/A	Affx-109631520	+	TCATCGCGGCGTGAAAGTTTTCAATTATACAGCAA[A/C]GCCCACCGGTATAGGATGACGGCATAATATATTTC	A	C	{BAAFS-16134979}	6B	149.64	chr6B	123477740
G/G	Affx-88789763	+	TTAGGGCCTGTTAAAATTTTGATGTAACTTCTACA[A/G]TAGATATGGCAAATAAATAACCAGTTGGAATAATT	A	G	{BAAFS-16135008}	6B	149.64	chr6B	120649346
C/C	Affx-111671541	+	AGGGCTGTTTGGAGCAGAGGTGTTAATCACCGTTT[C/T]AGTTACAATCGGATCTTGGGACGGCTTATTTTTCT	T	C	{BAAFS-16135004}	6B	149.64	chr6B	120186805
C/C	Affx-88678524	+	AGGGCAAATGAAAGTAAACAGCTGGAACGGGAAAG[C/T]CACATGGTGATGATGCCATACCTTGATTAAACTCT	T	C	{BAAFS-16134999}	6B	149.64	chr6B	123748576
C/C	Affx-109231158	+	GTATATATAAATATACGCTCAAAAATCTTGTGTGG[C/T]GCCGGGGGATGTCCGCATGTAAAAAGTCCATAGAT	T	C	{BAAFS-16135006}	6B	149.64	chr6B	120557228
A/A	Affx-109356361	+	TCATAAAGAACTTGGACATTGTGTCCTCGGTGATC[A/G]CGGCTCTAACAACCAGTACATCATCATCCAATTGA	A	G	{BAAFS-16134981}	6B	149.64	chr6B	123411034
A/A	Affx-88750922	+	CTATCATGATGGACAACTTTTTTAAGCATAAAGAG[A/G]CAATATTTTCCAAATTGTTGACTGTCCTTTTTTGA	A	G	{BAAFS-16134974}	6B	149.64	chr6B	123830455
C/C	Affx-109819622	+	TGAGAATCTCTTGGGATGTCACGTTTGATGAGTAT[C/T]GCCCTTAATACCCTCGCTCCCCACCCACAATGGTT	T	C	{BAAFS-16135009}	6B	149.64	chr6B	120125591
C/C	Affx-110251801	+	GAGGCAGAGTCGCCTGCCATTTGGTTACGCGGGCA[C/T]GCATTTGTTTGATACACCACCAGGTGCAACCATCC	T	C	{BAAFS-16135010}	6B	149.64	chr6B	120026378
C/C	Affx-109431222	+	TATATAGTACCCAGAGATAGATTTGACTGGTAACT[C/T]GGCACACTTCTCATTTCGTGTGGTGTCTATCTGAA	T	C	{BAAFS-16134993}	6B	149.64	chr6B	120676894
C/C	Affx-88562766	+	AGACCCCCTACAAAGCAATAGTTAGTCCCATGAGT[A/C]AGAAAGATCCCACGTTTGACCAAGTACTTTATTAT	A	C	{BAAFS-16135012}	6B	149.64	chr6B	120649621
C/C	Affx-110573382	+	TCACTCCTTCATTGCCCCCACCATCTTTGTCTCCT[C/T]CAGTTTCTTTCTCAGAGGCTCCCATTCTTCCTTCA	T	C	{BAAFS-16135011}	6B	149.64	chr6B	120125713
G/G	Affx-111586815	+	TTCTTGATGGTACAGTGGATGATTCCAGACAAATG[A/G]TATCGATCTCGATGGTGTATAGTTGTCACCTTTTT	A	G	{BAAFS-16134987}	6B	149.64	#N/A	#N/A
G/G	Affx-111827499	+	CCTTCCTTCTTCACTCACCTTCTCAAGACAGGCGT[C/G]ACGGCAGACATCGTAATCTATAGTGGCTTATTCAA	C	G	{BAAFS-16134989}	6B	149.64	#N/A	#N/A
G/G	Affx-110171849	+	ACCGTTTTCTGTACTCAACCTCTAGTTTTGGGGAA[G/T]CATGCTCTTTCGTGAGAAGCACAACATGCGCTTCT	T	G	{BAAFS-16135016}	6B	150.1	chr6B	136788735
C/C	Affx-111351361	+	TGTTTGTGTCTCAACACACTTTTTAGCGACTCCAC[C/T]GGGTACTGAAGGTCAATCATCATCATCATCCACCA	T	C	{BAAFS-16135031}	6B	150.62	chr6B	155783944
C/C	Affx-110693612	+	AACTGAGTCTTGGGGAGGCCCAACTTAAGGAAAAA[C/T]AACTAGGTAATAGATGTATTTCCATCAGAGAAAAT	T	C	{BAAFS-16135024}	6B	150.62	chr6B	153680680
G/G	Affx-110203946	+	GGCTTTACCTCTTTCATCGGCACTCCAGTACCAAT[A/G]ACCTATTTTCCTACACATACAAATCAAATTGTGGC	A	G	{BAAFS-16135038}	6B	150.62	#N/A	#N/A
C/C	Affx-110245196	+	CGTCGTAGGGTCCCTTGGGAAATCATTCTGCAATG[C/T]CTCGATGCAGTGGCACAAGTTGTGAGCGAGTTCCT	T	C	{BAAFS-16135035}	6B	150.62	chr6B	156266046
A/A	Affx-109345594	+	GCCAATCAGCACGATACGCGTCAAATTCATCACTG[A/G]GAGCTTTAATTTTAGGCTATATAGTCACAAGTTCT	A	G	{BAAFS-16135063}	6B	150.65	chr6B	197057602
G/G	Affx-109271420	+	ACCAACGTTGATGGAGGATACCGAGAACTTGAACA[A/G]TGAATCACGAATTTTCTGAACTTTGAAGAGTGAGG	A	G	{BAAFS-16135097}	6B	150.66	chr6B	150838211
A/A	Affx-111204143	+	GTTTGGGTCCAAAGTATGCCCCTCTCATGGACTCG[A/C]TCACCATCTTCAATATGAACATCAACCTTAACAAC	A	C	{BAAFS-16135094}	6B	150.66	chr6B	150765984
A/A	Affx-108951363	+	ACATAGAAGGTCCCAACATTTATGCACCCTTTCGG[A/T]TTTTGGGCCTGCTTACTTAGGTCATATTCTCGTGA	A	T	{BAAFS-16135076}	6B	150.66	chr6B	150217208
G/G	Affx-110399156	+	TGCCCGACAAAGCTAGGGTTTGTATGACACACTTT[A/G]CGACACAAAGACCTTTCTATAGTAGGCATGAACGT	A	G	{BAAFS-16135099}	6B	150.66	#N/A	#N/A
T/T	Affx-111073594	+	GGTTTACCAAATGGCTACAATGCTCAGAAACAGGT[C/T]CTCTGCACAACAACTTCTCTCGGCAGATAACCGAT	T	C	{BAAFS-16135077}	6B	150.66	#N/A	#N/A
C/C	Affx-111895198	+	AAAGAAAACTGAAGAAAGCATTGGAAAACTAGATA[A/C]AAGGATGCACAATCTTTCTAATAGAGTCGGGTCAA	A	C	{BAAFS-16135159}	6B	150.92	chr6B	151106753
T/T	Affx-110250580	+	GGCTCGGCATGAGGGATACGAAACGATGGTGGCAT[C/T]TGCATGGGCCGCTTCCCTTGCAACCAATCATGAGG	T	C	{BAAFS-16135169}	6B	150.92	chr6B	150830603
C/C	Affx-109556784	+	ATACCGAGATGAAAAAAGTCGATGTCGAGTAGTTC[C/T]GCGACCACGAATTGCAAAGATCAATAAGAAATATA	T	C	{BAAFS-16135167}	6B	150.92	chr6B	150833562
T/T	Affx-110918676	+	TAGCCGGACGCACTCAAAAACCAAGCATATGATCG[C/T]CACTTCTCTCAAAAGAAACGACATGCGAGTATTCT	T	C	{BAAFS-16135130}	6B	150.92	chr6B	135122817
C/C	Affx-88341528	+	GACAATAAACAAGCGAACCAGGACAATGTACAAGT[C/T]AGGCTAGATAGAGCAACCTGCACCGGTGATTTTAT	T	C	{BAAFS-16135121}	6B	150.92	chr6B	135386924
G/G	Affx-110500775	+	ACAACCGTACTATGAGATTTACTCTTATTCGCATC[A/G]TATCAAACTATGGGATTAAGTATTTGCAACTCGTG	A	G	{BAAFS-16135117}	6B	150.92	#N/A	#N/A
C/C	Affx-88503485	+	GCCCAGCCCCCCTCCCTTTCTTGGGATTCTGCTCT[C/T]ATCGCTGCCCTTTTCTTGGTTCTTGCCCCTCTTTT	T	C	{BAAFS-16135150}	6B	150.92	chr6B	135112726
T/T	Affx-109792180	+	TTGGTGGTTTAACAGGCATTTCTAGTAACGGTCCG[C/T]AATAAGAAGAGAGTAGGTTATAATTATGAGCTGAG	T	C	{BAAFS-16135146}	6B	150.92	chr6B	135118943
G/G	Affx-111910703	+	TGAGTATTTCGATCTCCTGCCCGTAACCAGTCTAC[A/G]CGGGACCGCTGTCGGTACATAACCTCTTCACGGGC	A	G	{BAAFS-16135370}	6B	150.94	chr6B	196911436
G/G	Affx-109332962	+	TTTGTCTCTTCGAGCTCGATACACTAGGCTTAGGA[C/G]AACCGCGAGTAGGAAGGCTGGGTAGGTTGAGATCT	C	G	{BAAFS-16135403}	6B	150.94	chr6B	195724744
G/G	Affx-110983918	+	CAGATGTTTCTTGGGCGCCTTGCTCAAAATAGTCT[G/T]CCCACTAGACTGAATATTAAGAGGAAGCATATTGA	T	G	{BAAFS-16135371}	6B	150.94	chr6B	196683884
G/G	Affx-110167875	+	GTTGATCCTTCGAAGCTCTTGGTCTCTTGTGCCCT[A/G]ACTTGGGTTGGTGCATTAATCCTGTCCTCGCGCCT	A	G	{BAAFS-16135372}	6B	150.94	chr6B	197534260
C/C	Affx-111689764	+	AAAGTGTATGCAGTCAAACCACAAGAACTTCACCA[C/T]GACTTCAAGGAAATATTTCAGCTCCACAAAGAATC	T	C	{BAAFS-16135401}	6B	150.94	chr6B	194094422
G/G	Affx-110516889	+	GGTTACTCCAAATCTATAACTTGGGAAAATGTTCG[A/G]AAATGCAGATATCCATAAGAATAGAAAGCTTGAAA	A	G	{BAAFS-16135374}	6B	150.94	chr6B	197705391
T/T	Affx-110225823	+	AAAGAAATAAAGCAAAGGAAAAAAAGCTTGTATGG[G/T]GTTTGATCATTAGATTTGTTGCGCTGCTAGCCAGT	T	G	{BAAFS-16135375}	6B	150.94	chr6B	195964900
T/T	Affx-88709103	+	CATCTACGAGCATTTGAGGTCAACATTAGAAACTC[C/T]GTGTCCCTTAGACATGCTTTAGCTTATCTCTCCAG	T	C	{BAAFS-16135368}	6B	150.94	#N/A	#N/A
G/G	Affx-109305574	+	TTCTCTCTCTCTCTTGAATCTCTCTCTAGCTCACT[A/G]ATCTATCTCATTTCTCAGCACAATGCAAGAAAAAT	A	G	{BAAFS-16135429}	6B	151.17	chr6B	156749434
C/C	Affx-111650477	+	GACTAAACAAGTTGGGAGTCATTAGAAACCTGCCT[A/C]TGCTTTTCCCTGCCATTGCTCCCGTTTTGGACTTC	A	C	{BAAFS-16135436}	6B	151.2	chr6B	159178379
C/C	Affx-109659262	+	GCACTTGGAGCATGTCCGTCAACTCCAGGAACCTA[C/T]CATCCGTTCAGGGGAACTCCATCACCTTCCTCAGC	T	C	{BAAFS-16135437}	6B	151.2	chr6B	159372966
C/C	Affx-111755833	+	CAATATTTGCATCCTTTGGAAGAGTCAAACTGCCT[C/G]TTCGACATACATAGTGTTTGGACAACGCAGGTCTT	C	G	{BAAFS-16135440}	6B	151.76	#N/A	#N/A
C/C	Affx-88733799	+	TAGTGCGCCAGTGGAGCCAGGAGAATGGAAAACAA[C/T]AGCAAATGTATCCATCAGCCGAAGCTCGTACGCGT	T	C	{BAAFS-16135447}	6B	151.78	chr6B	157110222
G/G	Affx-111489227	+	GTTTGTACTTGATAATGAAGGTCGAACAAGAATCC[A/G]GATCATTGAACCACCGAAATTGACAATGTTGGGCT	A	G	{BAAFS-16135722}	6B	152.34	chr6B	347861701
C/C	Affx-111452666	+	TCGAAAGGAGTGTCAGGAATACTATACCCTGATCC[A/C]GAATGTTGTAGCAGCTGCACATATTGCAGATTCAA	A	C	{BAAFS-16136794}	6B	152.34	chr6B	464765787
G/G	Affx-109406095	+	TCCAGTCGGCGGTAATTACTAGAATCTCTGTAACC[A/G]AGTCAATGACTGCAGGGATCTTGATTTCAGTCGGG	A	G	{BAAFS-16136795}	6B	152.34	chr6B	466546569
T/T	Affx-88353609	+	AGAAAACAAATGCCATGCATGCCGTCTGGAAATCA[A/T]ACTCGGTGCTTATAGTGGATGAGAAGAAAATATCT	A	T	{BAAFS-16136645}	6B	152.34	chr6B	462133281
C/C	Affx-111770690	+	CAACGAGCCCGGGCAGGTTGCCAAAGGTGAGGGCA[A/C]TCATAATCTGTGCCGCAATGTCCGAAATCTCCCTA	A	C	{BAAFS-16135472}	6B	152.34	chr6B	157163753
G/G	Affx-108986290	+	GTTTGTTGTTGGAGACCACGTCTTTCTGAAGTTAC[A/G]GCCATATATACAGACTTCAGTGGCGAAACGAGCAT	A	G	{BAAFS-16136720}	6B	152.34	chr6B	466969168
T/T	Affx-111439705	+	TTTCTCCGGATGCACAAAGGCCAGACCTAACCAGC[C/T]GGGATTCAAATTTCTGCAGCACGTTTTCTGCGAGG	T	C	{BAAFS-16136740}	6B	152.34	chr6B	467447017
C/C	Affx-109529440	+	TTTCGACCTGATTCAATGTCCCGGACACATTTCTT[C/T]AGGGGCCCGAATGTATGCAGGTATTTTAACCCTTC	T	C	{BAAFS-16136859}	6B	152.34	chr6B	464907478
G/G	Affx-109115212	+	CCCTGAACGACAACAGGTTCCCGAAATCCTTGCCC[A/G]TCCAGGTACAAATTTCTCTACTTATCCGATGTTGG	A	G	{BAAFS-16135881}	6B	152.34	chr6B	199560095
T/T	Affx-109317293	+	ACGTGAGCGACATACGTTATTTGGCGACAGGGATG[C/T]CGGGGCGGTGGGTCCAGATGGTGGTTCGCATGATT	T	C	{BAAFS-16135755}	6B	152.34	chr6B	153407492
G/G	Affx-109708544	+	AAGATAGATGTTTATCGCGAGACATTCATTATTGC[A/G]GTGTTCGGCATGCATGTTCACTACATTCAGATGTT	A	G	{BAAFS-16135902}	6B	152.34	chr6B	229531402
G/G	Affx-111313285	+	GCCATTTTTCCGGAACCTATGCATGTCAATTTTTC[A/G]GCCCCAAAATGTAAAATCGACTGTTATCGTAATGG	A	G	{BAAFS-16135882}	6B	152.34	chr6B	199738679
A/A	Affx-109855980	+	CGAACTTATATGCTACATTGACAGAGATTGTGATC[A/G]TGGTGTGAAAGCCGGTGTAGCCATCTGCGTTTGCT	A	G	{BAAFS-16135878}	6B	152.34	chr6B	199767305
C/C	Affx-109835811	+	GAATGATGAGCTCTTGAGGATCACCCATGGCTGCA[C/T]GGAGTTTTGTGAGGAGAGCCATCATGAGATAGCAA	T	C	{BAAFS-16136860}	6B	152.34	chr6B	465428508
C/C	Affx-111166677	+	TCGGGTTATTTTGCTCATTGCTCCATGTAAACCTC[C/T]TGTTTTTAGGTGGATTTCCTTTAGCTTGCAAAATT	T	C	{BAAFS-16135889}	6B	152.34	chr6B	164578364
A/A	Affx-109029332	+	GTGTATGTTACTAGTGTATGTTACTCATCATTGTG[A/G]CTAGTTTAGCATTCCGACGATTCTGAATCTAGTAT	A	G	{BAAFS-16136649}	6B	152.34	chr6B	468739073
G/G	Affx-111107435	+	GGATCTGCTTTGTAAGAGGATTGCCTCACCACCTT[A/G]TATCGATCGGATGCGTACTTTGTTTGATTTGCGCC	A	G	{BAAFS-16135917}	6B	152.34	chr6B	203272066
C/C	Affx-110642335	+	AGGCCTACGATAGGATCGAGTGGACTTTCCTGCAA[A/C]AGATGCTGGCGCGAGTGGGGTTCGCTACATAATGG	A	C	{BAAFS-16136407}	6B	152.34	chr6B	171984292
C/C	Affx-88538523	+	AATGGCCAGAAATATCGGGATGCAAGATCTGATGA[C/T]GAAAATCGTCTAGTGCGTGAGAGGGCTGGAAAGTG	T	C	{BAAFS-16135849}	6B	152.34	chr6B	207388128
G/G	Affx-110078670	+	GCAGAAGTGCCAAGGAGAGATGTGAGGGATCGCCT[A/G]AAGTTTGTTGTATCGGTTTTGGATGAGTACTGCTG	A	G	{BAAFS-16135537}	6B	152.34	chr6B	464437637
G/G	Affx-111404318	+	CCGCTGGGCTTCGCATCAACTACAACAAGACCACG[A/G]CTGTACTTATTAGAGGATCGGATGAAGATCGCCAA	A	G	{BAAFS-16136865}	6B	152.34	chr6B	462855258
G/G	Affx-111106655	+	GTTATCTGGCTCCGAGGATGTTTCGAAGATTTAGA[A/G]GAGGTAAGGCATTTCAGTTCTGTCTGATCGGATCA	A	G	{BAAFS-16135814}	6B	152.34	chr6B	211208351
T/T	Affx-88526926	+	ACAAGTCGTCCCGTGTTTAGGAAGTGGCAGCCCAC[C/T]AATAAACAGTTTTTTTGTCGATGCTAAGGAAATGT	T	C	{BAAFS-16136028}	6B	152.34	chr6B	474172151
A/A	Affx-109361364	+	CAGCAAGTACCCTACTTAACAAGCTCGATGCACTT[A/G]GTACAAGACTCACCAAAATTCATAGTTTGCACCCC	A	G	{BAAFS-16135757}	6B	152.34	chr6B	390664815
C/C	Affx-108895359	+	TCCTGGAGGAGCCGAGCTCAGATTTTCTGTAGGTG[C/T]GAAGCTCGGGAGTCTCAGTGGTGTGAAGCTCAAGT	T	C	{BAAFS-16136763}	6B	152.34	chr6B	463376756
G/G	Affx-109950174	+	CGGTGTCGATCCACGATGGAAGGAAAGCTCGAGAG[A/G]GGAAAATGGTGACAGTAGTTTTGGCACTGCAGTGA	A	G	{BAAFS-16136191}	6B	152.34	chr6B	169168754
C/C	Affx-111616217	+	ATGCATGCATGATCTGATGACGCTGACAATAGCCT[C/G]GAGTGAGCACGGATTATATTCCGTATAGAATGGGG	C	G	{BAAFS-16135635}	6B	152.34	chr6B	202323876
C/C	Affx-111099452	+	GTTGAGATATCTTGGGCCTTGTGCAGAGTTTAATG[C/T]GCATGATGTCATGGCGGGTTACTATGGTTTGGTGA	T	C	{BAAFS-16135914}	6B	152.34	chr6B	203572241
G/G	Affx-88651017	+	AATTAGGTTTTGTTTAACCCCTAGGGTTAGGTGTA[C/G]TGTGTCAAATTAGTTGCTGTTGAATGTTAGGGTTA	C	G	{BAAFS-16135898}	6B	152.34	chr6B	229731434
G/G	Affx-110364482	+	GCAAGCACGTATTTTCGGGCTAAAATGTATCAATT[G/T]CCTAGCAATGAATCGACAGGATGCGAACGCCCTCT	T	G	{BAAFS-16135909}	6B	152.34	chr6B	202758424
T/T	Affx-88635494	+	TCTGCATCATTGTTGAGGTAATTTCTGTATACATG[C/T]GAAGTGAAGATGGTAGCGATCGACCTGGGGTGCGA	T	C	{BAAFS-16135636}	6B	152.34	chr6B	188696371
G/G	Affx-109846613	+	TATTAAAATTGTGGCTCCTACGACTACATTTTCGC[A/G]CTGATAACCCACAAGTATAGGGGATCGCAATAGCT	A	G	{BAAFS-16136738}	6B	152.34	chr6B	465522993
T/T	Affx-109859207	+	TTCGGACCATACAAGATCAGTCATCGCATCAACGA[C/T]GTTGCATACGAGTTGCAACTCCCAGCTTCATCTCA	T	C	{BAAFS-16136653}	6B	152.34	chr6B	466969074
C/C	Affx-111453794	+	GCAGCCTTTGGCTGGAAAGAAATGCCCGGCTCTTT[C/T]GTTCTGAGTCTAAGTCAAGACTATGACTGTTCTTT	T	C	{BAAFS-16136869}	6B	152.34	chr6B	464921201
C/C	Affx-109051691	+	CATTTCATGGGTGACTACGTCGTGGATGAGGTTCT[A/C]AAAGTCCTAAATGGTGGTGATATGCCAGAAGGATG	A	C	{BAAFS-16135674}	6B	152.34	chr6B	156501720
G/G	Affx-109309702	+	CCACCAGAATGAGCCGCATGGGTCTGAAGCATTTC[A/G]AATCTTGTCGGCATAATATGTGGACCAAATCAAAT	A	G	{BAAFS-16135725}	6B	152.34	chr6B	343852886
C/C	Affx-110667865	+	GCCTCTGTTTTCCACTGTTGCTCCCTCGAGCTCGC[C/T]GGTGTTGCCAGACATGGCTACGTTTCCTTTTGATC	T	C	{BAAFS-16137459}	6B	152.34	chr6B	461592327
G/G	Affx-109953797	+	TACAGAAAAAAGCTTCAGTCAGTCGGCTTTCTACC[A/G]TGACATGCGTGCTGCGTGGAACCCTGCGCAACAGA	A	G	{BAAFS-16135798}	6B	152.34	chrUn	234098555
C/C	Affx-111953793	+	TGTTGAGGGGCTCCAGAATCAGCAACCATCTTCCA[C/T]CTTTGAAGAAACTCCAGGTGCACAATACCTTAGAT	T	C	{BAAFS-16135654}	6B	152.34	chr6B	469706108
C/C	Affx-88682252	+	CTATATCTACTAAGACACTATGCTCCCTAGTTTTA[C/G]AAGTCTCACAGTATACATGAATTCGGTACGAATCC	C	G	{BAAFS-16135904}	6B	152.34	chr6B	200005007
A/A	Affx-109047550	+	CCACCACTCTTTTGCAGAAGGTAGCGTTGCCACAC[A/G]CCGGTAACAAAGTAGTCCAGTTGGAACCATGCCTT	A	G	{BAAFS-16136644}	6B	152.34	chr6B	468014511
T/T	Affx-109525477	+	GGTAACTTGGCTAGCTTCTCCCCCATAGGTTGTCA[C/T]TTGGGTTGTGAAAAGCACCGCAGTTTTTGCTTGAC	T	C	{BAAFS-16135712}	6B	152.34	chr6B	401978175
A/A	Affx-109325858	+	TCAAGTTGTGAACTTGTGATACTTCAGTGTGCTTA[A/G]TGTGTGCTTCATATTGTACGGTCTTATTTGTATGC	A	G	{BAAFS-16135927}	6B	152.34	chr6B	153542904
G/G	Affx-109782598	+	GTCGTAATTTTATCAGGAGAGATCTATGAGCATTT[A/G]TAATCTGGTTTAAACATTACCTGGTGCAAACATTA	A	G	{BAAFS-16136871}	6B	152.34	chr6B	464922667
C/C	Affx-110843403	+	GATTCATCACCGCCTCAAAGTTAAATCTTAGTCCT[C/T]CAAACCGGGCCGGCTTTCCCTTGTGACGCTGATTA	T	C	{BAAFS-16135690}	6B	152.34	chr6B	364750237
G/G	Affx-109405746	+	GACATGGTAGGTAGGGTGGTAGGGTTCTGTGCAAA[A/G]TACGACAAATTAAAATTTTCACCTTTGCTGGACAA	A	G	{BAAFS-16135705}	6B	152.34	chr6B	452147260
G/G	Affx-111302501	+	TAACTATTTGGATCACGACGCCACCTATATAGGGC[C/G]TGATGGCACGTTCCTGGATCGTAGAAAAAACAAGA	C	G	{BAAFS-16137352}	6B	152.34	chr6B	466656091
T/T	Affx-109352293	+	CAAGTTGATGCTCCCATTCTGCAAATTGCCGCGAC[A/T]CATGGTCATAAATTAGGGTCTGCACCTTGCACTTG	A	T	{BAAFS-16136873}	6B	152.34	chr6B	463377233
C/C	Affx-110994745	+	CCTAATGGATGGCATGGACATTGTACAAACAAAAT[C/T]TGATACAGCTTGTTGGAGATGTCCTAATACGCCAA	T	C	{BAAFS-16136622}	6B	152.34	chr6B	468691796
G/G	Affx-111496359	+	TTCCATCGACTACATCGGCTATGAGCTTCCGCATC[A/G]GCGACGACCATCCATCCTTTGAGACCATCTTCAAC	A	G	{BAAFS-16135668}	6B	152.34	chr6B	191313656
T/T	Affx-109246966	+	TAGAGGACGAAGATAAACAACAGTGAGCAGTTGCA[C/T]TGAGATGCTCCCCAAAAACCTTACCGCCCTTCTCT	T	C	{BAAFS-16136662}	6B	152.34	chr6B	462554941
G/G	Affx-110300282	+	AGCGACTAAAGGTGGTGTCTGAGTCTAGTAAGGCT[A/G]CTTACGACGCCAATTCTGCCCTCCAGACCAATGTC	A	G	{BAAFS-16136503}	6B	152.34	chr6B	464904921
C/C	Affx-110486453	+	TCACAGGATCATAGTCCTTCCTATCCTAAAAACCC[C/T]AGACATCATGGTTGGCTCTTAGCATCTCCCTGTGG	T	C	{BAAFS-16136875}	6B	152.34	chr6B	463679297
G/G	Affx-109380786	+	CACATTGTTTTTCAAAGACGCGTAACTGTAAAGAA[A/G]TGCTAATCAAAGGCATGCCTGCCAGAGTAATGTCA	A	G	{BAAFS-16136411}	6B	152.34	chr6B	172263341
T/T	Affx-110718278	+	GTTGTTGAGTGTAAGTCGGCTTTTGTGCTTGAGAA[C/T]AGTGTTTGGGGTCCTGTAGGGTGGGGGCAAGGTTA	T	C	{BAAFS-16136948}	6B	152.34	chr6B	465505459
T/T	Affx-111926714	+	CCAAATCTGGGCTTGCTGGACGGCCCGAGAATTTC[C/T]GGACTTTCCAGGATTCTGATCTAATGCCGTCTGAG	T	C	{BAAFS-16136949}	6B	152.34	chr6B	465648295
C/C	Affx-109582807	+	TGTAATCTTCTCTGTAATCGCTACCATATCGAACC[C/T]GAGTTGCTAGTAATCGAGTGAAACCGCATCCACCC	T	C	{BAAFS-16136881}	6B	152.34	chr6B	464714111
A/A	Affx-111114607	+	ATGGAAACCCTAGATATGGAAGCGGTCGACCTTTC[A/G]GAGCTCGAGGAGATTTTCACTGCTGAGGAAGTTTG	A	G	{BAAFS-16136788}	6B	152.34	chr6B	462854375
C/C	Affx-108929423	+	GGATATGGATTCCATTTCCAAAGACAAGCATCAAA[C/T]GCTCCATGGTAAGGCAACTAGACTGGATGATGTTG	T	C	{BAAFS-16135605}	6B	152.34	chr6B	450429775
G/G	Affx-88558198	+	GAAGAAAAAAAGAAGCACCTCGCATGCACATCACG[A/G]TCTATAAAAAGGAGATGAGAGCCCAGCCGGCCAGC	A	G	{BAAFS-16135884}	6B	152.34	chr6B	201433606
C/C	Affx-110237829	+	TGCCGAGTCTCGGCCATTATCCACTCATCGGATAG[C/T]ATCAACCCTGGCTCTGCTATTTGAATTCTACAGAA	T	C	{BAAFS-16135885}	6B	152.34	chr6B	473282818
G/G	Affx-88624969	+	TGTTTCGATGCATCATGGCCCGACGCACAAATCAC[A/G]ACAGTATATATTCCAGAAGGACGCCGATAACGCTC	A	G	{BAAFS-16136197}	6B	152.34	chr6B	169100401
C/C	Affx-110740165	+	AGCCTCATCCTCATAGTAGTGAGCCTAGATGAATA[C/T]GTTACAAGACCAAGTCAACATTAGTCTGTTAACCA	T	C	{BAAFS-16135524}	6B	152.34	chr6B	462161214
T/T	Affx-109207862	+	TTACAATCAAAACGAGTATGCAAAGATAGCTGGAA[C/T]AAAGAACATACCTTGTCAGGCTGATTGTCGTCGCT	T	C	{BAAFS-16136667}	6B	152.34	chr6B	454326517
T/T	Affx-108869191	+	CCCGAATCGAGTACACAGGAGAGAGGAGGATGACT[C/T]CCAGTCAAGACCAACCCATTTTTTCTGGACAGACT	T	C	{BAAFS-16136668}	6B	152.34	chr6B	466981557
C/C	Affx-109491790	+	CGAGATCCATATCAAAAATTTCCCCAAAAACGGAT[C/T]CTGAACATTTGAAAGTGATAAGTGATAACGAGAAG	T	C	{BAAFS-16136413}	6B	152.34	chr6B	172259700
G/G	Affx-88620247	+	AAACAGACAATATCGAGGGAGCGTCCTGAAGCCAA[A/G]TTGGCTAGCAACCTTATAGATTAGAATGATGAGCA	A	G	{BAAFS-16135689}	6B	152.34	chr6B	310215080
C/C	Affx-109949121	+	GCCTCCTTCTTACCTCTAGTGAAACAACACATCAA[C/T]CTCATCATGTTCTCCAGATCTGTTCGCCTGCTACA	T	C	{BAAFS-16136697}	6B	152.34	chr6B	460229764
A/A	Affx-109805258	+	ATGTTTGTGGTGTCCAGTTTATAATGTGTCCAAAC[A/G]TGATCAATTTCATGACAATGAGCACGCCACCCCAC	A	G	{BAAFS-16136250}	6B	152.34	chr6B	168775590
A/A	Affx-109537474	+	CTTATTAAGGATACCTATTATGATGGCCAGATCCC[A/G]CATGCAACTGATCCCTGCGGTTCTTTCTGGTGGAG	A	G	{BAAFS-16137467}	6B	152.34	chr6B	464489414
C/C	Affx-88715620	+	ACTCACAGTTCCACTAAAAATAGAACATGAACTGG[A/C]ACTATGCATATCGATTGACCATGCGTCCATGCCCA	A	C	{BAAFS-16136637}	6B	152.34	chr6B	462133085
G/G	Affx-110922822	+	GTGAGCATGTGATTATTGAAAAGATGGGCGGTAGT[A/G]TGCACCTGCGTGGAATCGTATTGGACATATGGGGG	A	G	{BAAFS-16136199}	6B	152.34	chr6B	168801567
C/C	Affx-88411962	+	ATTTTGCAGGAGTGAGGAGGGGAATGGACAAACAA[C/G]AGCAGAACGGATTATATGGACGTACGTACAGTAAA	C	G	{BAAFS-16135925}	6B	152.34	chr6B	199923254
T/T	Affx-110229598	+	TTCATGTGTTGGTCCTGGATAATAGTCTTGGTGTC[C/T]AATGGAGATGTACGTTTGTGTACGGAGAACCAAGG	T	C	{BAAFS-16135813}	6B	152.34	chrUn	234097276
G/G	Affx-110896932	+	GTAAGCAAGACACAAACCTAGGAAGGAATCAAACT[A/G]TGCCGCACTAGCAGGACATGGTCATGAACAACATA	A	G	{BAAFS-16135677}	6B	152.34	chr6B	156901269
A/A	Affx-88649000	+	TTTGAGAAGTGAAAAGAGATGCGGTGATATATCAA[A/T]TTTTCCATCTTTTTTTTTTGAGAATCATCAATTTT	A	T	{BAAFS-16135905}	6B	152.34	chr6B	203691513
C/C	Affx-108946734	+	CGACGAAAACGCCGGTTCAATGTGCCGATGTAAGT[C/T]GAAAATCCGTTTGCTCGTTGTCCGTTTGGACGCAT	T	C	{BAAFS-16136745}	6B	152.34	chr6B	457311505
T/T	Affx-110176569	+	TGAAGCACGTTGATGTTATTTGTGAGAACCTGCCA[C/T]GCTGAGAAAAGAGCGCCAAATCTAGAGATCTTGTG	T	C	{BAAFS-16135960}	6B	152.34	chr6B	170745445
G/G	Affx-88411870	+	AGTGACGGCTCCATGTAATCTGAGGAGATGATGCG[A/G]TTTTCTCCCGTGGTGATGAAACCATAGTCTGATAC	A	G	{BAAFS-16135702}	6B	152.34	chr6B	151378672
C/C	Affx-111968455	+	GACCGGCCACCTCCGGACATACGGCACAACATTCA[C/T]AGAACGTAATCAGCGGAATTCCGAGCCCTACTGGA	T	C	{BAAFS-16137537}	6B	152.34	chr6B	195166634
A/A	Affx-88353653	+	GTCTTCCCAGATCCGTCATACCTCCAAACAACTCC[A/G]AGAGAATGCATAGACCGCAGAACGATTTGTCCATG	A	G	{BAAFS-16136033}	6B	152.34	chr6B	172716454
T/T	Affx-109938526	+	CCCTCTATTTGCAATTGGGTTTTTTTGTTGCCTTA[G/T]ATACAAGCCACCCTCATTTTCGCGAGTAGGTCCTT	T	G	{BAAFS-16136956}	6B	152.34	chr6B	466736257
A/A	Affx-111949146	+	AACAATGGCAAGGGTAATGGGAAGCAGGTTGCCTT[A/G]GCAAGTCATGAGCAGGGCCACACTCCTTCCCATCA	A	G	{BAAFS-16136737}	6B	152.34	chr6B	216648915
T/T	Affx-108856088	+	AAAGACGCGGGAGCATGATCGAGCAGGGACTCATC[C/T]GATGGTCTAACCATGAAGTTGTCGAAGATACTTGG	T	C	{BAAFS-16136585}	6B	152.34	chr6B	466968872
C/C	Affx-111757426	+	CCGAGTGACTTGTAGGATCTCGGCGGTATGCTCAC[C/T]GCATATATAAGAGAATCAGATTCCCGAGGCACACA	T	C	{BAAFS-16136885}	6B	152.34	chr6B	464416645
T/T	Affx-110096692	+	TTCGCACAGAGCATTTCAGTTCTTGAGATTCACGG[C/T]AAAGAGCACTGAATGTAAATGTCCAAGTTACCTGT	T	C	{BAAFS-16136927}	6B	152.34	#N/A	#N/A
A/A	Affx-111885791	+	GCATGGTTATGGCATTATGGCCGCTAGAAGTACCG[A/C]CAGAGAACATAGTCGAGATGGCCAACCACTTTAAA	A	C	{BAAFS-16135845}	6B	152.34	#N/A	#N/A
G/G	Affx-110990694	+	CAGGTAGAGGAACACTGGGGTGAGACCCACAAAAC[A/G]AAGTTCTCCACCCACAATCACACCCTGACGGCACA	A	G	{BAAFS-16136798}	6B	152.34	#N/A	#N/A
A/A	Affx-110033178	+	TGCAAGGTGGTTAGGCTAAAGGACAGCACAAAATC[A/G]CAAAATGTATATTACTTCAACATGCATTAGGCAGT	A	G	{BAAFS-16136660}	6B	152.34	#N/A	#N/A
C/C	Affx-88641520	+	ACACCAATACTACCGTCAAGCATACACCAATATTC[C/T]AGTCTAAGTTATACTGCAATTACTAGCAGTCGTCC	T	C	{BAAFS-16135929}	6B	152.34	#N/A	#N/A
A/A	Affx-110119661	+	AACCACATCTCTGTGGAAAATAACTAGTGTTCTCT[A/G]AAGTTCATTATTTTCTACCTGAAATCTTTGTATTC	A	G	{BAAFS-16136240}	6B	152.34	#N/A	#N/A
C/C	Affx-88660674	+	TACACATCACCTGTAGTTCCATCAAATTCTGACAG[C/T]TAAGAACATATCAAGAGGCTACTGTAGTTATGGTA	T	C	{BAAFS-16135963}	6B	152.34	#N/A	#N/A
A/A	Affx-88524177	+	CTCCACGTTTTGAGTGTAGTACCTATGTCCCCTAT[A/G]CACAGTGATGTCTATTTTCCGTCTGTATATCTTGA	A	G	{BAAFS-16136928}	6B	152.34	#N/A	#N/A
G/G	Affx-111304129	+	ATTAAGTTTGTCTATCTTTTATTACCGACCTTGTT[A/G]TGGACCTGGAAGACGCTCAAAATTTTCTCGATCAT	A	G	{BAAFS-16136678}	6B	152.34	#N/A	#N/A
C/C	Affx-109316742	+	CGTTCCAAAACCATAACACAGTTACCTTCCGTCCT[C/T]CACTAAAACTATTACCATGAAACTGTTGACTGATT	T	C	{BAAFS-16136864}	6B	152.34	#N/A	#N/A
A/A	Affx-109451299	+	GGATGAGTGACGAGGTACCAATTGAATATGTACCC[A/G]GAATTTACCATATACTCCTACTAGATACTAGATTA	A	G	{BAAFS-16136069}	6B	152.34	#N/A	#N/A
T/T	Affx-109126755	+	GCAGTGTGCTTAACAACCGCATCTTGCCATCTTTA[C/T]AATTGGAATCGCCATATTACAACTAGTACTACGAT	T	C	{BAAFS-16135866}	6B	152.34	#N/A	#N/A
A/A	Affx-110932694	+	ATGTAGATTTATAAGGATACACAACGCAAAAGAGA[A/G]TGAAATTATGGACGGAACGACGCGCCCATTAAAGG	A	G	{BAAFS-16136655}	6B	152.34	#N/A	#N/A
C/C	Affx-109712992	+	ACCACTGCCTTAACTAAGAATAATGATGCGGTTCA[A/C]GTCATCAAGTCCTGGAAGAGCCATTACAAACTGGA	A	C	{BAAFS-16136863}	6B	152.34	#N/A	#N/A
G/G	Affx-109362336	+	GAAGACATGCTTAACTTTTAAATGCTTTTGGTGAC[A/G]CTAGTGGGTCGCTCACAATCCTGAAAAAGAAAGAT	A	G	{BAAFS-16136694}	6B	152.34	#N/A	#N/A
C/C	Affx-110195005	+	GATGTTAAAATCTGCCTTTTGAAAACCTGGTTGAA[C/T]TTATGGTTGGACTGGAGAGTCGTAATTTTATCAGG	T	C	{BAAFS-16136882}	6B	152.34	#N/A	#N/A
G/G	Affx-111123061	+	TTGAAAAAAAAATCAATGCATTCAATCTGATTTGG[A/G]TGGTGAATATCAAGGTTTGCATAAATATCTTCAAG	A	G	{BAAFS-16135723}	6B	152.34	#N/A	#N/A
T/T	Affx-88712989	+	GAACTGATATCAATTTCTTTCCACCCAAACAGGAA[C/T]AATTTGATCATTTCTCGCACTTCACTCCACACTTC	T	C	{BAAFS-16135855}	6B	152.34	#N/A	#N/A
G/G	Affx-110217820	+	AGGTTAAACACAAATACGATGAGTCTCCTCTACCC[A/G]ATTTGTTCTTGTACCCAGTTGCACCCAACCTCTCA	A	G	{BAAFS-16137456}	6B	152.34	#N/A	#N/A
A/A	Affx-109408614	+	CACATACTGGACTTGGAGTTCCTAAACATTGAGGC[A/G]TTGGACCTATCGGAGCAGGACTTGATTTTTGAGGA	A	G	{BAAFS-16136529}	6B	152.34	#N/A	#N/A
G/G	Affx-93003018	+	CTCTTGCCATCACCTGATTGGAGAATTATGCTCGG[A/G]GTTCTCTCAGTTCCGTCGTTGTTTTTCTTCGTCTT	A	G	{BAAFS-16135731}	6B	152.34	chr6D	178006420
G/G	Affx-93000474	+	CATGCTATTTGGGAGGCTGGCCAAACTGAACCTAC[A/G]GATGTCATCGCCTGTAAATTGCGAATAAATCGATC	A	G	{BAAFS-16136086}	6B	152.34	chr6B	164394576
A/A	Affx-88644398	+	GATTACATATTCACTGTTATCCTCCACCTGTTCTC[A/T]CGTAACCCCTCATAGCCCAATGAGATGTGGTTTTG	A	T	{BAAFS-16135846}	6B	152.34	chr6B	452185582
C/C	Affx-92526479	+	CAAACTTAAATAGCAGGGTTGAGTTGAGCAGTGAT[C/T]GTTGTCAACCTGTCCTCCATGTGTCTGGTACTATT	T	C	{BAAFS-16135703}	6B	152.34	chr6B	151375642
C/C	Affx-92412243	+	AGGACATGAATACCTCCTTGGATAAACCTTTCGAG[C/T]CGGACGAGGTGCGCGTTGCCCTTTTCCAAATGTCT	T	C	{BAAFS-16135517}	6B	152.34	chr6B	462169879
C/C	Affx-92926493	+	GCTGTTATGGAGATGTTGGCACTTGAGAGGGGATA[C/T]ACTAAGACACAATGGAATGGAATCAATCATGAGTT	T	C	{BAAFS-16135656}	6B	152.34	chr6B	201205772
G/G	Affx-92238767	+	TCTGCGCAAGATGGGGTCCTTGCAGTGTGCGGCAT[A/G]ATCCCGAGGTACATATGGAATAAGTTCTCTGAAAG	A	G	{BAAFS-16135688}	6B	152.34	chr6D	81658613
G/G	Affx-92966998	+	TTAAGCTCCTCGCCGGGTGATAGTGTCTTCTCGCC[A/G]GTTAGATATACAGTTCCGAGCTCCTCACGCACAAA	A	G	{BAAFS-16136804}	6B	152.34	chr6B	465683331
G/G	Affx-109720425	+	GGATGGCCGAGACCTTGCAGCTGACCTGGAGTGGT[A/G]AAGACATCACATATTATGGTCGTCATTTATAGTTG	A	G	{BAAFS-16137625}	6B	152.66	chr6B	199561169
C/C	Affx-110659080	+	ATCTAGAGGCGGCATGGATATTTGCTCATTACATG[C/G]CACTGCCACCGAAGATTACGTGAGGAAGACATCAT	C	G	{BAAFS-16137587}	6B	152.66	chr6B	211208570
G/G	Affx-111000022	+	CTCTTCGGATGTCAGTAGTTGAGTGGCACGCGCCC[A/G]GTTGGACCGTAACCGCTTGCGCTTGTATAAGGAGG	A	G	{BAAFS-16137647}	6B	152.66	chr6B	202764977
G/G	Affx-110067735	+	GGTTGGGCCTGATGACACGGAATGGTCAGAATGTT[A/G]ATGTTAGCAGACCCACGATTGCATAACAAAGTATT	A	G	{BAAFS-16137630}	6B	152.66	chr6B	210594100
G/G	Affx-88746055	+	TGAGAACATTAATAAATAGAGATAATATAAGTTAA[A/G]GTTAGCTGGGTTGTTATTGCAATATTACAGCACAA	A	G	{BAAFS-16137668}	6B	152.66	chr6B	203312639
A/A	Affx-109974278	+	AAGAAAGTTCAGGGCTGTCTATTATTGCTAGCAGC[A/G]GTGGTATGCGCATCCCTGGGCGTCCATATATCCAA	A	G	{BAAFS-16137640}	6B	152.66	chr6B	203466877
T/T	Affx-110385931	+	AAAAACTAGAACAGTGCTAGGGAAGAGAGGTCCGC[C/T]GAGAAATCTTTTGTCTGCTTCAAGTGTGACAAAGG	T	C	{BAAFS-16137641}	6B	152.66	chr6B	201454832
C/C	Affx-108947774	+	AGATTGAGGAACATACATAGGTGGGGCATAGCAAA[C/T]AAGGACAATCCAGAGGAAGCAGCAGGAGCGACGAT	T	C	{BAAFS-16137616}	6B	152.66	chr6B	207388512
G/G	Affx-111843026	+	AATTAAGAAACCCTAACTCGGCGACCCGAGGAGCT[G/T]TCAGGAATCTACATTGAAGTTTCGTCTAATCCGCC	T	G	{BAAFS-16137656}	6B	152.66	chr6B	203691975
G/G	Affx-109724891	+	CTTGGGACATGGTTTTTCGATTTCTGATGAATCAC[A/G]CCTACTCAACTGTTCCCCTGTGAAGTCCACGTCTT	A	G	{BAAFS-16137680}	6B	152.66	chr6B	199769412
A/A	Affx-109420299	+	AAGGATGATCGAGGAAGAATGCGGATCAGTTTGCA[A/T]CATCAGGGATGAAAAGAGTTATATCCAGACATGCA	A	T	{BAAFS-16137620}	6B	152.66	chr6B	199073993
T/T	Affx-111985264	+	TTACACGTGTTATAGGGGCAGAGATTGGGCTTGCA[C/T]GCACAACGAAAAACACGCAGAGTGGTGTAATTAGG	T	C	{BAAFS-16137642}	6B	152.66	chr6B	204579118
G/G	Affx-111463834	+	GCCATATGTACTTTATGTCTTGTTTGGCTCAGTTT[A/G]TCTTGGAGAGCACATGTACTTATTGCTGTTATTTT	A	G	{BAAFS-16137681}	6B	152.66	chr6B	199560892
C/C	Affx-88692675	+	GATTGTTTGTGCCTGGACGTTACAATTCGTAGTAT[C/T]ATATACTACTACGTTTAGGATTCTTGTTGCGTGGC	T	C	{BAAFS-16137685}	6B	152.66	chr6B	227269029
T/T	Affx-88788306	+	GTGCATGTCATGGAGAGTTTGTGACCCATACAACA[C/T]GCACTTAGCGTTGAGATGCAAGATGTTAGTTTCTA	T	C	{BAAFS-16137615}	6B	152.66	chr6B	204442903
C/C	Affx-109563326	+	GAGTTGTAGATCAACAACTAACTACTGCACGGGCT[C/T]CAAGAAACATTGGCGAGTGTAATGTGGGTCATGTA	T	C	{BAAFS-16137658}	6B	152.66	chr6B	204341108
T/T	Affx-111150125	+	ACAGGCAAGGTGCGGGTGCTCCGACGACAAGAATG[C/T]TGAGGAACTGCGGGATACAAACATGGCCTAGGCGG	T	C	{BAAFS-16137631}	6B	152.66	chr6B	229649342
C/C	Affx-111613599	+	GCAATTTACGGATAAACCACGATTTTAGGGCCGCA[C/T]TGAAGCGTTTTCTTCTCGTGGAGGCGATACCCAAG	T	C	{BAAFS-16137617}	6B	152.66	chr6B	206448925
A/A	Affx-110631778	+	CATGCAACACCTTCTGTCAATCGTCAAAACAAAAC[A/G]TTTGGAATATGAATAAATTTTCACCGGCTTCCCGA	A	G	{BAAFS-16137667}	6B	152.66	chr6B	200269069
G/G	Affx-111572978	+	CCTAATGCAGATCTGTCAGACAGGGAGAACTCACT[A/G]ATGTTGTTGGACAGTGGAGGTGCGCCGTAGTTCTG	A	G	{BAAFS-16137661}	6B	152.66	chr6B	203571910
C/C	Affx-109420242	+	GAACACGAACAAGATTCCATCAGACCCTAGGACTT[A/C]ACCGAACCAACCAAAAATCCAGCAAACGAACCAAA	A	C	{BAAFS-16137636}	6B	152.66	chr6B	229524317
G/G	Affx-111239352	+	TTTCCGCACCGTCATTTAAGTGAAAAGACAACCCG[A/G]ATGACTATTTGGAGTGGGAGATGAGCGTGGATCAG	A	G	{BAAFS-16137672}	6B	152.66	chr6B	199124949
C/C	Affx-109247370	+	TTCATGGTGGTGAGTTTCTCCTCCTGATCTTCTTC[C/G]TTTCGCTAGGTTCTCTTACAACATCACCCGTAAAA	C	G	{BAAFS-16137675}	6B	152.66	chr6B	199740446
A/A	Affx-111226960	+	TTTTTTTCTATTGTTTCTTGGGTAGTCTGTGCTAT[A/T]CATTTCTTGACCGTTGATTAGCTGTAGCCCCCTTC	A	T	{BAAFS-16137599}	6B	152.66	#N/A	#N/A
T/T	Affx-88531218	+	TAGCGAGCGCGAACGATTAGGCTGAGAAGTTGTTG[C/T]GTGGAGAGTTAGCGAAATTGGCTATAGGAATGTCA	T	C	{BAAFS-16137646}	6B	152.66	#N/A	#N/A
T/T	Affx-111341639	+	GAACGAGTGAGCAGACTTAAACGAACAACTCAATC[G/T]ATTGCTTGTATACGGACCGAAACACTGACTTGAGC	T	G	{BAAFS-16137598}	6B	152.66	#N/A	#N/A
T/T	Affx-88364072	+	TCACTTTTCATGCAGTGTGGTTTAAATCATAATTG[C/T]GCGGACTCTTGACTTCTTGATTCATGATTTGTAAA	T	C	{BAAFS-16137676}	6B	152.66	chr6B	199080025
G/G	Affx-88614886	+	AGACACCTCTCGGAGATTTAACACTGCCGCAAGGA[G/T]TAATGTTCGTTGTTCCACAAAAATAAAACATCCTG	T	G	{BAAFS-16137786}	6B	153.45	chr6B	474813699
C/C	Affx-110494305	+	TACATCTCTGCAGGTTGTATGTAAGAGCACCACTT[C/T]CGGCATCTACTATATTGGAAACAAAGTGAAGCGGT	T	C	{BAAFS-16137795}	6B	153.45	chr6B	474651239
A/A	Affx-111463977	+	TTTATACATTTATTATCAATCTCAATGCCTCAAAC[A/G]ACCCTATATTTATGTCCTAGTTTAGCCCCCAAAGT	A	G	{BAAFS-16137792}	6B	153.45	chr6B	475819690
C/C	Affx-111039754	+	GAAGGAGTCTAGGCCGATGCAAAACACCGGAACTG[C/T]AGCGGTGCCAAGAGGTGTTAGAAGGCAGATGGTGC	T	C	{BAAFS-16137797}	6B	153.45	chr6B	475732822
G/G	Affx-110563508	+	GCACTTGCAGATCCCTGGTTACCGACAAGCTCGCA[A/G]AGATGCAGTCCACGGTCGACAAGGATGATATTAAA	A	G	{BAAFS-16137794}	6B	153.45	chr6B	476045941
G/G	Affx-111199292	+	CTGAGTCAGACAACACGAAAGACCCTAGTTTGGAT[A/G]ATGACAATTCCGGTAAAGGCAAGAAAAATGGTGGC	A	G	{BAAFS-16137781}	6B	153.45	chr6B	475003334
C/C	Affx-110675131	+	CGGAGACACCCTTGTCTACTCTGATGGGGAATCCT[C/T]GGTCAGCGACACCGAGTTGATCCTCCCACTTTTTG	T	C	{BAAFS-16137788}	6B	153.45	chr6B	475018969
C/C	Affx-110190817	+	TAACCCTTTAATAGGCATGGGTGACACTTATATAA[C/T]GAGGTTCGATCCCCAAACGCCATCCCACATCGCCC	T	C	{BAAFS-16137782}	6B	153.45	chr6B	475645209
T/T	Affx-88437059	+	GAGTTCCAGAATAGGCTGCACTGACAATATTTTGC[C/T]CTCTTAGTTAAGATTACGTACCTTAGTTTAAGATT	T	C	{BAAFS-16137793}	6B	153.45	#N/A	#N/A
C/C	Affx-111551463	+	TGTTTAGCACGGGACCCTCTTTAGGTTTGGCTAGA[C/T]TGATTACGACACAACAATATCCTGCAAATTCTCTG	T	C	{BAAFS-16137801}	6B	153.45	#N/A	#N/A
G/G	Affx-88566827	+	CTGATTACATTATATTATTGATCTCCGTTAAATTG[A/G]CATCATCGTCTTCAGCACAAAAGCACACCCATAGA	A	G	{BAAFS-16137783}	6B	153.45	chr6B	475725896
C/C	Affx-88435807	+	TGTTTTGTTTTTGTCATCAATTCTTCGGGCCAAGT[C/T]GCGCCATTGTTACATAAAGTGTTGCTCTGGTCCTG	T	C	{BAAFS-16137784}	6B	153.45	chr6B	475272891
G/G	Affx-110459973	+	CCCTGCGTTTCTGTTGAATATTTGTTAGACAGATT[G/T]CTGTTTTATGTTGCTTCTTCGATACTCCCAAGAAA	T	G	{BAAFS-16137867}	6B	154.29	chr6B	548635681
C/C	Affx-111786283	+	GTCGGTCCATACTGCCATGAAATCCATGAGGGTCG[C/T]GCCTTTGATGACTCTGGTGGTGCTAAACTCCAGCT	T	C	{BAAFS-16137857}	6B	154.29	chr6B	537282312
G/G	Affx-111081281	+	TAAGCGCAGACGATCATACATATGCACATACACTC[A/G]TTTCTATAAATGCATCCACAACCTACCTCTATAAG	A	G	{BAAFS-16137869}	6B	154.29	chr6B	544636587
C/C	Affx-110558784	+	CAGTACCGCCCCTCCTCCATGACCTCATGCGACGA[C/T]GACTAATATGACCCTTCAGTTCATCACATGCGGTG	T	C	{BAAFS-16137863}	6B	154.29	chr6B	548837451
C/C	Affx-110246140	+	AGCGACATCATCTACTGTGGGAGTACCTTTGTCGG[A/C]AGCTTCTCACCTTCAGCAGCATTGTGCTGCACACC	A	C	{BAAFS-16137853}	6B	154.29	chr6B	552804340
G/G	Affx-109078987	+	ATGTATTTTGTTGACTGATTCTCACGGGTCATTTT[A/G]GTATATAGCATTTTCATCTGCCCGTGTATCGTGTA	A	G	{BAAFS-16137871}	6B	154.29	chr6B	548111928
T/T	Affx-110733605	+	TTGTTCATGACACATTGAGTTGTCTTGGTAGCATG[C/T]GTCCTTTCTATAAAGCAAAGGTAATTTTCAATGGT	T	C	{BAAFS-16137879}	6B	154.29	chr6B	548836951
C/C	Affx-111085132	+	AGATGAGCTAGAAAAAAGAGCTGAGCATATAGGAC[A/C]GACTATTGCAGACAGAACAGAATAGAAAGAGCTAC	A	C	{BAAFS-16137860}	6B	154.29	chr6B	532894640
C/C	Affx-109566144	+	CTTTTGGACATGGCTCCATCCGCTTGATCTTCATC[A/C]ATCCTTCCTCCGGTGGTTCCCATCTTTGCTGCTCA	A	C	{BAAFS-16137866}	6B	154.29	chr6B	549625967
C/C	Affx-88674656	+	CTCGTCTGCAGCAGCAGATGCTACCGTGCAACCAT[C/T]AGGGCTCTGCAATTCACAGCATGACAAGATGATCA	T	C	{BAAFS-16137856}	6B	154.29	chr6B	532045600
G/G	Affx-109685940	+	GGTAGCATAATCGTTGTCGGAGATAATGAGTGGCT[A/G]GCGCATGGTGCCAAAAAGAGGAAAGGGAGAGGCCA	A	G	{BAAFS-16137881}	6B	154.58	chr6B	601698776
C/C	Affx-109204045	+	AAACTCGCTCCATAATCCGAACATATTATGCTTAC[C/T]GGAATCCTAGTTTATTTTATTAAAAGGAATTGTTC	T	C	{BAAFS-16137884}	6B	154.58	chr6B	583613668
G/G	Affx-111238110	+	CAAGTAAGTGTAGGTGTGCGAGTGGCGGTGTCACT[A/G]TTCCAATCTAATTGTGGTCTCTTTAATGTAACCTT	A	G	{BAAFS-16137882}	6B	154.58	chr6B	603326198
C/C	Affx-111237139	+	CAAGATGGATATGCTTGTTCCATCGGAATTTTGTT[C/G]GTGGGTGATTCGCGGGTTTGATCAGGCCGGGTATT	C	G	{BAAFS-16137888}	6B	154.85	chr6B	591265303
C/C	Affx-111187995	+	CCGAAATTGCGCCCAACGTGTTAGCACTCATACCT[C/T]GCCAACGCCGGAACAAGAGACTTGTCCGCGAGGCC	T	C	{BAAFS-16138095}	6B	156.24	chr6B	567656544
G/G	Affx-111569964	+	GGGAGAAGGCACATGGAATGTGATAATGGGCCTGG[A/G]CTATTAACAGGAATTAAGAGTACGCCGAATGAATC	A	G	{BAAFS-16138094}	6B	156.24	chr6B	568073141
G/G	Affx-109684852	+	TTCATCATTATGCTTGCAGGCCTGGCGGACTTACT[A/G]TTTTTTGAACCTGCTAGCCTGGCACACGACCCTAT	A	G	{BAAFS-16138097}	6B	156.24	chr6B	567647083
C/C	Affx-109827235	+	TTTTAAGAAAATCTTGAATGTTCAATTTATAATGC[C/T]CAGACAAATTTCATAGTTGGGAAACCAAATGTTTA	T	C	{BAAFS-16138093}	6B	156.24	chr6B	568046559
G/G	Affx-88574544	+	TCCTTTGTGTTTCCTAGACTCCTTTGAGAGGGGGC[A/G]TTATGTAAACATGGTCCAGTCGAACCCATGCTCTA	A	G	{BAAFS-16138092}	6B	156.24	chr6B	567647263
G/G	Affx-111980778	+	TAGAGATGGCAAAAAAGAGGTTCCGTGTCACCATC[A/G]GATGGTTTCTAGAGTGATTTGTCATAGCCATCTTG	A	G	{BAAFS-16138099}	6B	156.24	chr6B	568048630
T/T	Affx-109993327	+	AAGTGGAGGGTTTAGATGGTTTAAAAGGGATTGTT[C/T]GGTTTGATAAACCCTTTGAAGGTTGAAGGATTTCA	T	C	{BAAFS-16138136}	6B	160.01	chr6B	591213841
T/T	Affx-110471996	+	GGAAAAAACTAAACCCCACATGTCAGAATTGATAG[C/T]GCATTGGAATGTACATGACCAGATAAGGTAAAGAA	T	C	{BAAFS-16138129}	6B	160.01	chr6B	591212883
C/C	Affx-111204440	+	CCCCCTGAATTTCATATGGTGCATGCCCCTTCCTC[C/T]CACAATCTTGAATCCTATTGGTCCACGTTAATAGT	T	C	{BAAFS-16138143}	6B	160.01	chr6B	590910764
A/A	Affx-109377484	+	CTGATAGGCTGTTGCGTGCTAAATACTACCCGAGT[A/G]GTAATTTACTTGATACAGTGTTCACAGGAAACTCA	A	G	{BAAFS-16138133}	6B	160.01	#N/A	#N/A
A/A	Affx-109695661	+	CAGAGCTGAAAGTGCATCGGCGATAAAGAGGAACA[A/C]AAAGGGGGATAATGGATCACCTTGACGTAGACCTC	A	C	{BAAFS-16138245}	6B	160.54	chr6B	649735545
T/T	Affx-110836619	+	ATTGTGTTAAGAAGCCTGTTTGTTTAGCAACGGTT[G/T]CTCTCAGCTACAGAAACTATCACTCTTGTGCTGAT	T	G	{BAAFS-16138569}	6B	160.54	chr6B	631033972
G/G	Affx-109986326	+	TCCGTGTTAGTCGATAACTCAAGAGAGCCCATGAT[A/G]CCACTGCGACACCGCCACCCCAGCGGAGAGGGTTA	A	G	{BAAFS-16138543}	6B	160.54	chr6B	644489920
T/T	Affx-110535922	+	AGACATTTAGTTTGGGACAGGGAGTATGAACAAGG[A/T]CTTGGTCAAGCTTTTACTAACGGCTATGTGATGTT	A	T	{BAAFS-16138270}	6B	160.54	chr6B	609842075
C/C	Affx-110931458	+	CGGACCTCTCAAACCCACTTTCCCCTCTCTACGCC[C/G]GACGGACGACCTAGTAACTGGTCATAAAAATGCAA	C	G	{BAAFS-16138267}	6B	160.54	chr6B	609385428
C/C	Affx-111695984	+	AGGTTTTAATTGCACTGGTAGGTTGGTTAAATATG[C/T]AGTGGTTAAATGGTAAATGGGCTCTGAAGTTTACT	T	C	{BAAFS-16138296}	6B	160.54	chr6B	607884946
C/C	Affx-111798504	+	AGTAATGGCCCACTCTTTATTGATCAAAGTCCACA[C/G]AATGTGGAATAACACGTACGTCACGAGGTTGGCCA	C	G	{BAAFS-16138298}	6B	160.54	chr6B	645149398
A/A	Affx-111604430	+	GTTGGCACATCAACCAGACGCACTGAACCTCGCTT[A/G]ACTAAACCTAGAGGCAATTGTGCCCGCGGTGCAAC	A	G	{BAAFS-16138500}	6B	160.54	chr6B	606426821
A/A	Affx-88428328	+	CTTGGTTGCGTGATGCCTTCGATTGCGATGATGGT[A/C]CAGTGTCATGGGTTTGTCTGCTTGGCGATGCCAAC	A	C	{BAAFS-16138482}	6B	160.54	chr6B	641051081
G/G	Affx-110741677	+	TGGTAGCTTAGCTTCTTTTATTAGTAGATTATACT[A/G]GTACATGGTTCGTTCCGAATTTGATGTAAGGAATT	A	G	{BAAFS-16138541}	6B	160.54	chr6B	631035910
C/C	Affx-108907007	+	CTTACAATATGAGGCACGAAAACTTTTTAACATGC[A/C]TGGGGCAGGGCCTAGTAACCCACCGGGTGTAACTC	A	C	{BAAFS-16138470}	6B	160.54	chr6B	604480974
G/G	Affx-109849212	+	GCTTCAATTCTAGAGAGATTCTTATATGGCATGCT[A/G]CTCCGAGTGCGATTCGGTGACCAGGCTCATCTGCA	A	G	{BAAFS-16138260}	6B	160.54	chr6B	650052368
A/A	Affx-109860325	+	ATGATCATGAAAGGCCAAGTCAAAGCTAGGCGTGC[A/G]CGATAAAGATCGGCAACTCAGAAGGCTGAGACCTA	A	G	{BAAFS-16138579}	6B	160.54	chr6B	606426373
A/A	Affx-88584825	+	CATAGATTGTGAAAGGTTATTTTTCTCTAATTAGT[A/C]AGGTAGCAACTGGCAAATAATGAAAAGGAGAAATC	A	C	{BAAFS-16138600}	6B	160.54	chr6B	634614762
A/A	Affx-109702939	+	GGCTGAGACCTAACTGATTTTTCGGTTGCATTAGA[A/C]CCATATGTTAGCGGACTCGGCGAAAAGGAACGCGC	A	C	{BAAFS-16138585}	6B	160.54	chr6B	606426314
A/A	Affx-110758494	+	ATTCTGTTTGTTATATAATTGGTGGTTTGTTGCCA[A/T]ATCTTCTCTGGTGACTGGTGGAGGAGTTGATGCCG	A	T	{BAAFS-16138269}	6B	160.54	chr6B	609375269
G/G	Affx-108985146	+	GCAAATCAGGATCAAAACTTTCCCTTACGTGGGAC[A/G]TGTTCAGCGAATCAGGATAGCGTTTGTGTCCAACT	A	G	{BAAFS-16138542}	6B	160.54	#N/A	#N/A
G/G	Affx-110203935	+	TTATCAATCGCTACATTCTTACCGAGCTGCTATCC[A/G]TTTGCTTTTGAGATTTCTTATATAGTGTACCAGTT	A	G	{BAAFS-16138639}	6B	160.92	chr6B	655782618
G/G	Affx-111566600	+	GGCCAAATTTGAATGTAATCTTATAATTGTCTATG[C/G]TGATGCTCAAAATGTGGGTAAAGCTACTTATATGG	C	G	{BAAFS-16138637}	6B	160.92	chr6B	655897440
G/G	Affx-111150347	+	GACATGTGCCCTTTGCTACCAATACAAGTTGTACT[C/G]GTCCTCCAGCCGGTTTAGCCTATACTTCGGAAGAT	C	G	{BAAFS-16138640}	6B	160.92	chr6B	655091328
G/G	Affx-88492037	+	ATGGTCTTGCCGTCTGTATCTGTAGTTAGTACACA[C/G]ACAGGAAAACTGCCATCTGTAGTTTGCGCACAAAA	C	G	{BAAFS-16138655}	6B	160.92	chr6B	657000558
C/C	Affx-109758147	+	GTAGAAGCATGCCATCCCTTGAATCGCCTGATGCC[C/G]TGTGAGAAGTCGCAGTCAGCATAATTTGGGACTCG	C	G	{BAAFS-16138646}	6B	160.92	chr6B	656291567
G/G	Affx-109092623	+	ATATATAAAGCGGGGCGAAAGCCATTTACAGTTAG[A/G]TAAATTTCATGAAGAGGCAATACGTTGGAGATTGT	A	G	{BAAFS-16138663}	6B	163.39	chr6B	668036458
A/A	Affx-110506229	+	CATTTAACCCACTGAATTGGATGACATAGTAATGG[A/G]AGGGCCTTCCCAAATAAGCCAACGATTACCCTTTT	A	G	{BAAFS-16138665}	6B	163.39	chr6B	667955691
A/A	Affx-109754646	+	GACATATACTGAATATTCCAACACTTTCCTTCCAG[A/T]TGTTTTTTTGTACTCCCTCCATCCGTTCTAGATAT	A	T	{BAAFS-16138679}	6B	167.14	chr6B	676812935
G/G	Affx-110652600	+	CTTAAGCAAAAGTCACTAGATTTTTAGTCAGGCCC[G/T]GCAAAATGGATCTACGGCTTACCAGTGACACAACG	T	G	{BAAFS-16138688}	6B	167.14	chr6B	677504298
A/A	Affx-110864946	+	ACCATCGACCTTAGACGCACAGTTTGGGACCCCCT[A/G]CCTTTTAACATTAAAAATCAATCAGGTGTGGCTAC	A	G	{BAAFS-16138680}	6B	167.14	chr6B	678360413
C/C	Affx-110957107	+	TTCCGCAAAAAAAGTGAATGATTTCGATCTCCAAT[C/T]ATGCGCACGAACCTTTGTCTCCGCACCTGCATATG	T	C	{BAAFS-16138702}	6B	167.14	chr6B	677586133
A/A	Affx-109493071	+	GCCTGAGATGCTTTCCGTGCCTAAAGAAGATGTAT[A/G]TCAAGCTGATGTTCCTATCGTGTTAAATGTTAACT	A	G	{BAAFS-16138678}	6B	167.14	chr6B	677561361
C/C	Affx-109420874	+	TCCAGGATGGGATCACATGCCTCATTATGTTTGAT[C/T]GTCAACATCTAGAAAAGATGCAAAAACACAATTAT	T	C	{BAAFS-16138738}	6B	167.14	chr6B	675434394
T/T	Affx-111988780	+	TTAAACCTAAAACTTTCTTTATCTGCCAGCAAAAC[C/T]GCACTGTCAACAACTGCTCCGCTTGGGCTAGGGGT	T	C	{BAAFS-16138676}	6B	167.14	chr6B	677883294
C/C	Affx-111665170	+	AGTATATACTGCAGTAGGTAGACACATGTTAATTG[C/G]TAATATAACAAACTAACTAGATTTTAAAGATGAGA	C	G	{BAAFS-16138739}	6B	167.14	chr6B	675392193
T/T	Affx-109179489	+	AACTACCTAATTGATCAGCCCGGAGTCGAATTGGG[C/T]CTTAAAACTCCAACCCTCCGGCTTAACCCCCACCG	T	C	{BAAFS-16138684}	6B	167.14	chr6B	678543376
G/G	Affx-111469918	+	CAGTCATACGGGTACCAGCAAACCTTTGTTTTATC[C/G]GGAACGCCGACATGACCAATTCCGGCAGCGTGATT	C	G	{BAAFS-16138699}	6B	167.14	chr6B	678219400
G/G	Affx-111076822	+	AATCATGTCTCTTGCAGAAGGCTTATCCAGAGCAC[A/G]GGTTCTTTCATGGAAGATTCATCCAAAACAGAAAT	A	G	{BAAFS-16138691}	6B	167.14	#N/A	#N/A
A/A	Affx-88555928	+	CACGCATTCATGCGTCCGTGTATAGAAAAACATGA[A/T]AAATGCGTATCTCGGGTTTTCCGTTGGCTTTAATT	A	T	{BAAFS-16138808}	6B	180.43	chr6B	687052239
C/C	Affx-110900347	+	ACAGCCAGAACATTAATCTATATTGAGCAACCAGA[A/C]CAAATTCTGCTACTCTGATTTTTACAGGAAGCCAA	A	C	{BAAFS-16138820}	6B	180.43	#N/A	#N/A
G/G	Affx-109898621	+	TAGAAGGATCCTTATGCCATTTCCAAGGGAATGGG[A/G]GCGTGAAAGATGATTGAAGCATGACCACTCCCTTG	A	G	{BAAFS-16138832}	6B	180.43	#N/A	#N/A
G/G	Affx-110281989	+	CTGCAGTTCTACAGCAACTGCCTAACTATTTTCGG[A/G]GGATCGTCCCTTTAGATGCCTTGTACTATCCTCTC	A	G	{BAAFS-16138905}	6B	180.71	#N/A	#N/A
A/A	Affx-88398730	+	TCTTCGGCAAGCCAATCGAGATGAAAGGAATGGAC[A/G]GTGTGCTGACGGATAGGAAGAAGGCAAACGAAGTA	A	G	{BAAFS-16160774}	6B	194.92	#N/A	#N/A
T/T	Affx-110415181	+	GATTTGACAAGATACTTGACAAACTTCAGGTACAA[G/T]CTTCAAACAACTTTTATTCTAATGTTAGTACTCAA	T	G	{BAAFS-16139097}	6B	198.02	chr6B	699977015
C/C	Affx-88692557	+	AGCCGCTCCCATCCTTTGTATCTTCTTGTATCTTC[C/T]TCCTTCTGAACCTTAGCACTTCCTTGATTGATGGG	T	C	{BAAFS-16160805}	6B	229.64	#N/A	#N/A
G/G	Affx-88585425	+	AGGAGATAAAGGTAGAACAGTAGCGTGCCAAGGCC[A/G]CCAACAGCATGGAGGTCGTTCATGCCCATGTAGGT	A	G	{BAAFS-16160830}	6B	283.48	chr6B	669019670
A/A	Affx-108903541	+	CCCAAACTACCATAAGATCACAACAAGAGGGGCTG[A/C]CACATGCATATGTTTATCAAAATGGCACAAGCATT	A	C	{BAAFS-16139613}	6D	45.53	chr6D	47943587
G/G	Affx-109846276	+	CCCGGCTCGGCCCCATATGTCGGCACTGCCTCGCT[C/G]GCGCATCTCTTATCCATGCTCTCTCAAGGCTTAAG	C	G	{BAAFS-16139999}	6D	52.35	chr6D	340432492
C/C	Affx-109080581	+	ATCCTCCCTATCTGGGTCTGCACCATCCTCTACTC[C/T]GTCGTCTTCACCCAGATGGCGTCGCTCTTCGTCGT	T	C	{BAAFS-16140002}	6D	52.35	chr6D	355137460
G/G	Affx-109846276	+	CCCGGCTCGGCCCCATATGTCGGCACTGCCTCGCT[C/G]GCGCATCTCTTATCCATGCTCTCTCAAGGCTTAAG	C	G	{BAAFS-16139999}	6D	52.35	#N/A	#N/A
C/C	Affx-108992069	+	CGGCATTCATGTGCATAAGCTCTTCTAGGCGTGAT[C/G]GGGACTTCTCAAGCTCTCTAGTAACATTGCCGAAT	C	G	{BAAFS-16140204}	6D	99.7585	chr6D	454019700
G/G	Affx-92981262	+	CCACAGCGTTCAAGGTGCAGGAGATTGAAAGGGGC[A/G]CCCTGTACAGGCTGGACAAGGCCTCCAACTACGAG	A	G	{BAAFS-16140273}	6D	116.526	#N/A	#N/A
A/A	Affx-111908933	+	TCTCATTATTTAGGAAGTTATTTGATCACTATAAT[A/C]CCCCTTCTGATTTACTCGTGCAAGATTAATCTATG	A	C	{BAAFS-16143479}	7A	96.922	chr7A	682773046
A/A	Affx-88411171	+	ATTAACACAATTCTAGATATTATAAAGTCACAGTA[A/G]TATTACTAGTTTCTCCCTGAGCAATCGCTTGTATG	A	G	{BAAFS-16145822}	7A	200.25	#N/A	#N/A
A/A	Affx-109492548	+	TGAGGAGGAGCGGTGGTTCGAGGAGAAGCTCCTCC[A/G]GCCCGAAGTGTTCAGAGGCTGCGACGCTATCCGCC	A	G	{BAAFS-16145903}	7A	200.25	#N/A	#N/A
A/A	Affx-111703461	+	GTAAGCGCATTTCAAGTGGTAGAACTGGCACATGT[A/G]TGAAAAGACCAAACTAAACATTCTTAGATAGTCTG	A	G	{BAAFS-16148591}	7A	259.74	#N/A	#N/A
C/C	Affx-111898034	+	CCGCCCAGGCAGAACTGAAATCTCCCACGCGGTGG[C/T]AGCCATGAGTAACGGCACGATCTGGAGGGGAGTAG	T	C	{BAAFS-16152713}	7B	51.193	chr7B	185620861
A/A	Affx-110129622	+	GCTTCAGTATATCCACGCCGGCACCACCGTCCGAG[A/C]ATCAGCGCTGCCTGCCCCATCCAGCAGGTTGCCAA	A	C	{BAAFS-16153755}	7B	64.839	chr7B	627304325
T/T	Affx-110297847	+	CATCCACTATAGCAGTCGGGACCGTTTGAATGCAG[C/T]GAATGTTTTTTTTAATTCCTCCTGATTTTTTAATT	T	C	{BAAFS-16153768}	7B	64.839	chr7B	627994133
A/A	Affx-111789931	+	GAACTAAGACGAATGGAAGCTCCCTCCTCTCTCCC[A/G]GTTTTGTGATGCTTTCAACCGATTGCTTTTTTCTA	A	G	{BAAFS-16153777}	7B	64.839	chr7B	627633343
C/C	Affx-110677030	+	CACTTGCGTTATTAGAAAACATCACACATGTAACT[C/G]ACTTATGGATAATTAGTGCAAAAAAGGCACATGGT	C	G	{BAAFS-16153794}	7B	64.839	#N/A	#N/A
C/C	Affx-110352413	+	TCCAAAAACTTTGATTCACTTGGGGAGGCATGCGA[A/C]TTTTACAATCTTCATTCCTAGGAAATTAGGTTCGG	A	C	{BAAFS-16154010}	7B	74.5055	chr7B	657073828
C/C	Affx-109831444	+	GTACGTTACAATGAGTCCCTCATCTCAACTGTCTG[C/T]ATCTCTATGCCATTTCCAAATGGAGCAATTAGTAG	T	C	{BAAFS-16155546}	7B	119.05	chr7B	558642166
T/T	Affx-111807033	+	AAAAATACCGGACACAGAATAGAGATTTTGCAGTC[A/T]AGTAGCACTACTGAATAACACACCAAGCAGTCACA	A	T	{BAAFS-16156065}	7B	145.18	chr7B	632492594
A/A	Affx-111892138	+	GGTAGCCTCTATCGGGAAGACCTTTCACAAAAATA[A/T]TTTTTGCTAAGAATGTTGACCTTCAGGTTCATCAC	A	T	{BAAFS-16156113}	7B	145.75	chr7B	635699299
A/A	Affx-88783625	+	GCACCCTTGTCACCTCATCTCTAGTTTTTCTTTTC[A/G]TTCAGTGAATTGTATTGCCATGAGATGATTATGCA	A	G	{BAAFS-16156201}	7B	146.32	chr7B	635168559
T/T	Affx-111436168	+	AGTGTATTGTTCTGAAAGCCCGTCCGATTTACCTT[C/T]TTTTGATTGCAGAGGCAGTTGCTCTCGTCGTATGG	T	C	{BAAFS-16156239}	7B	147.35	#N/A	#N/A
G/G	Affx-92920403	+	TACTTGAACTCTGGTAGTAGGCTTCCGGTGCTGTG[C/G]TGACTGCTGAATGTGGCAAGTGATTCAGCCGTGCG	C	G	{BAAFS-16156365}	7B	159.01	#N/A	#N/A
T/T	Affx-109577766	+	CCGTCTAGATTCTGCTCCCTTGTAAGCAATCGGAA[C/T]CAAATCCTCTAACATTGAAGGAAAGTCATGGTGCT	T	C	{BAAFS-16156431}	7B	198.84	chr7B	656191178
C/C	Affx-111098129	+	ACCGTTCACGTCGAGGTCGTGAAGCAACGCACACA[C/T]GATTCGAGTGGCCATCGTCGAGGTAAAAGTATGAA	T	C	{BAAFS-16157924}	7D	77.058	#N/A	#N/A
G/G	Affx-88713418	+	AGTCCGGTCACCCCAGCCTGTGTCCTCCGGTGAGC[A/G]CATCTCCCGTCCGTCCGATTGATCCCTCTTCGATG	A	G	{BAAFS-16158323}	7D	83.31	#N/A	#N/A
T/T	Affx-109592876	+	GTCCGGCACCGGCAAAGGAGGTCAGTCTCCACTCC[C/T]GATTTAATCTACTTTTCTGTCAGTAAGGTGTGCCG	T	C	{BAAFS-16158879}	7D	132.293	chr7D	608490359
T/T	Affx-109446587	+	GAATAAATTGCCAGAAGAAGAAAACAAAATGACTT[C/T]CATACAATTATTGGTAAGCCCTTATATTTCTGTAA	T	C	{BAAFS-16158957}	7D	133.429	chr7D	610819267
G/G	Affx-109774025	+	TGGTGATGGAATCAGGATTCCAATTTCGGTTGGTC[A/G]GGGCGATCATGCGTCATGGGTAGTTGGCCTTTGGG	A	G	{BAAFS-16159129}	7D	144.78	#N/A	#N/A
C/C	Affx-109329546	+	CGGATGTATCTAAGGGAGCATATGATCTATGACGC[C/T]GGAATTAAAGTGCAAATTAAATAAAGAGGGAAGAA	T	C	{BAAFS-16159201}	7D	147.28	#N/A	#N/A
T/T	Affx-92333127	+	AATTCAGTTTCATCGTCGAGGGGCGAAGTAAGGGA[G/T]GCAAATTTCCCGTCCTGGCTTATATAAGGTGCACG	T	G	{BAAFS-16159333}	7D	151.3	#N/A	#N/A
T/T	Affx-111385411	+	CCCCACGCAACGCCACAACACCCTAGCACTAACCC[C/T]CTTCTGGGTGTGCAACACAGCCAGCAAATCTGTAC	T	C	{BAAFS-16159463}	7D	152.14	#N/A	#N/A
T/T	Affx-109523067	+	GATGGGGGTGTTTAGGAACTGCTCATTCTTGCGAT[G/T]GAGCTCTTCGTGTTGTTCCTGAGTGAGAGTTTGAG	T	G	{BAAFS-16159419}	7D	152.14	#N/A	#N/A
C/C	Affx-111105065	+	TCTAGACCTACCTCGCCGTTGGGACCGGGGATGAC[A/G]TGGGTGGCGGGATGCCCCATCGTTTCCCTCCTCCA	A	G	{BAAFS-16159522}	7D	153.8	#N/A	#N/A
