# Supplementary material for: A Single‐Base Mutation in TaWAK3‐B Reduces Plant Height via Cytoskeleton in Bread Wheat
Source: Plant Biotechnol J. 2026 Jan 29;24(5):3261–78. doi: 10.1111/pbi.70563 (PMC13110162; doi:10.1111/pbi.70563)
Supplement: Supplementary file 4 — Table S4: Detailed information of five annotated high‐confident genes in the 2.88‐Mb region from transcriptome data. [file PBI-24-3261-s004.xlsx]

## Sheet: Sheet1
Table S4. Detailed information of five annotated high-confident genes in the 2.88-Mb region from transcriptome data.
Physical position		TGACv1.1 gene ID	Gene direction	Function description	Gene ID in Oryza sativa	Functional description in Oryza sativa
73159460	73161429	TraesCS6B02G096900	+	Pentatricopeptide repeat-containing protein	Os02g0120000	Pentatricopeptide repeat domain containing protein
73162947	73175855	TraesCS6B02G097000	-	Wall-associated receptor kinase-like protein	Os02g0120100	ATMRK serine/threonine protein kinase-like domain containing protein
75029370	75035714	TraesCS6B02G097500	-	aminoalcoholphosphotransferase 1	Os02g0119800	Similar to Aminoalcoholphosphotransferase
75037874	75039445	TraesCS6B02G097600	+	Pentatricopeptide repeat-containing protein	Os02g0119700	Pentatricopeptide repeat domain containing protein
75414151	75423550	TraesCS6B02G097800	-	F-box family protein
