# Supplementary material for: A Single‐Base Mutation in TaWAK3‐B Reduces Plant Height via Cytoskeleton in Bread Wheat
Source: Plant Biotechnol J. 2026 Jan 29;24(5):3261–78. doi: 10.1111/pbi.70563 (PMC13110162; doi:10.1111/pbi.70563)
Supplement: Supplementary file 5 — Table S5: Differentially expressed genes (DEGs) identified in stems of Jinmai47 and d14078. [file PBI-24-3261-s007.xlsx]

## Sheet: Sheet1
Table S5. Differentially expressed genes (DEGs) identified in stems of Jinmai47 and d14078.
GeneName	baseMean	log2FoldChange	lfcSE	stat	pvalue	padj	B14078-1_readscount	B14078-2_readscount	B14078-3_readscount	JM47-1_readscount	JM47-2_readscount	JM47-3_readscount	B14078-1_FPKM	B14078-2_FPKM	B14078-3_FPKM	JM47-1_FPKM	JM47-2_FPKM	JM47-3_FPKM	chr	start	end	strand	cs_description	rice	tair	tair_function	regulation
TraesCS1A02G007900	47.7704	1.32722	0.301442	4.4029	1.06814e-05	9.67811e-05	60	88	60	30	27	26	9.98119	12.3434	9.69583	4.58743	4.15248	4.04616	chr1A	4063197	4063406	+	transmembrane protein, putative (DUF 3339)	Os05g0103400			up
TraesCS1A02G012600	58.7841	5.45078	0.561947	9.6998	3.02084e-22	1.50901e-20	97	131	120	2	3	3	3.35175	3.81674	4.02794	0.0635252	0.0958371	0.0969749	chr1A	7185497	7186507	+	Leucine-rich repeat receptor-like protein kinase family protein	Os05g0104150			up
TraesCS1A02G023200	25.0316	3.42162	0.525232	6.5145	7.29342e-11	1.50117e-09	42	48	48	5	4	4	1.11407	1.07356	1.23683	0.121913	0.0980929	0.0992575	chr1A	11530146	11531462	+	Sulfotransferase				up
TraesCS1A02G025200	353.929	1.39808	0.134919	10.3624	3.67784e-25	2.14615e-23	466	611	479	213	200	180	7.8266	8.65268	7.81493	3.28839	3.10549	2.82812	chr1A	12157064	12161869	-	lysine ketoglutarate reductase trans-splicing protein (DUF707)	Os05g0108100			up
TraesCS1A02G026000	29.6678	1.26552	0.387049	3.26968	0.00107671	0.00565086	39	50	38	11	18	24	0.939609	1.01572	0.889341	0.243608	0.40093	0.540919	chr1A	12371105	12372554	+	DUF868 family protein (DUF868)	Os05g0108400			up
TraesCS1A02G026200	181.244	2.12937	0.205614	10.3562	3.92299e-25	2.27625e-23	322	257	302	61	85	59	3.05508	2.05599	2.7834	0.532002	0.745588	0.52367	chr1A	12502526	12507052	+	NBS-LRR disease resistance protein-like protein		AT3G46530	RPP13; Disease resistance protein RPP13	up
TraesCS1A02G027300	1266.9	1.43141	0.106766	13.4071	5.49719e-41	6.23823e-39	1572	2106	1918	744	641	701	40.1143	45.3135	47.5443	17.4517	15.1223	16.7342	chr1A	12918575	12920144	+	Cysteine proteinase	Os05g0108600			up
TraesCS1A02G028600	69.6178	2.59312	0.356555	7.27271	3.52337e-13	9.33238e-12	140	79	134	16	11	33	1.17708	0.560052	1.09443	0.123656	0.0855038	0.259557	chr1A	13412737	13418606	+	Disease resistance protein (NBS-LRR class) family		AT3G46530	RPP13; Disease resistance protein RPP13	up
TraesCS1A02G029100	356.016	1.25286	0.162745	7.69834	1.37846e-14	4.10696e-13	547	423	526	230	206	204	6.6838	4.35812	6.24345	2.58334	2.32711	2.33187	chr1A	13663300	13667800	+	Disease resistance protein (TIR-NBS-LRR class) family		AT3G46530	RPP13; Disease resistance protein RPP13	up
TraesCS1A02G030000	17.5397	1.9511	0.519449	3.7561	0.000172583	0.00115732	21	36	28	8	10	4	0.738046	1.06681	0.955927	0.258447	0.324921	0.131511	chr1A	13979250	13980335	+	Chaperone DnaJ	Os05g0110100			up
TraesCS1A02G030500	211.926	1.56846	0.163472	9.59466	8.41919e-22	4.10574e-20	305	317	331	105	113	107	4.89656	4.29114	5.16205	1.54952	1.67719	1.60699	chr1A	14139691	14143599	+	ATP-dependent RNA helicase	Os05g0110500			up
TraesCS1A02G031300	381.053	1.01637	0.148611	6.8391	7.9693e-12	1.83187e-10	540	487	502	297	224	246	3.32589	2.5291	3.00345	1.68146	1.27548	1.41739	chr1A	14519757	14525659	+	Nitrate transporter 1.1				up
TraesCS1A02G033200	69.3034	1.92606	0.274595	7.01418	2.31295e-12	5.65316e-11	88	130	115	38	25	25	1.59038	1.981	2.01892	0.631276	0.417707	0.422666	chr1A	15516524	15518456	+	Glycosyltransferase				up
TraesCS1A02G035600	290.847	2.23032	0.155305	14.3609	9.10332e-47	1.28471e-44	411	566	477	92	105	114	11.3322	13.1587	12.776	2.33173	2.67656	2.94047	chr1A	19062157	19063423	-	Cysteine-rich receptor-kinase-like protein	Os05g0112800			up
TraesCS1A02G042700	383.761	1.26104	0.139865	9.01612	1.94861e-19	8.26296e-18	448	674	525	237	208	243	14.2536	18.0813	16.2259	6.93128	6.11821	7.23258	chr1A	23339466	23340670	+	MYB transcription factor	Os05g0114700			up
TraesCS1A02G048700	93.3952	2.04251	0.236375	8.64097	5.5737e-18	2.16069e-16	153	169	132	38	32	41	5.51023	5.13201	4.61801	1.258	1.06547	1.38134	chr1A	30196596	30197675	-	Non-specific lipid-transfer protein-like protein				up
TraesCS1A02G050600	202.621	5.99884	0.365165	16.4277	1.21101e-60	2.47133e-58	341	501	372	5	4	10	17.6482	21.8628	18.7022	0.237867	0.19139	0.484156	chr1A	32291317	32292106	+	Defensin				up
TraesCS1A02G050800	10.7925	6.89869	1.2915	5.34162	9.21197e-08	1.24034e-06	16	29	21	0	0	0	0.808895	1.23621	1.03132	0	0	0	chr1A	32451297	32452090	+	Defensin				up
TraesCS1A02G050900	454.762	5.44784	0.22175	24.5675	2.81374e-133	2.4953e-130	802	1093	806	17	16	29	28.4728	32.7188	27.7967	0.554781	0.525156	0.963146	chr1A	32454117	32455183	+	Defensin				up
TraesCS1A02G051000	23.6086	6.14441	1.08317	5.6726	1.40643e-08	2.16103e-07	40	46	54	0	0	2	1.39737	1.35497	1.83251	0	0	0.0653611	chr1A	32472235	32476408	-	F-box protein				up
TraesCS1A02G051200	59.4309	9.35828	1.20423	7.77117	7.77654e-15	2.365e-13	116	155	91	0	0	0	9.58006	10.7935	7.30052	0	0	0	chr1A	32549428	32552583	+	Casein kinase I				up
TraesCS1A02G051800	67.7268	2.66871	0.291786	9.14612	5.90176e-20	2.59609e-18	104	132	118	16	17	23	4.34069	4.64538	4.7842	0.613849	0.655975	0.898032	chr1A	33373636	33374973	-	Protein aluminum sensitive 3	Os05g0119000			up
TraesCS1A02G056900	195.728	2.08059	0.177972	11.6906	1.42444e-31	1.11949e-29	295	378	287	91	68	69	16.7298	18.0752	15.8108	4.74382	3.56526	3.66064	chr1A	36839920	36840861	+	30S ribosomal protein S4				up
TraesCS1A02G057700	12.9649	4.6575	0.964845	4.8272	1.38466e-06	1.51116e-05	27	26	22	0	0	3	2.46917	2.00485	1.95439	0	0	0.256653	chr1A	38343191	38344819	-	Alpha/beta-Hydrolases superfamily protein				up
TraesCS1A02G058400	112.762	1.36113	0.220604	6.17002	6.82807e-10	1.25475e-08	171	141	173	70	57	65	2.69452	1.87338	2.64809	1.01391	0.830372	0.958157	chr1A	38728807	38733500	-	AP2-like ethylene-responsive transcription factor	Os05g0121600			up
TraesCS1A02G062200	49.6938	1.23573	0.312522	3.95405	7.68392e-05	0.000567392	81	75	54	22	31	37	4.55663	3.55748	2.9509	1.13762	1.61225	1.94715	chr1A	42603254	42603901	-	LOB domain-containing protein, putative	Os05g0123000			up
TraesCS1A02G064000	982.479	1.15718	0.108563	10.6591	1.58202e-26	9.77981e-25	1318	1396	1369	568	620	662	28.4569	25.4144	28.713	11.2729	12.3759	13.3711	chr1A	45543088	45548553	+	Glycosyltransferases	Os05g0123100	AT2G37090	IRX9; Glycosyltransferases (Fragment)	up
TraesCS1A02G065200	6.09826	5.06362	1.3783	3.67382	0.000238955	0.00153945	17	8	10	0	1	0	1.94079	0.770089	1.109	0	0.105546	0	chr1A	47377568	47378105	-	Leucine-rich repeat protein kinase family protein				up
TraesCS1A02G069300	132.145	1.44691	0.196564	7.36097	1.82572e-13	4.97146e-12	158	224	204	78	69	69	2.54947	3.04763	3.19761	1.15692	1.02933	1.04155	chr1A	51700021	51707185	+	Phosphoinositide phospholipase C	Os05g0127200	AT3G55940	PLC7; Phosphoinositide phospholipase C 7	up
TraesCS1A02G070900	182.093	1.08986	0.180884	6.02519	1.68915e-09	2.94221e-08	250	226	266	133	114	107	3.73548	2.84732	3.86091	1.82673	1.57479	1.49564	chr1A	53674142	53677477	+	transcription factor, putative (Protein of unknown function, DUF547)				up
TraesCS1A02G075200	21.6832	2.02808	0.49499	4.09721	4.1816e-05	0.00033097	38	38	29	15	3	8	1.61496	1.36171	1.19723	0.585985	0.117873	0.318059	chr1A	58287902	58291029	+	transmembrane protein				up
TraesCS1A02G078800	560.894	1.25676	0.133953	9.38207	6.46909e-21	3.00968e-19	701	1023	685	374	307	327	26.2193	32.2627	24.8884	12.8586	10.6159	11.4417	chr1A	61575768	61577009	+	Glutathione S-transferase	Os01g0371200			up
TraesCS1A02G079400	113.512	2.56268	0.229348	11.1738	5.48045e-29	3.76725e-27	182	203	200	40	30	30	4.6106	4.33615	4.92174	0.931458	0.70262	0.710962	chr1A	62021323	62024237	-	Peroxidase	Os05g0135500			up
TraesCS1A02G081200	964.511	2.34204	0.104907	22.3249	2.1185e-110	1.22725e-107	1476	1830	1568	307	326	334	29.3471	30.6798	30.285	5.61092	5.99252	6.21246	chr1A	64404585	64414503	+	3-N-debenzoyl-2-deoxytaxol N-benzoyltransferase	Os05g0136900	AT3G62160		up
TraesCS1A02G082000	233.539	1.27455	0.15925	8.00344	1.20995e-15	3.89924e-14	323	382	295	162	129	125	5.27771	5.26294	4.68239	2.43318	1.9487	1.9107	chr1A	65261477	65265780	+	Aspartic proteinase	Os05g0137400			up
TraesCS1A02G082200	24.3539	1.14868	0.410405	2.7989	0.00512774	0.0210818	36	35	30	12	16	18	1.63329	1.33891	1.32216	0.500447	0.671109	0.763961	chr1A	65391963	65393451	-	Thioesterase family protein	Os05g0137700	AT1G48320	DHNAT1	up
TraesCS1A02G082300	25.7544	1.91198	0.433343	4.41217	1.0234e-05	9.31855e-05	31	60	34	9	12	12	1.32068	2.15531	1.40708	0.352449	0.47264	0.478252	chr1A	65615817	65616636	-	SsrA-binding	Os01g0288200	AT3G17580	Putative uncharacterized protein	up
TraesCS1A02G086200	224.479	1.04572	0.153084	6.83102	8.43106e-12	1.93306e-10	268	359	290	143	148	155	3.32825	3.75922	3.49849	1.63243	1.69924	1.80074	chr1A	72785992	72791062	-	Drebrin-like protein	Os05g0143300	AT4G02920	Putative uncharacterized protein At4g02920	up
TraesCS1A02G089500	36.8829	1.66383	0.375666	4.429	9.46717e-06	8.67528e-05	53	83	36	16	23	15	1.16741	1.54151	0.770286	0.323955	0.468369	0.309085	chr1A	78962470	78964533	-	1-aminocyclopropane-1-carboxylate oxidase	Os05g0149400			up
TraesCS1A02G089600	46.8793	1.261	0.313204	4.02614	5.67006e-05	0.000434543	62	83	56	24	23	37	2.33648	2.63737	2.05003	0.831379	0.80133	1.3044	chr1A	79107177	79108103	+	1-aminocyclopropane-1-carboxylate oxidase	Os05g0149400			up
TraesCS1A02G095600	101.149	1.32084	0.215471	6.13002	8.78663e-10	1.58745e-08	145	167	125	54	63	59	3.37023	3.27288	2.82231	1.15372	1.35377	1.28287	chr1A	91174551	91176315	+	WAT1-related protein				up
TraesCS1A02G101000	45.7547	8.97611	1.2112	7.4109	1.25446e-13	3.46051e-12	93	77	103	0	0	0	0.960354	0.670442	1.03321	0	0	0	chr1A	97643035	97647138	-	Tubulin beta chain				up
TraesCS1A02G103900	248.195	1.26474	0.147968	8.5474	1.25895e-17	4.7597e-16	337	383	338	157	152	135	3.82856	3.66882	3.73013	1.63954	1.59647	1.43476	chr1A	99868032	99871106	-	Receptor protein kinase, putative				up
TraesCS1A02G104200	40.2349	1.92439	0.377328	5.10003	3.39603e-07	4.16008e-06	52	74	67	15	8	28	1.36073	1.63276	1.70312	0.360809	0.193541	0.685435	chr1A	100039051	100040874	+	Peroxidase	Os10g0109600			up
TraesCS1A02G105800	752.442	1.09798	0.123237	8.90951	5.12569e-19	2.13322e-17	1043	1113	937	426	476	555	21.0493	18.9396	18.3694	7.90278	8.88124	10.4782	chr1A	102359664	102365134	+	GDSL esterase/lipase	Os05g0159200			up
TraesCS1A02G107500	2108.13	3.02149	0.12453	24.2631	4.80756e-130	4.06284e-127	3220	5012	3229	483	429	495	81.2775	106.671	79.1744	11.2067	10.0112	11.6885	chr1A	105885703	105887086	-	Fasciclin-like arabinogalactan protein	Os05g0163300			up
TraesCS1A02G115900	4392.7	1.48023	0.129342	11.4443	2.51076e-30	1.8651e-28	5131	9112	5577	2433	2392	2232	307.985	461.172	325.185	134.241	132.74	125.332	chr1A	121129148	121129901	-	Metallothionein				up
TraesCS1A02G117400	493.24	1.10781	0.147282	7.5217	5.40671e-14	1.54364e-12	576	902	579	280	362	310	25.2156	33.2948	24.6223	11.2674	14.6511	12.6954	chr1A	124786602	124787399	-	Pentatricopeptide repeat-containing protein	Os05g0176700			up
TraesCS1A02G118200	69.1907	3.60687	0.341617	10.5582	4.65267e-26	2.80853e-24	116	169	105	11	12	9	24.5598	30.17	21.5953	2.1408	2.34888	1.78257	chr1A	126853151	126854907	-	Gamma-aminobutyric acid receptor subunit gamma-2	Os05g0178300			up
TraesCS1A02G119100	53.6499	1.13867	0.288591	3.94562	7.95942e-05	0.000585928	60	89	75	31	29	42	1.60987	2.0135	1.9548	0.764571	0.719367	1.05421	chr1A	129003620	129005020	-	3'-N-debenzoyl-2'-deoxytaxol N-benzoyltransferase	Os05g0179300			up
TraesCS1A02G125500	114.512	1.67629	0.212992	7.87021	3.54039e-15	1.09904e-13	159	193	175	53	46	67	4.78427	4.89663	5.11515	1.46592	1.27964	1.88596	chr1A	149510430	149514777	-	Zinc transporter	Os05g0198400			up
TraesCS1A02G129600	169.997	1.17957	0.174949	6.74236	1.55832e-11	3.47745e-10	206	270	238	97	121	99	7.95187	8.78795	8.92445	3.44184	4.31818	3.575	chr1A	167150357	167152680	+	Bidirectional sugar transporter SWEET	Os05g0214300			up
TraesCS1A02G132300	33.8564	8.54383	1.2172	7.01924	2.23076e-12	5.45971e-11	73	73	58	0	0	0	1.94671	1.64144	1.50248	0	0	0	chr1A	179526002	179534082	+	Gag polyprotein				up
TraesCS1A02G141100	91.443	1.06295	0.239043	4.44671	8.71966e-06	8.05503e-05	100	137	137	51	52	77	2.7335	3.15764	3.63783	1.28146	1.31412	1.96902	chr1A	238999841	239002573	+	Late embryogenesis abundant (LEA) hydroxyproline-rich glycoprotein family				up
TraesCS1A02G145300	152.09	2.30218	0.200321	11.4925	1.4396e-30	1.08968e-28	270	272	220	57	48	51	6.57298	5.58328	5.20264	1.27553	1.08032	1.16147	chr1A	251376253	251377963	+	GDSL esterase/lipase	Os10g0463200			up
TraesCS1A02G149300	5006.5	3.58851	0.146575	24.4824	2.27591e-132	1.9697e-129	10216	7247	10022	755	782	801	101.159	60.5065	96.4004	6.87204	7.15882	7.41982	chr1A	256823681	256827995	+	Cellulose synthase	Os10g0467800			up
TraesCS1A02G153100	290.369	1.16387	0.14207	8.19226	2.56375e-16	8.71564e-15	406	420	383	180	173	192	4.88069	4.25722	4.47256	1.98904	1.92271	2.15921	chr1A	265645442	265650746	-	Long-chain-alcohol oxidase	Os10g0474800	AT3G23410	FAO3; Long-chain-alcohol oxidase FAO3	up
TraesCS1A02G156400	53.5197	1.92226	0.300134	6.40465	1.50715e-10	3.00146e-09	80	87	88	27	23	18	1.71351	1.57122	1.83097	0.53159	0.455447	0.360668	chr1A	277074051	277078322	+	Transporter-related family protein	Os10g0479700	AT2G28315	UXT1; UDP-xylose transporter 1	up
TraesCS1A02G161400	36.3199	3.32857	0.454617	7.32171	2.44825e-13	6.57686e-12	58	68	73	2	13	5	0.961643	0.950642	1.17574	0.0304813	0.19927	0.0775523	chr1A	290202033	290205001	-	Cytochrome P450 family protein, expressed	Os10g0486100	AT5G23190	CYP86B1; Cytochrome P450 86B1	up
TraesCS1A02G163700	88.0022	1.03762	0.258242	4.018	5.86938e-05	0.000448003	85	169	109	72	61	43	2.25296	3.77697	2.80649	1.75422	1.49478	1.06621	chr1A	294037988	294042332	+	Ubiquitin carboxyl-terminal hydrolase-like protein				up
TraesCS1A02G164900	33.87	1.28423	0.369346	3.47705	0.000506956	0.00295754	33	50	62	18	23	19	0.738046	0.942891	1.34699	0.370049	0.475565	0.397523	chr1A	297872019	297874932	-	Alpha-galactosidase	Os10g0492900			up
TraesCS1A02G165600	106.019	1.49401	0.216827	6.8903	5.56742e-12	1.30311e-10	133	173	167	53	51	65	1.76663	1.93759	2.15483	0.647124	0.626294	0.807694	chr1A	298152317	298155073	-	Receptor kinase	Os10g0492400			up
TraesCS1A02G171500	64.284	1.48163	0.270422	5.47897	4.27803e-08	6.0985e-07	102	92	90	29	39	35	1.67842	1.27647	1.43862	0.438647	0.593305	0.538775	chr1A	306637419	306644050	+	RNA binding protein, putative				up
TraesCS1A02G173700	81.9592	1.32734	0.238881	5.55647	2.75282e-08	4.05129e-07	108	121	124	39	52	51	1.83864	1.73692	2.05068	0.610316	0.818445	0.812236	chr1A	309742789	309758319	-	Folylpolyglutamate synthase	Os10g0503200			up
TraesCS1A02G173800	47.545	1.19705	0.29798	4.01721	5.88925e-05	0.000449328	56	80	65	33	28	27	1.10464	1.33059	1.24551	0.59836	0.510626	0.498235	chr1A	309789692	309791565	+	Benzyl alcohol O-benzoyltransferase	Os10g0503300			up
TraesCS1A02G174400	23.8178	2.64091	0.489536	5.39472	6.86321e-08	9.41568e-07	45	39	39	4	11	5	1.26268	0.922715	1.06304	0.103171	0.285356	0.131247	chr1A	311806706	311808758	-	ALG-2 interacting protein X				up
TraesCS1A02G174700	54.8947	2.04979	0.305641	6.70654	1.99293e-11	4.38731e-10	92	107	69	19	21	25	3.0609	3.0017	2.23004	0.581074	0.645942	0.778108	chr1A	312159893	312161436	-	Remorin	Os10g0503800			up
TraesCS1A02G174800	17.922	1.61207	0.499302	3.22865	0.00124377	0.00638769	20	40	23	11	9	7	2.21804	3.74043	2.47782	1.12137	0.922774	0.726234	chr1A	312583634	312585896	+	Nucleotide binding, putative				up
TraesCS1A02G175500	724.612	1.29017	0.110719	11.6527	2.22224e-31	1.72947e-29	938	1171	1003	447	386	447	14.1731	14.9191	14.722	6.20851	5.39216	6.31843	chr1A	313489231	313491849	+	Low-temperature-induced 65 kDa protein	Os10g0505900			up
TraesCS1A02G177000	313.319	1.9246	0.158181	12.1671	4.65357e-34	4.04698e-32	422	615	471	159	112	127	7.91741	9.729	8.58409	2.74211	1.94268	2.22902	chr1A	319319608	319321634	+	Kinase family protein	Os10g0516200			up
TraesCS1A02G177800	1723.44	3.35481	0.105406	31.8276	2.69193e-222	9.20806e-219	2837	3469	3181	333	278	323	44.0873	45.4549	48.0198	4.7568	3.99404	4.69565	chr1A	321110255	321114846	+	Cytochrome P450 family protein	Os10g0512400			up
TraesCS1A02G180700	23.0735	1.38756	0.446333	3.1088	0.0018785	0.00904839	21	52	30	15	12	12	1.64488	3.43432	2.28265	1.08	0.86898	0.879297	chr1A	326217184	326217978	-	nudix hydrolase homolog 2	Os10g0516900			up
TraesCS1A02G181100	104.77	2.18688	0.232251	9.416	4.68611e-21	2.20155e-19	136	216	171	40	40	35	5.73106	7.67488	6.99994	1.54943	1.55836	1.37976	chr1A	327271128	327271956	-	ATP-dependent Clp protease ATP-binding subunit ClpX				up
TraesCS1A02G185100	60.5254	1.8715	0.296083	6.32087	2.601e-10	5.04013e-09	88	112	88	21	20	38	1.49815	1.60773	1.45532	0.328632	0.314787	0.605195	chr1A	335825934	335829117	+	Receptor-like kinase	Os10g0533150	AT1G01540	Probable serine/threonine-protein kinase At1g01540	up
TraesCS1A02G186200	37.8736	1.93054	0.368176	5.24351	1.57552e-07	2.03845e-06	52	71	59	25	12	11	1.99843	2.30074	2.20263	0.883168	0.426364	0.395474	chr1A	337628887	337629897	-	Glutathione S-transferase	Os10g0530900			up
TraesCS1A02G186500	267.166	1.08594	0.148244	7.32535	2.38273e-13	6.40805e-12	311	426	364	166	192	163	8.93464	10.3193	10.1583	4.38371	5.09954	4.3807	chr1A	337657366	337658581	-	Glutathione S-transferase	Os10g0529400			up
TraesCS1A02G186700	31.4912	1.2433	0.378156	3.28781	0.00100972	0.00534495	36	58	41	13	26	18	1.22457	1.66353	1.35477	0.406481	0.817648	0.572785	chr1A	337703103	337704240	-	Glutathione S-transferase	Os10g0528900			up
TraesCS1A02G187700	48.377	1.8795	0.323685	5.80657	6.37671e-09	1.0275e-07	59	99	74	15	26	22	5.82236	8.23767	7.09384	1.36068	2.3721	2.03099	chr1A	338600466	338600819	-	Peptidoglycan-binding LysM domain-containing protein	Os10g0524300			up
TraesCS1A02G188400	57.7803	1.31419	0.281015	4.67659	2.91683e-06	2.98298e-05	78	108	65	32	35	34	4.89204	5.71138	3.96015	1.84485	2.02944	1.99486	chr1A	340249595	340250151	+	phospholipase D alpha 2	Os10g0522700			up
TraesCS1A02G189200	295.391	1.02543	0.161543	6.3477	2.1856e-10	4.27555e-09	365	464	371	149	228	215	8.18419	8.77249	8.08089	3.07105	4.7264	4.50983	chr1A	342391689	342393474	-	Alpha/beta-Hydrolases superfamily protein	Os10g0521500			up
TraesCS1A02G189300	48.0057	1.2837	0.296685	4.3268	1.51292e-05	0.000132501	70	72	63	28	27	30	1.57869	1.36916	1.3802	0.580462	0.562958	0.632935	chr1A	342433545	342435218	-	Alpha/beta-Hydrolases superfamily protein	Os10g0521400			up
TraesCS1A02G191800	367.148	2.71224	0.144801	18.7308	2.77865e-78	8.95063e-76	567	749	615	101	102	93	13.0057	14.4862	13.7034	2.12955	2.16304	1.99559	chr1A	347319840	347322090	-	Mitochondrial carrier protein	Os10g0573800	AT5G46800	BOU; Mitochondrial carnitine/acylcarnitine carrier-like protein	up
TraesCS1A02G192600	27.5723	2.51263	0.435504	5.76947	7.95206e-09	1.26525e-07	48	47	46	8	10	7	1.91639	1.5822	1.78403	0.293595	0.36911	0.261444	chr1A	347922420	347923294	+	RING/U-box superfamily protein	Os10g0574400	AT4G17920	ATL29; RING-H2 finger protein ATL29	up
TraesCS1A02G197700	105.716	2.8597	0.253879	11.264	1.97499e-29	1.38816e-27	148	236	182	21	32	25	2.38811	3.2109	2.85277	0.311479	0.477371	0.377373	chr1A	355629145	355631608	+	Peptide transporter	Os10g0579800			up
TraesCS1A02G201200	164.352	1.05687	0.176859	5.97577	2.29002e-09	3.91757e-08	187	277	211	108	103	114	5.03289	6.28605	5.51646	2.67188	2.56287	2.87025	chr1A	362193527	362195887	-	Pmr5/Cas1p GDSL/SGNH-like acyl-esterase family protein	Os10g0539400			up
TraesCS1A02G201700	154.27	1.18791	0.202638	5.86221	4.56741e-09	7.50609e-08	169	296	191	96	111	80	4.46249	6.59029	4.89921	2.33012	2.70973	1.97615	chr1A	363006018	363007340	-	Ring finger protein	Os10g0540000	AT4G35480	ATL45; RHA3B	up
TraesCS1A02G205100	116.324	2.15493	0.226365	9.51972	1.73644e-21	8.3687e-20	150	252	178	42	41	47	4.4711	6.33352	5.15401	1.15077	1.12985	1.31057	chr1A	367381194	367383318	+	RING/U-box superfamily protein	Os10g0544600	AT3G51325		up
TraesCS1A02G210400	32.5177	1.89455	0.380281	4.98197	6.29417e-07	7.32905e-06	47	66	43	11	17	14	0.965259	1.14291	0.857861	0.207661	0.322781	0.268976	chr1A	372639121	372643307	-	Trehalose 6-phosphate phosphatase	Os10g0553300	AT4G22590	TPPG; Trehalose 6-phosphate phosphatase	up
TraesCS1A02G211300	454.886	4.81483	0.19816	24.2977	2.07484e-130	1.77431e-127	743	1101	829	21	34	40	15.3951	19.2354	16.6859	0.399972	0.651306	0.775339	chr1A	374167247	374169463	-	QWRF motif protein (DUF566)	Os10g0554900			up
TraesCS1A02G212000	298.819	1.62653	0.146897	11.0726	1.70321e-28	1.14771e-26	404	546	420	135	148	162	9.45939	10.7794	9.55286	2.90558	3.20373	3.54842	chr1A	374689236	374690910	-	Expansin protein	Os10g0555600	AT3G60570	EXPB5; Expansin-B5	up
TraesCS1A02G212300	232.416	1.51074	0.166713	9.06191	1.28187e-19	5.48098e-18	349	337	347	120	106	141	9.63035	7.84095	9.30141	3.04379	2.70418	3.63978	chr1A	375014696	375016345	-	Expansin protein	Os10g0555700	AT3G60570	EXPB5; Expansin-B5	up
TraesCS1A02G212400	2504.36	1.16956	0.0858846	13.6178	3.14025e-42	3.72849e-40	3171	4039	3292	1543	1578	1570	93.1676	100.061	93.9574	41.6727	42.8636	43.1526	chr1A	375112041	375113726	-	Expansin protein	Os10g0555900	AT3G60570	EXPB5; Expansin-B5	up
TraesCS1A02G215900	177.559	1.78684	0.179653	9.94611	2.62222e-23	1.38808e-21	237	310	286	92	82	69	5.3278	5.87602	6.24551	1.9011	1.70422	1.45107	chr1A	381819326	381822599	+	Kinase family protein	Os10g0564500	AT2G44830	Protein kinase superfamily protein	up
TraesCS1A02G220700	36.8168	2.75343	0.399467	6.89275	5.47256e-12	1.28342e-10	47	86	63	9	10	10	0.854269	1.31801	1.11235	0.150368	0.168039	0.170034	chr1A	389819545	389821975	-	auxin canalization protein (DUF828)	Os10g0560000	AT4G16670		up
TraesCS1A02G222700	163.428	2.26786	0.190686	11.8932	1.28397e-32	1.06013e-30	235	299	284	51	61	59	3.12031	3.34752	3.66311	0.622468	0.748812	0.732859	chr1A	392523767	392527311	+	Protein kinase family protein, putative, expressed	Os05g0353500	AT2G40270	Inactive receptor-like serine/threonine-protein kinase At2g40270	up
TraesCS1A02G226700	509.647	2.38304	0.143265	16.6338	3.96642e-62	8.50506e-60	742	1052	805	170	136	193	12.7565	15.2498	13.4439	2.68654	2.16162	3.10401	chr1A	397081988	397084196	+	Trichome birefringence-like protein	Os05g0356700	AT2G40320	TBL33	up
TraesCS1A02G234600	31.015	2.08828	0.41167	5.07272	3.92166e-07	4.7497e-06	39	64	50	8	19	9	0.876726	1.21311	1.09187	0.165313	0.394881	0.18927	chr1A	410152902	410157058	+	'putative beta-1,3-glucanase	Os05g0375400			up
TraesCS1A02G235700	132.022	1.22898	0.200955	6.11569	9.61371e-10	1.73078e-08	173	172	210	76	84	80	2.14312	1.7966	2.5271	0.86543	0.962041	0.927108	chr1A	417387137	417390440	-	Subtilisin-like protease	Os05g0368700			up
TraesCS1A02G238600	1004.78	1.2131	0.137635	8.81393	1.2083e-18	4.91761e-17	1514	1191	1483	610	617	615	11.0028	7.29811	10.4694	4.07496	4.14548	4.1811	chr1A	425252499	425258158	-	Subtilisin-like protease				up
TraesCS1A02G238800	332.745	1.95724	0.146034	13.4027	5.83104e-41	6.57552e-39	484	625	495	134	160	121	19.7065	21.4568	19.5781	5.01516	6.02277	4.60879	chr1A	425680688	425681800	-	Calcium binding protein	Os05g0380900			up
TraesCS1A02G239600	175.493	1.04059	0.188805	5.51143	3.55931e-08	5.1475e-07	190	323	209	114	132	104	3.78205	5.42123	4.04131	2.08591	2.42918	1.93662	chr1A	426880667	426882655	-	Annexin	Os05g0382600	AT5G12380	ANNAT8; Annexin	up
TraesCS1A02G241100	27.7915	1.46863	0.409271	3.58839	0.000332722	0.0020533	40	59	26	14	16	15	1.47869	1.83905	0.933672	0.475733	0.546829	0.518739	chr1A	428663706	428664650	+	DUF4228 domain protein	Os05g0385400	AT5G12340	DUF4228 domain protein	up
TraesCS1A02G249000	43.5312	1.32132	0.345932	3.81959	0.000133673	0.000924437	40	90	61	28	31	17	0.611004	1.15917	0.905142	0.393151	0.437783	0.242925	chr1A	441031693	441033979	+	Glycosyltransferase	Os05g0527600	AT3G21750	UGT71B1; Glycosyltransferase (Fragment)	up
TraesCS1A02G260700	55.2072	1.25591	0.336957	3.72721	0.000193612	0.00127887	87	97	52	19	30	50	2.4083	2.26404	1.39829	0.483461	0.76776	1.29479	chr1A	454533588	454534849	+	CTP synthase family protein	Os05g0417600			up
TraesCS1A02G263500	20.8019	1.95601	0.471483	4.14862	3.34481e-05	0.000270419	30	45	26	9	8	9	1.05435	1.33352	0.887646	0.290753	0.259936	0.2959	chr1A	458918053	458919046	+	DUF538 family protein (Protein of unknown function, DUF538)	Os05g0421100			up
TraesCS1A02G266500	221.839	1.08833	0.156821	6.93995	3.92244e-12	9.34219e-11	286	363	266	135	146	151	5.6768	6.07528	5.12887	2.46314	2.67919	2.80384	chr1A	461995982	462000591	+	Protein trichome birefringence	Os05g0426300			up
TraesCS1A02G268400	2774.93	1.5578	0.0937893	16.6096	5.93948e-62	1.26603e-59	3681	5032	3865	1396	1406	1480	141.156	162.703	143.974	49.2079	49.846	53.0924	chr1A	463246853	463248232	-	Isoflavone reductase-like protein	Os01g0106400			up
TraesCS1A02G268800	147.99	1.91446	0.197277	9.70445	2.88629e-22	1.44482e-20	199	297	216	63	56	70	4.54373	5.71791	4.79088	1.32226	1.18212	1.49519	chr1A	463460248	463461876	-	Myb transcription factor	Os05g0429900	AT1G22640	MYB3	up
TraesCS1A02G270900	40.3002	1.92759	0.339645	5.6753	1.38448e-08	2.12957e-07	67	66	59	16	17	18	3.09602	2.57155	2.6484	0.679619	0.726258	0.778108	chr1A	464901178	464908479	+	transmembrane protein, putative (DUF1218)	Os05g0433800			up
TraesCS1A02G275400	1014.61	1.37297	0.133486	10.2855	8.19346e-25	4.68227e-23	1485	1290	1601	628	549	543	14.1509	10.365	14.8201	5.50091	4.83664	4.84057	chr1A	469587133	469593624	+	Kinase	Os05g0440800			up
TraesCS1A02G277400	78.5918	2.08984	0.25542	8.18199	2.79189e-16	9.47779e-15	120	137	127	37	26	28	1.83301	1.76452	1.88448	0.519521	0.367173	0.400112	chr1A	472550277	472552563	+	Cytochrome P450	Os05g0445100	AT2G27690	CYP94C1; Cytochrome P450 94C1	up
TraesCS1A02G278900	379.747	1.16407	0.128613	9.05097	1.41707e-19	6.04828e-18	487	586	514	218	248	247	8.77408	8.9021	8.99577	3.61032	4.13083	4.16302	chr1A	474449755	474451774	-	MYB transcription factor	Os05g0449900	AT2G38090	Duplicated homeodomain-like superfamily protein	up
TraesCS1A02G283400	2542.51	3.91499	0.112243	34.8796	1.51507e-266	1.55474e-262	4767	4592	4947	330	317	315	71.1976	57.8288	71.7736	4.53055	4.37716	4.40118	chr1A	480933518	480936043	-	Laccase	Os05g0458300	AT2G38080	IRX12; Laccase-4	up
TraesCS1A02G283900	369.437	1.43015	0.145029	9.8611	6.13704e-23	3.18297e-21	502	535	583	176	213	219	10.0441	9.02572	11.3312	3.23695	3.94002	4.09911	chr1A	481673552	481675855	+	Laccase	Os05g0458500	AT2G38080	IRX12; Laccase-4	up
TraesCS1A02G284900	370.498	1.18145	0.12996	9.09091	9.82118e-20	4.24224e-18	472	596	489	224	219	247	11.3326	12.0658	11.4051	4.9437	4.86121	5.54783	chr1A	482328444	482329898	+	Chitinase				up
TraesCS1A02G299200	146.375	1.12005	0.192587	5.81581	6.03413e-09	9.76238e-08	153	241	215	93	101	87	2.49413	3.31259	3.40462	1.39357	1.52217	1.32674	chr1A	494024032	494026393	+	Nodulin-like / Major Facilitator Superfamily protein	Os05g0475700	AT2G30300	Major facilitator superfamily protein	up
TraesCS1A02G305200	39.8233	1.33094	0.336112	3.95982	7.50058e-05	0.000556026	51	61	60	26	28	15	0.965137	0.973354	1.10299	0.452282	0.48988	0.265552	chr1A	497862698	497868466	-	Protein DETOXIFICATION	Os10g0206800			up
TraesCS1A02G305300	131.848	1.35388	0.196699	6.88297	5.86166e-12	1.3693e-10	168	235	173	85	76	65	9.36035	11.0401	9.36336	4.3533	3.9148	3.38793	chr1A	497902190	497902938	+	Sec14p-like phosphatidylinositol transfer family protein	Os05g0487300			up
TraesCS1A02G306600	502.262	1.35169	0.121915	11.0871	1.44863e-28	9.80769e-27	647	878	666	293	277	291	20.6603	23.6401	20.659	8.60038	8.1776	8.6929	chr1A	498596555	498597648	-	Chlorophyll a-b binding protein, chloroplastic	Os01g0600900	AT2G34420	LHB1B2; Chlorophyll a-b binding protein, chloroplastic	up
TraesCS1A02G310500	2148.2	1.22824	0.0873052	14.0683	5.94553e-45	7.77933e-43	2734	3493	2892	1307	1334	1271	46.3416	49.9221	47.6182	20.3641	20.9046	20.1538	chr1A	501026260	501031427	+	Cytochrome P450	Os05g0494000			up
TraesCS1A02G317900	415.572	1.61287	0.128998	12.503	7.19023e-36	6.77816e-34	589	694	609	186	219	218	15.5058	15.405	15.574	4.501	5.33012	5.36877	chr1A	509036504	509038028	+	Peroxidase	Os05g0499300			up
TraesCS1A02G319000	148.791	1.3608	0.196294	6.93248	4.13516e-12	9.82345e-11	187	266	198	71	105	78	4.1636	4.9938	4.28248	1.45312	2.16137	1.62465	chr1A	510280764	510282530	+	Peroxidase	Os05g0499400			up
TraesCS1A02G326100	24.891	2.48586	0.479575	5.18346	2.17807e-07	2.76183e-06	32	64	34	4	9	10	0.978891	1.65077	1.01034	0.112476	0.254531	0.286169	chr1A	516586125	516587361	+	Photosystem II reaction center W protein	Os01g0773700			up
TraesCS1A02G332200	52.6932	1.24932	0.288094	4.33651	1.44765e-05	0.000127375	73	82	69	32	38	25	1.58103	1.49745	1.45167	0.637064	0.760874	0.506518	chr1A	520789098	520792010	+	Lysine--trna ligase	Os05g0512200	AT3G01060	Lysine-tRNA ligase	up
TraesCS1A02G333800	172.252	1.21285	0.17233	7.03795	1.95087e-12	4.81736e-11	222	282	225	93	112	111	4.95235	5.30432	4.87578	1.90703	2.30988	2.31644	chr1A	521629027	521630592	+	Non-specific serine/threonine protein kinase	Os05g0514200			up
TraesCS1A02G334400	78.4467	1.57362	0.25095	6.27065	3.59539e-10	6.81624e-09	113	133	109	29	46	45	2.39828	2.3801	2.24724	0.565764	0.902592	0.893453	chr1A	521876736	521878499	-	Gibberellin 2-oxidase	Os05g0560900			up
TraesCS1A02G335200	1921.84	2.30523	0.0937563	24.5875	1.71842e-133	1.56253e-130	2945	3766	2977	678	665	626	73.5916	79.3498	72.2644	15.5736	15.3631	14.6338	chr1A	522463391	522472915	-	O-methyltransferase-like protein	Os05g0515600			up
TraesCS1A02G335300	112.601	1.85866	0.221667	8.38492	5.07612e-17	1.81681e-15	152	183	197	48	42	58	3.6147	3.66946	4.5509	1.04927	0.923402	1.29031	chr1A	522500226	522502152	-	O-methyltransferase	Os05g0515500			up
TraesCS1A02G335400	57.6875	2.14021	0.303424	7.0535	1.74468e-12	4.33054e-11	74	108	103	28	19	18	1.82695	2.24823	2.47021	0.635432	0.433671	0.415724	chr1A	522506031	522507534	-	O-methyltransferase-like protein	Os05g0515500			up
TraesCS1A02G365900	105.501	1.45569	0.257098	5.66203	1.49593e-08	2.29023e-07	139	192	139	84	55	33	3.30555	3.84992	3.21104	1.83622	1.20922	0.734144	chr1A	544747971	544749566	+	MYB transcription factor	Os05g0543600			up
TraesCS1A02G366100	72.3351	2.19055	0.307735	7.11829	1.09276e-12	2.76687e-11	93	132	134	22	15	42	2.24061	2.6815	3.1361	0.487217	0.334108	0.946609	chr1A	544999920	545001519	+	MYB transcription factor	Os05g0543600			up
TraesCS1A02G366200	60.9575	1.93451	0.286665	6.74833	1.49561e-11	3.3427e-10	79	113	101	23	32	22	2.03675	2.45647	2.5295	0.545075	0.762736	0.530607	chr1A	545008245	545009717	-	MYB transcription factor	Os05g0543600			up
TraesCS1A02G370600	44.8339	1.37725	0.313283	4.3962	1.10162e-05	9.95648e-05	56	82	59	30	25	21	1.55634	1.92155	1.59283	0.766396	0.642345	0.545976	chr1A	547886643	547887899	+	Ethylene-responsive transcription factor	Os05g0497200			up
TraesCS1A02G375600	1035.69	1.7658	0.101176	17.4528	3.27975e-68	8.41408e-66	1571	1725	1531	461	478	493	26.6157	24.6418	25.1965	7.17926	7.48691	7.81353	chr1A	550311432	550314872	-	Heat shock transcription factor	Os05g0530400			up
TraesCS1A02G379700	43.5263	1.13334	0.307265	3.68847	0.000225608	0.0014621	55	69	57	27	31	25	1.33801	1.41536	1.34702	0.603777	0.697222	0.568951	chr1A	551591836	551593360	-	Myb transcription factor	Os05g0553400			up
TraesCS1A02G382200	356.064	1.21519	0.140853	8.62733	6.27994e-18	2.424e-16	505	476	512	219	226	207	12.1667	9.66967	11.9827	4.85002	5.03389	4.66543	chr1A	552950102	552952306	-	GDSL esterase/lipase	Os05g0506450			up
TraesCS1A02G385600	923.926	2.21094	0.111251	19.8735	6.90344e-88	2.73975e-85	1484	1577	1514	356	343	300	28.4379	25.4811	28.1833	6.27091	6.07674	5.37804	chr1A	554887656	554890251	+	Cytochrome b561 and DOMON domain-containing protein	Os05g0556400			up
TraesCS1A02G391900	56.2085	1.04172	0.282946	3.68171	0.000231674	0.00149711	55	92	83	37	41	34	1.30973	1.84727	1.92	0.809914	0.902646	0.757422	chr1A	558550095	558553987	+	Pirin-like protein				up
TraesCS1A02G393900	242.412	1.1363	0.166077	6.84205	7.80675e-12	1.79565e-10	266	425	324	161	170	131	13.2183	17.8076	15.6402	7.35424	7.81011	6.08983	chr1A	560248619	560249770	+	zeta-carotene desaturase				up
TraesCS1A02G395800	36.7937	1.80099	0.352016	5.11623	3.11706e-07	3.84457e-06	51	73	50	15	18	17	1.85975	2.24455	1.77116	0.502798	0.606835	0.579926	chr1A	561496766	561497723	+	transmembrane protein, putative (DUF679 domain membrane protein 2)	Os05g0562800			up
TraesCS1A02G396200	3941.45	1.24624	0.0900151	13.8448	1.36763e-43	1.7205e-41	4919	6660	5248	2489	2263	2363	118.511	135.294	122.823	55.1219	50.4057	53.258	chr1A	562042147	562043787	+	Xyloglucan endotransglucosylase/hydrolase				up
TraesCS1A02G396800	1937.52	1.2749	0.0939662	13.5676	6.22916e-42	7.31142e-40	2376	3242	2697	1183	1124	1142	95.4064	109.766	105.2	43.6649	41.7264	42.8979	chr1A	562805948	562806817	+	Fasciclin-like arabinogalactan protein	Os05g0563600	AT5G44130	FLA13; Fasciclin-like arabinogalactan protein 13	up
TraesCS1A02G403300	4085.94	1.00274	0.0934631	10.7287	7.46497e-27	4.7245e-25	4752	6751	5068	2793	2725	2762	207.25	248.261	214.712	111.971	109.875	112.689	chr1A	566564178	566564978	+	Chlorophyll a-b binding protein, chloroplastic	Os01g0600900	AT2G34420	LHB1B2; Chlorophyll a-b binding protein, chloroplastic	up
TraesCS1A02G403800	376.333	1.52835	0.14174	10.7828	4.15236e-27	2.6443e-25	534	689	474	214	179	197	18.599	20.2344	16.0373	6.85141	5.76389	6.41881	chr1A	566688721	566689723	+	Chlorophyll a-b binding protein, chloroplastic	Os01g0600900	AT2G34420	LHB1B2; Chlorophyll a-b binding protein, chloroplastic	up
TraesCS1A02G404200	267.25	2.39541	0.159031	15.0626	2.85549e-51	4.56835e-49	404	542	417	94	85	81	14.4161	16.3076	14.4546	3.08328	2.80414	2.70391	chr1A	567633796	567634895	-	B12D protein				up
TraesCS1A02G405800	82.6488	1.15106	0.234048	4.91807	8.74035e-07	9.91929e-06	114	109	119	52	54	50	1.99524	1.60856	2.0232	0.836585	0.873769	0.818651	chr1A	568543500	568547764	+	Sugar transporter protein	Os05g0567800	AT1G19450	Sugar transporter ERD6-like 4	up
TraesCS1A02G409800	201.016	1.06854	0.162713	6.56698	5.13457e-11	1.07406e-09	232	310	282	122	133	140	4.3364	4.88568	5.12027	2.09613	2.2983	2.44798	chr1A	571286613	571291700	+	G-box binding factor	Os05g0569300			up
TraesCS1A02G420700	28.0935	2.68528	0.450406	5.9619	2.49314e-09	4.24383e-08	51	56	40	9	4	10	1.20871	1.11909	0.920906	0.196071	0.0876448	0.221713	chr1A	577274617	577276090	-	Plant basic secretory protein family protein, putative	Os05g0582000			up
TraesCS1A02G420800	2367.74	1.40496	0.0864992	16.2425	2.52472e-59	5.02377e-57	3130	3966	3311	1365	1292	1294	43.3217	46.2845	44.5167	17.3664	16.5324	16.7546	chr1A	577307622	577313842	-	CAS1 domain-containing protein 1	Os05g0582100	AT2G34410	RWA3; Protein REDUCED WALL ACETYLATION 3	up
TraesCS1B02G003500	21.43	1.33726	0.472348	2.83109	0.00463901	0.0193932	23	43	28	10	7	20	1.87293	2.95246	2.2149	0.748531	0.526992	1.52357	chr1B	2117595	2118464	-	TRAF type zinc finger domain containing 1				up
TraesCS1B02G006800	75.4019	3.9428	0.347803	11.3363	8.67288e-30	6.2676e-28	143	138	144	10	12	6	1.46972	1.19592	1.43769	0.0944748	0.114023	0.0576885	chr1B	3964540	3968018	+	Receptor protein kinase, putative		AT3G12610	DRT100	up
TraesCS1B02G011500	135.708	1.24768	0.196947	6.33514	2.37129e-10	4.61743e-09	163	249	170	75	82	88	9.75046	12.5591	9.87845	4.12397	4.53487	4.92447	chr1B	5509787	5510370	+	transmembrane protein, putative (DUF 3339)	Os05g0103400			up
TraesCS1B02G017300	20.4318	2.46922	0.508293	4.85786	1.18663e-06	1.30976e-05	28	33	43	7	5	7	0.716598	0.712121	1.06903	0.164677	0.118304	0.167593	chr1B	8255692	8257056	+	Leucine-rich repeat receptor-like protein kinase family protein	Os05g0104150			up
TraesCS1B02G021000	88.2313	1.86187	0.248278	7.49914	6.42371e-14	1.81739e-12	128	160	131	53	31	32	3.68031	3.87897	3.65888	1.40077	0.824041	0.860722	chr1B	9711345	9712633	-	O-methyltransferase-like protein				up
TraesCS1B02G022000	125.013	10.4272	1.19404	8.73266	2.48747e-18	9.92917e-17	251	218	278	0	0	0	3.10939	2.27709	3.3454	0	0	0	chr1B	10004678	10007497	-	Serine/threonine-protein kinase				up
TraesCS1B02G022100	246.817	2.94981	0.19537	15.0986	1.65489e-51	2.67737e-49	483	383	439	66	53	53	8.76075	5.85754	7.73502	1.10041	0.888757	0.899309	chr1B	10014740	10016665	+	NBS-LRR disease resistance protein-like protein				up
TraesCS1B02G032700	93.7061	7.14648	0.746912	9.56803	1.08961e-21	5.29568e-20	170	219	175	1	3	0	1.83523	1.99346	1.8352	0.00992336	0.0299417	0	chr1B	15875847	15879684	+	NBS-LRR disease resistance protein, putative, expressed				up
TraesCS1B02G038000	247.918	3.1378	0.178748	17.5543	5.51445e-69	1.46711e-66	401	536	414	50	47	57	10.1585	11.4491	10.188	1.16432	1.10077	1.35083	chr1B	17884038	17886088	-	50S ribosomal protein L2, putative				up
TraesCS1B02G038100	39.4831	2.92122	0.400976	7.28527	3.21021e-13	8.53437e-12	71	81	59	4	11	13	1.78312	1.71526	1.43939	0.0923422	0.255405	0.305426	chr1B	17889740	17892524	+	PGR5-like protein 1A, chloroplastic	Os05g0110800	AT5G59400	FUNCTIONS IN: molecular_function unknown; INVOLVED IN: biological_process unknown; LOCATED IN: chloroplast; EXPRESSED IN: 23 plant structures; EXPRESSED DURING: 13 growth stages; BEST Arabidopsis thaliana protein match is: PGR5-like B (TAIR:AT4G1196 /.../Has 97 Blast hits to 97 proteins in 19 species: Archae - 0; Bacteria - 0; Metazoa - 0; Fungi - 0; Plants - 97; Viruses - 0; Other Eukaryotes - 0…	up
TraesCS1B02G038700	191.916	3.39945	0.210454	16.1529	1.0835e-58	2.10924e-56	346	338	368	30	35	36	5.66412	4.66546	5.85203	0.451434	0.529709	0.551312	chr1B	18385559	18387800	-	Nitrate transporter 1.1				up
TraesCS1B02G038800	117.856	6.66465	0.572675	11.6377	2.64932e-31	2.04853e-29	222	251	231	3	2	2	3.88157	3.70042	3.92346	0.0482162	0.0323294	0.0327133	chr1B	18419377	18423130	-	Protein kinase	Os05g0110900	AT2G28930	APK1B; At2g28930	up
TraesCS1B02G041400	164.312	2.55018	0.206915	12.3247	6.66548e-35	6.06846e-33	250	347	256	43	64	39	4.43778	5.1937	4.41436	0.701634	1.05031	0.647633	chr1B	20834729	20836696	-	Glycosyltransferase				up
TraesCS1B02G043600	102.324	1.92603	0.240287	8.01554	1.0965e-15	3.54956e-14	133	227	136	40	49	41	3.09543	4.45469	3.07476	0.85575	1.05434	0.892673	chr1B	23597344	23599636	+	Guanine nucleotide-binding protein G(k) subunit alpha	Os05g0109400			up
TraesCS1B02G045300	43.9262	2.50877	0.368144	6.81463	9.45099e-12	2.1559e-10	58	98	72	7	19	14	1.82375	2.59827	2.19923	0.202326	0.552336	0.411816	chr1B	25112830	25113940	-	Cysteine-rich receptor-kinase-like protein	Os05g0112800			up
TraesCS1B02G055200	628.47	1.0081	0.115804	8.70522	3.16949e-18	1.25509e-16	740	950	850	457	434	380	23.0198	24.9182	25.6857	13.0678	12.4817	11.0584	chr1B	37798961	37800280	+	MYB transcription factor	Os05g0114700			up
TraesCS1B02G063800	68.3978	3.12052	0.315531	9.88971	4.61353e-23	2.40147e-21	106	160	108	17	11	15	3.5709	4.54479	3.53426	0.526426	0.342592	0.472718	chr1B	48346228	48347351	-	Non-specific lipid-transfer protein-like protein				up
TraesCS1B02G073900	28.2881	1.97697	0.423292	4.67046	3.00532e-06	3.06388e-05	32	61	45	16	12	7	2.51212	4.03778	3.43167	1.15459	0.870933	0.514076	chr1B	57629806	57630250	+	Heavy metal transport/detoxification protein				up
TraesCS1B02G074300	129.016	2.01381	0.20423	9.86049	6.17497e-23	3.20034e-21	178	251	199	56	49	51	10.7956	12.8358	11.7242	3.122	2.7475	2.89359	chr1B	57712410	57713327	+	30S ribosomal protein S4				up
TraesCS1B02G076100	264.067	4.52309	0.220592	20.5043	1.97222e-93	8.85439e-91	481	586	465	24	18	25	8.21277	8.43654	7.71259	0.37668	0.284139	0.399322	chr1B	58930827	58933501	+	Receptor-like protein kinase	Os05g0135100			up
TraesCS1B02G081900	1080.4	1.06426	0.0964255	11.0372	2.5291e-28	1.68998e-26	1367	1590	1455	689	728	710	29.4239	28.857	30.4227	13.6323	14.4869	14.2965	chr1B	65348022	65353543	+	Glycosyltransferases	Os05g0123100	AT2G37090	IRX9; Glycosyltransferases (Fragment)	up
TraesCS1B02G083400	119.338	1.06378	0.197003	5.39979	6.67172e-08	9.18455e-07	140	179	169	74	79	82	2.30155	2.48123	2.69886	1.11825	1.20069	1.26108	chr1B	67440263	67449952	+	Transducin/WD-like repeat-protein	Os05g0144100			up
TraesCS1B02G093800	45.6048	1.73864	0.325231	5.34586	8.99876e-08	1.21323e-06	58	76	78	26	15	23	0.947257	1.04659	1.23748	0.390328	0.226487	0.351404	chr1B	95289633	95302758	+	Receptor-like protein kinase	Os05g0125300			up
TraesCS1B02G096900	226.147	4.22282	0.226257	18.6638	9.75439e-78	3.12807e-75	382	464	450	30	25	15	9.32554	9.55105	10.6715	0.673208	0.56424	0.342563	chr1B	101221224	101223509	+	Peroxidase	Os05g0135500			up
TraesCS1B02G097200	870.548	1.43014	0.135992	10.5164	7.26204e-26	4.35437e-24	1009	1728	1146	514	444	477	37.3396	53.9193	41.197	17.4847	15.1906	16.5134	chr1B	101519167	101520385	+	Glutathione S-transferase	Os05g0148900			up
TraesCS1B02G097400	443.287	2.25348	0.144947	15.5469	1.67039e-54	2.8983e-52	636	956	642	151	153	164	19.8909	25.2103	19.5045	4.34101	4.42386	4.79822	chr1B	101590463	101591951	-	Glutathione S-transferase	Os05g0148900			up
TraesCS1B02G098800	1067.65	2.26293	0.107298	21.0901	9.79934e-99	4.75619e-96	1550	2109	1702	398	370	353	30.8711	35.4176	32.9293	7.28653	6.81296	6.5771	chr1B	105686922	105697738	+	3-N-debenzoyl-2-deoxytaxol N-benzoyltransferase	Os05g0136900	AT3G62160		up
TraesCS1B02G100100	416.621	1.30778	0.139409	9.38093	6.53919e-21	3.04032e-19	561	738	504	267	216	247	24.255	26.904	21.1676	10.6113	8.63388	9.99021	chr1B	108209953	108210922	-	Low temperature and salt responsive protein	Os05g0122700	AT3G05880	RCI2A	up
TraesCS1B02G100300	32.6946	1.04756	0.353481	2.96354	0.00304119	0.0136281	37	55	42	23	24	18	1.25858	1.57748	1.38782	0.719159	0.754752	0.572785	chr1B	108301978	108303426	-	Auxin-responsive protein	Os01g0286900	AT3G62100	IAA30; Auxin-responsive protein (Fragment)	up
TraesCS1B02G105700	103.003	1.50762	0.221946	6.79272	1.1004e-11	2.49984e-10	130	155	174	54	51	58	2.23716	2.2491	2.90875	0.854211	0.811405	0.93373	chr1B	117385818	117393319	-	extracellular ligand-gated ion channel protein (DUF3537)				up
TraesCS1B02G115800	114.336	1.19176	0.202787	5.87692	4.17963e-09	6.90513e-08	132	185	165	72	69	71	3.32227	3.92604	4.03411	1.66575	1.60555	1.6717	chr1B	136167712	136169611	+	Peroxidase	Os05g0135000			up
TraesCS1B02G121600	148.124	2.2232	0.207235	10.7279	7.52531e-27	4.7585e-25	228	238	267	60	58	41	3.16574	2.78637	3.60125	0.765787	0.744528	0.532553	chr1B	144925967	144932226	+	Glucan 1,3-beta-glucosidase	Os10g0370800			up
TraesCS1B02G128600	861.411	1.37463	0.122587	11.2136	3.49856e-29	2.42345e-27	1138	1397	1224	420	466	572	24.0067	24.849	25.0827	8.14435	9.08844	11.2882	chr1B	157934685	157939882	-	GDSL esterase/lipase	Os05g0159200			up
TraesCS1B02G129500	650.17	7.55076	0.336779	22.4205	2.48214e-111	1.48583e-108	1119	1623	1193	7	3	11	36.74	44.9313	38.0497	0.211263	0.0910633	0.337863	chr1B	159912139	159913202	-	Fasciclin-like arabinogalactan protein	Os05g0163300			up
TraesCS1B02G132000	168.941	1.14849	0.195679	5.86924	4.37804e-09	7.21799e-08	179	310	222	117	86	117	5.86606	8.56598	7.06722	3.52449	2.60558	3.58689	chr1B	165546827	165547892	-	homeobox protein knotted-1-like 6	Os05g0165500			up
TraesCS1B02G135800	1635.61	1.59057	0.135829	11.7101	1.13177e-31	8.92411e-30	1910	3423	2189	831	893	759	92.8015	140.233	103.317	37.1141	40.1131	34.4987	chr1B	173121735	173122646	-	Metallothionein				up
TraesCS1B02G137900	20.8454	3.71582	0.63799	5.82426	5.73652e-09	9.30813e-08	28	64	28	1	3	5	5.92822	11.4253	5.75873	0.194618	0.58722	0.990319	chr1B	176996762	176998479	-	Gamma-aminobutyric acid receptor subunit gamma-2	Os05g0178300			up
TraesCS1B02G143300	5.38164	4.88938	1.38875	3.52071	0.000430391	0.00256078	9	15	8	0	1	0	1.08044	1.51835	0.932932	0	0.110987	0	chr1B	194357575	194357865	-	Ankyrin repeat family protein	Os05g0206100			up
TraesCS1B02G144500	89.4416	1.40514	0.244842	5.73895	9.52646e-09	1.49806e-07	120	142	130	40	41	68	2.38594	2.38061	2.51087	0.731064	0.75366	1.26481	chr1B	196461659	196465195	-	Zinc transporter	Os05g0198400			up
TraesCS1B02G150900	429.625	1.08781	0.130566	8.33149	7.98326e-17	2.82076e-15	546	725	504	272	283	282	19.8895	22.2686	17.8347	9.10789	9.53084	9.60992	chr1B	234251618	234254193	-	Ras-related protein Rab-11A	Os05g0280200	AT1G07410	RABA2B; RABA2b	up
TraesCS1B02G156300	27.5256	1.36775	0.43022	3.1792	0.00147685	0.00739175	23	66	34	14	20	13	0.422221	1.02159	0.606308	0.236242	0.339434	0.223251	chr1B	263946514	263948593	-	GDSL esterase/lipase	Os10g0438600			up
TraesCS1B02G162500	76.8194	2.45942	0.269359	9.13063	6.81048e-20	2.98485e-18	113	160	122	26	20	26	2.84202	3.39305	2.98065	0.601089	0.465041	0.611731	chr1B	280181842	280183556	+	GDSL esterase/lipase	Os10g0463200			up
TraesCS1B02G167200	4762.28	3.50408	0.148359	23.6188	2.46859e-123	1.86659e-120	9551	6805	9664	762	768	817	95.0858	57.1238	93.4602	6.97331	7.06873	7.60901	chr1B	296498546	296502896	+	Cellulose synthase	Os10g0467800			up
TraesCS1B02G168500	71.8362	2.88928	0.296897	9.73161	2.21076e-22	1.11756e-20	105	134	143	19	18	15	1.40864	1.51578	1.86358	0.234304	0.223252	0.188252	chr1B	298158789	298166979	-	Fatty acid hydroxylase superfamily protein	Os10g0471100			up
TraesCS1B02G177900	37.7618	2.7341	0.400951	6.81905	9.16465e-12	2.09324e-10	60	70	68	4	15	11	0.987771	0.971684	1.08747	0.0605316	0.228302	0.169409	chr1B	322483647	322486621	-	Cytochrome P450 family protein, expressed	Os10g0486100	AT5G08250	Cytochrome P450 superfamily protein	up
TraesCS1B02G180000	69.2376	1.07385	0.283193	3.79194	0.000149477	0.0010195	91	132	64	57	35	44	2.21225	2.70576	1.51139	1.27375	0.786638	1.00066	chr1B	326783032	326786366	+	Peptide chain release factor 2				up
TraesCS1B02G182300	77.3879	1.78695	0.264035	6.76784	1.3072e-11	2.94266e-10	110	160	96	31	44	31	1.47628	1.81058	1.25156	0.382433	0.545936	0.389204	chr1B	329295339	329298063	-	Receptor kinase	Os10g0492400			up
TraesCS1B02G183500	292.704	1.0508	0.143019	7.34723	2.02356e-13	5.48107e-12	350	468	379	182	185	213	8.35175	9.41624	8.78519	3.99207	4.08126	4.75475	chr1B	330388235	330389698	+	Late embryogenesis abundant (LEA) hydroxyproline-rich glycoprotein				up
TraesCS1B02G184300	57.3138	8.34136	1.20538	6.92011	4.51306e-12	1.06746e-10	92	159	99	1	0	0	5.95175	8.67313	6.22149	0.0594667	0	0	chr1B	331084038	331084577	+	Ripening-related protein	Os10g0489301			up
TraesCS1B02G191600	135.049	1.03856	0.200683	5.17511	2.27782e-07	2.88169e-06	149	207	194	81	79	109	4.46414	5.22931	5.6462	2.23077	2.18823	3.05504	chr1B	342643573	342648178	+	Thylakoid lumenal 17.4 kDa protein, chloroplastic	Os10g0502000			up
TraesCS1B02G193000	47.1688	2.58575	0.354105	7.30221	2.83075e-13	7.55915e-12	61	92	92	9	18	14	0.974387	1.23911	1.42755	0.132148	0.26582	0.209203	chr1B	346165075	346168456	+	Receptor-like kinase	Os10g0533150			up
TraesCS1B02G193300	28.0883	1.35889	0.391242	3.47328	0.00051414	0.00299329	39	44	39	21	16	11	1.24083	1.18038	1.20536	0.614164	0.470632	0.327401	chr1B	346402354	346403451	-	transcription repressor	Os10g0532600			up
TraesCS1B02G194700	124.392	1.17194	0.202816	5.77837	7.54272e-09	1.20297e-07	147	224	154	70	85	78	5.11996	6.57839	5.21042	2.24112	2.73704	2.54146	chr1B	349595182	349596291	-	Glutathione S-transferase	Os10g0528900			up
TraesCS1B02G195500	96.4714	1.48402	0.242803	6.11205	9.83579e-10	1.76766e-08	110	205	121	51	57	47	4.81549	7.567	5.14559	2.05227	2.30694	1.92479	chr1B	350630695	350631492	-	Peptidoglycan-binding LysM domain-containing protein	Os10g0524300			up
TraesCS1B02G196900	228.631	1.32756	0.171421	7.7444	9.60324e-15	2.90088e-13	274	436	288	126	149	122	5.64385	7.57239	5.76261	2.38568	2.83742	2.35084	chr1B	354233182	354235219	-	Alpha/beta-Hydrolases superfamily protein	Os10g0521500			up
TraesCS1B02G197000	284.728	1.41517	0.175785	8.05055	8.24254e-16	2.6962e-14	398	477	378	117	150	205	8.78875	8.88146	8.10846	2.37491	3.0623	4.23484	chr1B	354239074	354240785	-	Alpha/beta-Hydrolases superfamily protein	Os10g0521400			up
TraesCS1B02G198700	53.0266	1.07331	0.298353	3.59743	0.000321373	0.0019932	63	94	62	30	28	46	1.01703	1.27951	0.972271	0.445176	0.417892	0.694688	chr1B	356870979	356873142	+	ATP-dependent zinc metalloprotease FtsH	Os10g0519300			up
TraesCS1B02G199500	114.508	2.06121	0.228377	9.02549	1.78893e-19	7.6038e-18	157	239	167	55	46	34	6.12128	7.8571	6.32501	1.97116	1.65811	1.24011	chr1B	357470049	357470944	+	DUF538 family protein (Protein of unknown function, DUF538)				up
TraesCS1B02G202400	913.16	2.73157	0.113841	23.9947	3.15785e-127	2.54874e-124	1496	1746	1551	214	252	261	24.6866	24.2938	24.8624	3.24609	3.84453	4.02911	chr1B	363476906	363480742	-	Cytochrome P450 family protein	Os10g0512400			up
TraesCS1B02G206800	222.656	2.40523	0.202234	11.8933	1.28184e-32	1.05959e-30	335	462	341	49	66	100	8.08215	9.39823	7.99169	1.08666	1.47211	2.25694	chr1B	374015810	374017930	-	Mitochondrial carrier protein	Os10g0573800	AT5G46800	BOU; Mitochondrial carnitine/acylcarnitine carrier-like protein	up
TraesCS1B02G212400	173.943	3.88898	0.233862	16.6294	4.2693e-62	9.12729e-60	289	392	308	27	19	21	4.34984	4.97489	4.50328	0.373556	0.264388	0.295688	chr1B	385656513	385659409	+	Peptide transporter	Os10g0579800			up
TraesCS1B02G215400	43.7453	1.51481	0.315109	4.80724	1.5303e-06	1.65402e-05	62	74	60	20	23	26	1.26959	1.27769	1.19351	0.37646	0.435424	0.498062	chr1B	390879137	390882448	-	Protoheme IX farnesyltransferase	Os10g0540300			up
TraesCS1B02G218700	176.128	1.72714	0.184248	9.374	6.98327e-21	3.24259e-19	223	354	248	85	80	84	7.89293	10.5647	8.52683	2.76547	2.6178	2.78132	chr1B	396116888	396118916	+	RING/U-box superfamily protein	Os10g0544600	AT3G51325		up
TraesCS1B02G225200	353.346	4.98214	0.21869	22.7817	6.95724e-115	4.42265e-112	579	826	675	23	23	20	13.1685	15.8402	14.913	0.480844	0.483615	0.425528	chr1B	404300393	404302452	-	QWRF motif protein (DUF566)	Os10g0554900			up
TraesCS1B02G225700	585.993	1.55996	0.121911	12.7958	1.73005e-37	1.76026e-35	809	1017	824	283	280	340	20.2014	21.4129	19.9877	6.49585	6.46404	7.94238	chr1B	405524690	405526322	-	Expansin protein	Os10g0555600	AT3G60570	EXPB5; Expansin-B5	up
TraesCS1B02G225900	104.683	1.26618	0.213275	5.93686	2.90535e-09	4.89561e-08	158	154	133	62	67	58	4.75827	3.91053	3.89087	1.71633	1.86544	1.63403	chr1B	405710409	405711985	-	Expansin protein	Os10g0555700	AT3G60570	EXPB5; Expansin-B5	up
TraesCS1B02G226000	2619.17	1.03673	0.0852722	12.1579	5.20912e-34	4.51283e-32	3227	4089	3349	1755	1786	1684	94.1006	100.539	94.8661	47.0422	48.1491	45.9383	chr1B	405904908	405906612	-	Expansin protein	Os10g0555900	AT3G60570	EXPB5; Expansin-B5	up
TraesCS1B02G229400	128.822	1.03776	0.189856	5.466	4.60292e-08	6.52668e-07	162	205	158	93	82	82	3.91108	4.17309	3.70545	2.06387	1.83024	1.85197	chr1B	411987863	411990884	+	Kinase family protein	Os10g0564500	AT2G44830	Protein kinase superfamily protein	up
TraesCS1B02G236000	139.822	1.28182	0.191843	6.68158	2.3638e-11	5.15637e-10	172	220	207	90	69	89	2.83295	3.0553	3.31194	1.3626	1.05068	1.37132	chr1B	423203864	423206884	+	Protein kinase family protein, putative, expressed	Os05g0353500	AT2G40270	Inactive receptor-like serine/threonine-protein kinase At2g40270	up
TraesCS1B02G236900	20.6289	3.1161	0.552304	5.642	1.68089e-08	2.55595e-07	31	42	39	5	6	2	0.924027	1.05559	1.12925	0.136997	0.165344	0.0557688	chr1B	423944196	423945367	+	MYB transcription factor	Os05g0350900			up
TraesCS1B02G238900	65.1888	1.59017	0.265917	5.97995	2.23209e-09	3.82668e-08	92	111	93	40	31	28	3.47453	3.53471	3.41188	1.38863	1.08239	0.989249	chr1B	427208267	427211226	+	RING/FYVE/PHD zinc finger superfamily protein	Os05g0355300			up
TraesCS1B02G240700	520.026	2.44936	0.131341	18.6489	1.28947e-77	4.09853e-75	829	1063	775	171	152	167	14.7082	15.9023	13.357	2.7888	2.49322	2.77179	chr1B	428606489	428608639	+	Trichome birefringence-like protein	Os05g0356700	AT5G49340	TBL4; Protein trichome birefringence-like 4	up
TraesCS1B02G246100	50.6149	1.20704	0.30027	4.01984	5.82375e-05	0.000444992	66	67	79	26	39	28	1.03999	0.890188	1.20925	0.376595	0.568149	0.412745	chr1B	435360643	435362859	+	Subtilisin-like protease	Os05g0368700			up
TraesCS1B02G248600	34.6645	1.76186	0.370406	4.75657	1.96914e-06	2.08259e-05	47	61	54	13	12	23	1.24105	1.35813	1.38512	0.315537	0.292944	0.568142	chr1B	439498573	439499895	+	Eukaryotic peptide chain release factor subunit 1-1	Os05g0373900	AT1G12920	ERF1-2; Eukaryotic peptide chain release factor subunit 1-2	up
TraesCS1B02G249000	48.1396	1.86752	0.318483	5.86378	4.52457e-09	7.43908e-08	72	90	67	18	17	28	1.6259	1.71366	1.46973	0.373637	0.354913	0.591503	chr1B	441384814	441388979	-	'putative beta-1,3-glucanase	Os05g0375400			up
TraesCS1B02G250500	71.7923	1.29851	0.30657	4.23562	2.27925e-05	0.000191676	129	62	110	47	41	38	1.85606	0.752169	1.53744	0.621608	0.545379	0.511475	chr1B	442618690	442621117	-	Subtilisin-like protease	Os05g0368700			up
TraesCS1B02G250900	247.045	1.79703	0.183971	9.76803	1.54425e-22	7.85055e-21	312	477	378	117	81	138	19.1219	24.65	22.5045	6.59141	4.58959	7.91213	chr1B	442970395	442970964	-	Calcium binding protein	Os05g0380900			up
TraesCS1B02G267300	26.5701	2.51949	0.444958	5.6623	1.49354e-08	2.28754e-07	44	45	47	8	10	6	1.03788	0.895014	1.07695	0.173461	0.218076	0.132399	chr1B	470306416	470308171	-	WAT1-related protein	Os05g0409500	AT2G40900	WAT1-related protein At2g40900	up
TraesCS1B02G268300	43.6217	1.23457	0.335582	3.67889	0.000234251	0.00151159	52	51	80	26	22	31	0.858496	0.709949	1.283	0.394571	0.335792	0.478779	chr1B	471173448	471178201	-	Protein NRT1/ PTR FAMILY 1.1	Os05g0410900			up
TraesCS1B02G274100	33.0182	1.78947	0.385456	4.64249	3.44243e-06	3.46914e-05	48	43	62	18	11	16	3.0881	2.3326	3.87476	1.06449	0.654269	0.962963	chr1B	480976925	480977467	+	DUF538 family protein (Protein of unknown function, DUF538)	Os05g0421100			up
TraesCS1B02G279100	3431.33	3.12047	0.0969656	32.1812	3.23146e-227	1.22171e-223	5413	7569	5720	723	710	721	144.571	170.452	148.403	17.75	17.5313	18.0143	chr1B	487425602	487427181	-	Isoflavone reductase-like protein				up
TraesCS1B02G279400	113.378	1.45791	0.212414	6.86351	6.71888e-12	1.5569e-10	176	163	160	70	54	60	4.42332	3.45418	3.90623	1.61715	1.25471	1.41067	chr1B	487950160	487951643	-	Myb transcription factor	Os05g0429900	AT1G22640	MYB3	up
TraesCS1B02G281600	25.6728	1.69149	0.413282	4.09281	4.2617e-05	0.000336703	33	47	39	15	12	10	0.92895	1.11557	1.06646	0.388139	0.312301	0.26334	chr1B	489992989	489994409	+	transmembrane protein, putative (DUF1218)	Os05g0435100			up
TraesCS1B02G283300	468.343	1.37042	0.118825	11.5331	8.98566e-31	6.84483e-29	632	737	670	273	261	261	20.0895	19.7534	20.6885	7.97687	7.67019	7.76126	chr1B	492306243	492308013	+	Inorganic pyrophosphatase family protein	Os05g0438500	AT1G01050	PPA1; Soluble inorganic pyrophosphatase 1	up
TraesCS1B02G286300	60.9088	1.0827	0.266554	4.06183	4.86887e-05	0.000378964	68	98	85	44	35	40	1.09572	1.33149	1.33049	0.65172	0.521402	0.602962	chr1B	498063360	498065527	+	Cytochrome P450	Os05g0445100	AT2G27690	CYP94C1; Cytochrome P450 94C1	up
TraesCS1B02G287800	424.863	1.14044	0.124373	9.1695	4.75202e-20	2.09804e-18	512	665	592	263	267	277	11.2919	12.3663	12.6829	5.33173	5.44402	5.71497	chr1B	500539302	500540885	+	HXXXD-type acyl-transferase family protein	Os05g0449200	AT5G01210	AT5g01210/F7J8_190	up
TraesCS1B02G288800	88.7008	1.11958	0.225414	4.96675	6.80849e-07	7.87432e-06	111	126	129	52	56	62	1.45015	1.38798	1.63712	0.624467	0.676379	0.757739	chr1B	503511913	503516444	+	O-fucosyltransferase family protein	Os05g0451900	AT3G54100	OFUT28; O-fucosyltransferase 28	up
TraesCS1B02G291600	163.013	1.31413	0.184905	7.10704	1.18557e-12	2.98399e-11	194	305	210	96	100	89	6.52912	8.65516	6.86554	2.9699	3.11147	2.80209	chr1B	509000671	509003056	+	CASP-like protein	Os05g0456500	AT5G02060	CASP-like protein 5B1	up
TraesCS1B02G292600	3614.66	4.50356	0.129888	34.6728	2.02845e-263	1.82137e-259	7247	6269	7193	294	354	281	113.834	83.0302	109.756	4.24502	5.14082	4.12915	chr1B	509900807	509903224	-	Laccase	Os05g0458300	AT5G60020	LAC17; Laccase-17	up
TraesCS1B02G293100	434.27	1.84856	0.137296	13.4641	2.54453e-41	2.90129e-39	685	659	696	180	204	190	11.0378	8.95362	10.8944	2.66613	3.03903	2.86407	chr1B	510808365	510810963	+	Laccase	Os05g0458500	AT5G60020	LAC17; Laccase-17	up
TraesCS1B02G312400	61.7217	1.36809	0.288377	4.74409	2.09449e-06	2.20736e-05	80	124	68	28	34	43	1.57805	2.06241	1.303	0.5077	0.620046	0.793486	chr1B	535938476	535940246	-	Glycosyltransferase	Os05g0527600			up
TraesCS1B02G314000	93.8904	1.18002	0.223067	5.28999	1.22323e-07	1.61493e-06	136	151	107	57	60	58	4.62164	4.3267	3.53219	1.78053	1.88504	1.84384	chr1B	538164433	538165460	-	LURP-one-like protein	Os05g0484800			up
TraesCS1B02G315900	88.7657	1.05768	0.242426	4.36291	1.28346e-05	0.000114159	120	100	138	54	65	56	2.2334	1.56931	2.49498	0.92384	1.11844	0.975019	chr1B	540313752	540319802	-	Protein DETOXIFICATION				up
TraesCS1B02G321800	1540.73	1.39523	0.0949949	14.6875	7.75718e-49	1.15846e-46	1974	2590	2199	881	889	814	33.0427	36.5553	35.7566	13.5557	13.7576	12.7465	chr1B	546146134	546150810	+	Cytochrome P450	Os05g0494000			up
TraesCS1B02G322100	250.75	1.57061	0.217891	7.20823	5.66858e-13	1.47e-11	342	512	292	79	136	169	17.8321	22.5096	14.7898	3.78634	6.55583	8.2433	chr1B	546534514	546535277	-	Cysteine proteinase inhibitor	Os05g0494200			up
TraesCS1B02G330400	477.873	1.60754	0.124562	12.9055	4.1909e-38	4.33783e-36	680	815	681	268	234	217	13.3757	13.5172	13.0124	4.84573	4.25536	3.99306	chr1B	556107854	556109713	+	Peroxidase	Os05g0499300			up
TraesCS1B02G331300	100.156	1.41885	0.21941	6.46667	1.00186e-10	2.03237e-09	146	160	134	62	59	45	3.30764	3.05639	2.94899	1.29114	1.23575	0.953712	chr1B	556989195	556990920	+	Peroxidase	Os05g0499400			up
TraesCS1B02G332700	2050.53	1.30028	0.102563	12.6778	7.84723e-37	7.76433e-35	2536	3687	2653	1209	1199	1197	78.2624	95.9399	79.5323	34.2963	34.2087	34.5571	chr1B	559100572	559104015	-	NAD(P)H dehydrogenase (Quinone)	Os05g0501300	AT5G54500	FQR1; Flavodoxin-like quinone reductase 1	up
TraesCS1B02G337500	52.8004	9.18575	1.20425	7.6278	2.38789e-14	6.98409e-13	90	115	114	0	0	0	1.49647	1.61229	1.84133	0	0	0	chr1B	564918329	564921103	-	Actin cross-linking protein, putative				up
TraesCS1B02G347100	135.223	1.0287	0.192676	5.33903	9.34452e-08	1.25725e-06	160	221	170	105	78	88	2.83154	3.29775	2.9225	1.70809	1.27618	1.45688	chr1B	576205415	576208862	+	Non-specific serine/threonine protein kinase	Os05g0514200			up
TraesCS1B02G347600	33.5393	1.10504	0.375771	2.94072	0.00327446	0.0145006	27	69	45	23	20	22	0.574435	1.23779	0.93002	0.449803	0.393387	0.437864	chr1B	576686977	576688732	-	Gibberellin 2-oxidase	Os05g0514600			up
TraesCS1B02G349900	615.078	3.11309	0.139149	22.3723	7.32983e-111	4.35144e-108	924	1388	1044	119	137	132	18.9099	23.9513	20.7549	2.23862	2.59209	2.52714	chr1B	580537535	580539241	+	Glycosyltransferase	Os05g0527600	AT2G18560	Glycosyltransferase	up
TraesCS1B02G352000	25.8544	2.33834	0.442848	5.28022	1.29027e-07	1.6944e-06	43	53	35	7	11	8	1.22827	1.2765	0.971168	0.183797	0.290489	0.213773	chr1B	582911328	582912669	-	DUF506 family protein	Os05g0519300			up
TraesCS1B02G360300	35.0077	3.52587	0.46087	7.65048	2.00232e-14	5.89719e-13	70	69	55	5	4	8	1.97687	1.64305	1.50885	0.129798	0.104437	0.211354	chr1B	588821522	588822758	-	Zinc finger CCCH domain-containing protein	Os05g0525900			up
TraesCS1B02G366800	8.14556	2.37887	0.818387	2.90678	0.00365168	0.0158851	18	14	9	3	5	0	1.50795	0.988928	0.732419	0.231022	0.387255	0	chr1B	597557792	597558208	-	Nuclear transcription factor Y protein	Os05g0494100			up
TraesCS1B02G383700	62.2381	1.48085	0.276528	5.35517	8.54768e-08	1.1561e-06	73	108	97	39	26	35	1.75151	2.18492	2.26081	0.860143	0.576734	0.78559	chr1B	615731931	615733485	+	MYB transcription factor	Os05g0543600			up
TraesCS1B02G383800	40.0439	1.05836	0.317821	3.33006	0.000868273	0.004698	54	57	52	26	25	28	1.27376	1.13368	1.19152	0.563749	0.545191	0.617863	chr1B	615743987	615745593	-	MYB transcription factor	Os05g0543600			up
TraesCS1B02G384900	32.635	1.57255	0.367198	4.28257	1.84749e-05	0.000158821	38	56	54	15	18	17	0.844465	1.04932	1.16572	0.306412	0.369814	0.353416	chr1B	618196915	618198486	+	Protein kinase-like	Os05g0545400			up
TraesCS1B02G388200	2100.59	1.33254	0.0954869	13.9553	2.92246e-44	3.74206e-42	2636	3636	2857	1276	1185	1174	79.4534	92.4087	83.6527	35.3537	33.0216	33.1035	chr1B	622218208	622219366	+	Chlorophyll a-b binding protein, chloroplastic	Os01g0600900	AT2G34420	LHB1B2; Chlorophyll a-b binding protein, chloroplastic	up
TraesCS1B02G388300	104.922	2.10903	0.22863	9.22465	2.84484e-20	1.27323e-18	180	165	166	39	38	43	7.87989	6.09051	7.05924	1.56938	1.53796	1.76098	chr1B	622313111	622313908	+	Chlorophyll a-b binding protein, chloroplastic	Os01g0600900	AT2G34420	LHB1B2; Chlorophyll a-b binding protein, chloroplastic	up
TraesCS1B02G388500	263.158	1.44233	0.144907	9.95348	2.43521e-23	1.29098e-21	356	439	369	151	143	137	15.5847	16.2044	15.6919	6.07633	5.78758	5.61057	chr1B	622358754	622359551	+	Chlorophyll a-b binding protein, chloroplastic	Os01g0600900	AT2G34420	LHB1B2; Chlorophyll a-b binding protein, chloroplastic	up
TraesCS1B02G389700	19.1578	1.348	0.474676	2.83984	0.00451363	0.0189522	23	37	24	15	11	7	0.797901	1.08229	0.808788	0.478332	0.352799	0.227174	chr1B	623672473	623673479	+	Ethylene-responsive transcription factor	Os05g0361700			up
TraesCS1B02G389800	32.2596	1.08165	0.361417	2.99281	0.00276425	0.0125658	41	54	38	18	18	27	1.08508	1.20501	0.976928	0.437891	0.440415	0.668466	chr1B	623679499	623680818	+	Ethylene-responsive transcription factor	Os05g0361700			up
TraesCS1B02G389900	28.7772	1.05317	0.390243	2.69874	0.00696018	0.0270909	38	49	31	13	26	18	1.32221	1.43759	1.04781	0.415793	0.836379	0.585906	chr1B	623688073	623689509	-	Ethylene-responsive transcription factor	Os05g0361700			up
TraesCS1B02G394100	434.981	1.01845	0.139458	7.30294	2.81541e-13	7.52098e-12	486	762	528	314	293	269	58.3437	77.132	61.5735	34.6501	32.5191	30.2098	chr1B	626506996	626507286	-	Lipid transfer protein	Os05g0550300	AT3G18280	Bifunctional inhibitor/lipid-transfer protein/seed storage 2S albumin superfamily protein	up
TraesCS1B02G394500	1398.95	1.04123	0.119157	8.73827	2.36703e-18	9.4672e-17	1552	2485	1709	943	880	962	100.218	135.301	107.201	55.9734	52.535	58.1122	chr1B	626600923	626601463	+	Lipid transfer protein	Os05g0550300	AT3G18280	Bifunctional inhibitor/lipid-transfer protein/seed storage 2S albumin superfamily protein	up
TraesCS1B02G396000	1073.22	1.88722	0.0994775	18.9713	2.94395e-80	9.97514e-78	1655	1871	1576	465	468	457	33.1704	31.6191	30.684	8.56689	8.67185	8.56856	chr1B	627926374	627929516	-	Heat shock transcription factor	Os05g0530400			up
TraesCS1B02G401700	48.9301	1.00789	0.306771	3.2855	0.00101802	0.0053824	64	69	64	42	36	21	1.59813	1.45279	1.55244	0.964049	0.83109	0.490559	chr1B	631966428	631967910	-	Myb transcription factor	Os05g0553400			up
TraesCS1B02G412100	463.283	1.56635	0.127094	12.3243	6.69833e-35	6.09065e-33	656	836	609	230	243	239	13.0431	14.0155	11.7625	4.20362	4.46682	4.44545	chr1B	638013348	638015987	+	Cytochrome b561 and DOMON domain-containing protein	Os05g0556400			up
TraesCS1B02G421500	5.48997	3.34332	1.16656	2.86597	0.00415734	0.0177042	3	16	12	0	0	3	0.392519	1.76515	1.52519	0	0	0.367197	chr1B	645294141	645294407	+	Clavata3/ESR (CLE) gene family member	Os01g0673400			up
TraesCS1B02G421600	9.42698	2.63316	0.76083	3.4609	0.000538373	0.00310876	9	24	17	3	3	2	1.17756	2.64772	2.16068	0.360809	0.362889	0.244798	chr1B	645303652	645303918	+	Clavata3/ESR (CLE) gene family member	Os01g0673400			up
TraesCS1B02G421700	25.9193	2.96163	0.507753	5.83281	5.45001e-09	8.87332e-08	25	64	52	8	4	6	3.1303	6.75691	6.32488	0.920774	0.463041	0.702807	chr1B	645308072	645308350	+	CLAVATA3/ESR (CLE)-related protein 1	Os01g0673400			up
TraesCS1B02G422900	115.723	1.65242	0.205751	8.03115	9.6565e-16	3.14298e-14	173	201	157	54	60	56	8.90075	8.71965	7.84662	2.55383	2.85394	2.6953	chr1B	645571035	645572095	-	Phosphoethanolamine transferase EptC				up
TraesCS1B02G424500	3071.25	1.44922	0.0850783	17.034	4.5976e-65	1.07576e-62	4144	5268	4209	1683	1652	1676	115.814	124.139	114.267	43.2356	42.6838	43.8181	chr1B	648592940	648594380	-	Xyloglucan endotransglucosylase/hydrolase				up
TraesCS1B02G425000	1788.58	1.20315	0.0971627	12.3828	3.23698e-35	2.98106e-33	2192	3025	2355	1132	1052	1113	52.9203	61.5785	55.23	25.1215	23.4807	25.1371	chr1B	649426168	649427614	+	Fasciclin-like arabinogalactan protein	Os05g0563600	AT5G44130	FLA13; Fasciclin-like arabinogalactan protein 13	up
TraesCS1B02G432700	4007.67	1.03541	0.0907342	11.4115	3.66366e-30	2.70197e-28	4623	6429	5294	2654	2614	2730	142.041	166.554	158.007	74.9562	74.2521	78.4678	chr1B	657271989	657273125	+	Chlorophyll a-b binding protein, chloroplastic	Os01g0600900	AT2G34420	LHB1B2; Chlorophyll a-b binding protein, chloroplastic	up
TraesCS1B02G433300	803.924	1.49027	0.119593	12.4613	1.2145e-35	1.12861e-33	998	1513	1100	432	416	437	43.526	55.639	46.6029	17.3188	16.7735	17.8295	chr1B	657506674	657507474	+	Chlorophyll a-b binding protein, chloroplastic	Os01g0600900	AT2G34420	LHB1B2; Chlorophyll a-b binding protein, chloroplastic	up
TraesCS1B02G433700	107.218	1.44998	0.210357	6.89294	5.46507e-12	1.28208e-10	137	186	153	64	54	57	7.16464	8.2018	7.77263	3.0766	2.61084	2.78861	chr1B	658446860	658447655	-	B12D protein				up
TraesCS1B02G435900	145.763	1.78021	0.187917	9.47342	2.70826e-21	1.28836e-19	227	245	209	68	67	65	3.79429	3.45297	3.39354	1.04479	1.03536	1.01638	chr1B	659554749	659558884	+	Sugar transporter protein	Os05g0567800	AT1G19450	Sugar transporter ERD6-like 4	up
TraesCS1B02G437100	25.7989	3.46955	0.543007	6.38952	1.6641e-10	3.29576e-09	50	54	39	1	9	3	1.96701	1.79124	1.49041	0.0361622	0.327335	0.110407	chr1B	659988745	659989632	+	Calcium-transporting ATPase	Os05g0568600			up
TraesCS1B02G439800	269.781	1.11209	0.149033	7.46202	8.52062e-14	2.38342e-12	361	369	379	183	157	179	10.4053	8.96801	10.6118	4.84859	4.1837	4.82658	chr1B	661513720	661517051	+	G-box binding factor	Os05g0569300			up
TraesCS1B02G451900	60.7436	2.02533	0.292952	6.91353	4.7275e-12	1.11597e-10	88	118	90	22	33	18	3.41579	3.862	3.39354	0.78496	1.18423	0.653611	chr1B	669022511	669023410	-	Plant basic secretory protein family protein, putative	Os05g0582000			up
TraesCS1B02G452000	2480.67	1.44951	0.0841663	17.2219	1.81823e-66	4.3976e-64	3417	4084	3477	1392	1326	1329	45.9823	46.3397	45.452	17.2188	16.4969	16.7305	chr1B	669027344	669033812	-	CAS1 domain-containing protein 1	Os05g0582100	AT2G34410	RWA3; Protein REDUCED WALL ACETYLATION 3	up
TraesCS1B02G460700	183.43	1.14487	0.190025	6.02486	1.69258e-09	2.94747e-08	251	227	278	97	114	136	4.83378	3.68605	5.20068	1.71712	2.0297	2.45014	chr1B	674002160	674004781	-	Polyol transporter	Os07g0582400			up
TraesCS1B02G461600	53.517	1.0532	0.279277	3.77117	0.000162482	0.00109757	69	87	63	34	38	34	1.39899	1.48733	1.24082	0.633667	0.712298	0.644886	chr1B	674498427	674500592	-	RNA polymerase sigma factor	Os05g0586600			up
TraesCS1D02G000400	61.3357	2.24913	0.301591	7.45753	8.81565e-14	2.46403e-12	75	138	97	21	20	24	4.57253	7.0941	5.74474	1.17688	1.1273	1.36882	chr1D	111463	112058	-	transmembrane protein, putative (DUF 3339)	Os05g0103400			up
TraesCS1D02G001600	313.31	2.11919	0.159661	13.2731	3.31574e-40	3.61975e-38	480	582	479	149	94	114	7.67784	7.84952	7.44279	2.19079	1.39008	1.70585	chr1D	415385	418153	+	L-gulonolactone oxidase				up
TraesCS1D02G003700	413.245	4.2693	0.174076	24.5255	7.88831e-133	6.91026e-130	765	857	749	40	48	36	34.1747	32.281	32.5033	1.64256	1.98243	1.50448	chr1D	2066324	2067459	+	50S ribosomal protein L28	Os05g0101400			up
TraesCS1D02G010800	52.2606	4.24182	0.44608	9.5091	1.92324e-21	9.22244e-20	94	126	82	7	8	1	2.36756	2.67588	2.00627	0.162065	0.186285	0.023562	chr1D	5518280	5519666	+	Leucine-rich repeat receptor-like protein kinase family protein	Os05g0104150			up
TraesCS1D02G017500	18.7861	2.32799	0.509422	4.56986	4.88041e-06	4.76712e-05	27	37	31	6	6	7	0.996011	1.15086	1.11087	0.203455	0.204628	0.241567	chr1D	7833433	7834379	+	Dirigent protein				up
TraesCS1D02G019800	80.0894	1.57007	0.270514	5.80402	6.47436e-09	1.04253e-07	86	175	107	36	37	50	5.50245	9.441	6.65034	2.11727	2.18863	2.99272	chr1D	8618358	8619547	-	Regulator of chromosome condensation (RCC1) family with FYVE zinc finger domain-containing protein	Os05g0106700			up
TraesCS1D02G024500	65.9932	1.05873	0.268207	3.94743	7.89946e-05	0.000581813	104	84	79	40	40	50	1.25802	0.856751	0.928288	0.444765	0.447328	0.565799	chr1D	10292749	10295636	-	Leucine-rich repeat receptor-like protein kinase family protein				up
TraesCS1D02G026500	4270.39	1.31742	0.082061	16.0542	5.34166e-58	1.00711e-55	5512	7020	5921	2568	2456	2420	140.553	150.935	146.665	60.1924	57.899	57.7277	chr1D	10740324	10741901	+	Cysteine proteinase	Os05g0108600			up
TraesCS1D02G026700	30.2539	1.34572	0.373244	3.60547	0.000311593	0.00194176	38	46	47	21	15	16	0.932887	0.952194	1.12085	0.473895	0.340447	0.367455	chr1D	10773658	10777079	-	Guanine nucleotide-binding protein G(k) subunit alpha	Os05g0109400			up
TraesCS1D02G030500	86.867	1.76633	0.257907	6.84871	7.45189e-12	1.71788e-10	119	159	129	26	39	55	4.40378	4.96133	4.63736	0.884441	1.33431	1.90406	chr1D	11878831	11879866	+	Chaperone DnaJ	Os05g0110100			up
TraesCS1D02G034600	144.444	3.02711	0.223814	13.5251	1.11153e-41	1.28782e-39	235	266	274	35	24	37	4.30494	4.10869	4.87588	0.589366	0.406466	0.634074	chr1D	15048395	15050401	-	Glycosyltransferase				up
TraesCS1D02G036900	199.754	1.536	0.167442	9.17335	4.58552e-20	2.02578e-18	266	371	266	103	103	106	7.30542	8.59131	7.09655	2.60026	2.61525	2.72338	chr1D	17236484	17237755	-	Cysteine-rich receptor-kinase-like protein	Os05g0112800			up
TraesCS1D02G037000	47.0779	1.0339	0.293391	3.52396	0.000425141	0.00253384	58	69	64	31	31	32	1.52804	1.53277	1.63791	0.750733	0.75506	0.788671	chr1D	17247959	17249284	+	Cysteine-rich receptor-kinase-like protein	Os05g0112800			up
TraesCS1D02G038300	25.2497	1.10066	0.409004	2.69107	0.00712238	0.0276119	28	45	32	22	13	14	0.768387	1.04125	0.85305	0.55496	0.329821	0.359409	chr1D	18430337	18433427	-	Short-chain dehydrogenase/reductase family protein				up
TraesCS1D02G043300	509.18	1.32503	0.115858	11.4367	2.74203e-30	2.0348e-28	696	812	691	295	287	302	21.517	21.1666	20.7516	8.38322	8.20289	8.73409	chr1D	22436448	22437772	-	MYB transcription factor	Os05g0114700			up
TraesCS1D02G050000	93.0374	2.66711	0.261704	10.1913	2.16818e-24	1.21487e-22	163	168	153	21	36	20	6.75477	5.87022	6.15909	0.799943	1.37924	0.775339	chr1D	30107453	30108407	-	Non-specific lipid-transfer protein-like protein				up
TraesCS1D02G052000	68.7752	1.57736	0.275859	5.71799	1.0779e-08	1.68359e-07	123	102	84	39	38	28	1.76973	1.23744	1.17404	0.515802	0.505474	0.376876	chr1D	32737866	32740293	+	ABC transporter G family member	Os05g0120200			up
TraesCS1D02G057600	103.318	2.04035	0.242022	8.43043	3.444e-17	1.25453e-15	120	191	193	39	38	46	16.6353	22.3257	25.9902	4.96971	4.8702	5.9655	chr1D	37897572	37898140	+	30S ribosomal protein S4				up
TraesCS1D02G059500	60.5659	3.12255	0.333599	9.36021	7.95818e-21	3.67155e-19	106	135	89	15	9	14	1.79584	1.92849	1.46472	0.233598	0.140967	0.221885	chr1D	39789623	39791971	+	Receptor-like protein kinase				up
TraesCS1D02G073300	229.908	1.11824	0.163155	6.85382	7.19059e-12	1.66084e-10	341	303	300	159	143	139	5.07133	3.79955	4.33402	2.17361	1.96615	1.93384	chr1D	54337339	54340612	+	transcription factor, putative (Protein of unknown function, DUF547)				up
TraesCS1D02G080900	98.1367	3.1378	0.270936	11.5813	5.12333e-31	3.91932e-29	139	225	173	19	18	24	3.56001	4.85893	4.30412	0.447308	0.426208	0.575024	chr1D	63371854	63374775	+	Peroxidase	Os05g0135500			up
TraesCS1D02G081200	2433.77	1.00679	0.108183	9.30636	1.32282e-20	6.02552e-19	2800	4228	2879	1655	1613	1655	91.7595	116.829	91.651	49.8549	48.8698	50.7376	chr1D	63543497	63544849	+	Glutathione S-transferase	Os05g0148900			up
TraesCS1D02G082800	1677.66	2.80422	0.0994475	28.198	6.18698e-175	1.11107e-171	2666	3512	2725	423	430	426	54.0537	60.0402	53.6703	7.88356	8.06022	8.08004	chr1D	65749517	65756964	+	3-N-debenzoyl-2-deoxytaxol N-benzoyltransferase	Os05g0136900	AT3G62160		up
TraesCS1D02G084100	21.5915	1.29742	0.435539	2.97888	0.00289306	0.0130538	27	36	30	10	13	15	1.21706	1.36827	1.31363	0.414348	0.541758	0.632527	chr1D	66999875	67001104	-	Auxin-responsive protein	Os05g0178600	AT3G17600	IAA31; Auxin-responsive protein	up
TraesCS1D02G094800	47.7101	1.6561	0.319327	5.18621	2.1462e-07	2.72575e-06	60	88	72	28	15	27	2.51325	3.10806	2.92967	1.0781	0.580883	1.058	chr1D	80537066	80538017	+	Glutathione S-transferase	Os05g0148900			up
TraesCS1D02G094900	49.8504	1.20295	0.315899	3.80804	0.000140074	0.000963142	57	100	56	26	26	40	2.655	3.92746	2.53384	1.11322	1.11963	1.74296	chr1D	80539771	80541755	+	Glutathione S-transferase	Os05g0148900			up
TraesCS1D02G096300	90.8093	1.57789	0.241215	6.54145	6.09249e-11	1.26669e-09	107	186	123	51	46	42	2.73642	4.01084	3.05568	1.19891	1.0876	1.00482	chr1D	81481784	81483615	+	Peroxidase	Os05g0162000			up
TraesCS1D02G098100	20.2909	1.57794	0.502874	3.13785	0.00170191	0.00832937	33	36	23	5	19	7	1.24361	1.14392	0.841979	0.173204	0.661969	0.246779	chr1D	84875439	84876365	+	1-aminocyclopropane-1-carboxylate oxidase	Os05g0149400			up
TraesCS1D02G104500	74.3332	1.16131	0.258607	4.49064	7.10094e-06	6.69398e-05	98	119	94	58	51	31	2.11591	2.16641	1.97152	1.15111	1.01802	0.626141	chr1D	95935509	95937382	+	WAT1-related protein				up
TraesCS1D02G106700	24.4862	1.30084	0.438065	2.96952	0.00298268	0.0134027	32	45	29	7	15	21	0.877467	1.04044	0.77247	0.17644	0.380264	0.53869	chr1D	99545628	99546901	-	glucan synthase-like 4				up
TraesCS1D02G109100	166.809	1.24623	0.185729	6.70995	1.94688e-11	4.28988e-10	225	278	208	100	81	120	3.92813	4.09233	3.52752	1.6048	1.30738	1.95985	chr1D	102520708	102526310	-	GDSL esterase/lipase	Os05g0159200			up
TraesCS1D02G109200	911.517	1.2087	0.10573	11.4319	2.89804e-30	2.14613e-28	1204	1429	1213	506	592	577	20.398	20.4134	19.963	7.88005	9.27249	9.14485	chr1D	102527360	102534145	-	GDSL esterase/lipase	Os05g0159200			up
TraesCS1D02G111600	1032.14	5.49824	0.174838	31.4477	4.51358e-217	1.24702e-213	1814	2654	1690	39	48	49	46.8025	57.7371	42.3566	0.924939	1.14495	1.18268	chr1D	106960598	106961951	+	Fasciclin-like arabinogalactan protein	Os05g0163300			up
TraesCS1D02G113200	95.4701	1.08018	0.240533	4.49078	7.09614e-06	6.69193e-05	102	191	105	62	62	63	2.9994	4.73576	2.99934	1.67588	1.68554	1.73306	chr1D	109577967	109579154	-	homeobox protein knotted-1-like 6	Os05g0165500			up
TraesCS1D02G119300	13.5164	2.41563	0.613069	3.94022	8.1407e-05	0.00059762	17	26	26	4	6	3	3.59928	4.64154	5.3474	0.778473	1.17444	0.594192	chr1D	115571162	115574421	-	Cadmium tolerant 1	Os05g0178300			up
TraesCS1D02G128000	113.299	1.76158	0.219708	8.0178	1.07652e-15	3.48959e-14	167	206	157	39	57	61	5.02498	5.22646	4.58902	1.0787	1.58565	1.71707	chr1D	141274457	141277295	+	Zinc transporter	Os05g0198400			up
TraesCS1D02G133200	376.755	1.22335	0.139761	8.75313	2.07522e-18	8.34654e-17	489	625	485	216	269	203	13.4193	14.4619	12.929	5.4487	6.82476	5.21143	chr1D	160902260	160904730	-	Ras-related protein Rab-11A	Os05g0280200	AT1G07410	RABA2B; RABA2b	up
TraesCS1D02G136600	7.32325	2.42882	0.837518	2.90002	0.0037314	0.0161673	11	19	8	1	3	3	0.740416	1.07835	0.523089	0.0618728	0.186688	0.188905	chr1D	182581159	182581772	+	DNA topoisomerase				up
TraesCS1D02G140100	179.692	1.27639	0.178539	7.1491	8.73501e-13	2.22504e-11	201	326	248	109	110	101	5.28748	7.2309	6.33733	2.6357	2.67521	2.48549	chr1D	192917017	192919834	+	Late embryogenesis abundant (LEA) hydroxyproline-rich glycoprotein family				up
TraesCS1D02G144200	195.098	2.30446	0.17524	13.1503	1.69407e-39	1.82444e-37	296	371	315	74	62	64	7.13631	7.54185	7.37726	1.63995	1.38193	1.44345	chr1D	199623831	199625576	+	GDSL esterase/lipase	Os10g0463200	AT3G04290	LTL1	up
TraesCS1D02G146600	4652.71	3.39537	0.146085	23.2425	1.69378e-119	1.1699e-116	9246	6667	9357	803	808	846	91.1146	55.3971	89.5722	7.27389	7.36137	7.79908	chr1D	202566182	202570514	+	Cellulose synthase	Os10g0467800	AT5G44030	CESA4; cellulose synthase A4	up
TraesCS1D02G151500	334.02	1.07732	0.142652	7.55204	4.285e-14	1.23171e-12	445	442	474	210	207	236	5.35689	4.48639	5.54286	2.32375	2.30376	2.65769	chr1D	211303026	211308210	-	Long-chain-alcohol oxidase	Os10g0474800	AT3G23410	FAO3; Long-chain-alcohol oxidase FAO3	up
TraesCS1D02G154900	127.844	1.36966	0.198372	6.90449	5.03846e-12	1.18587e-10	191	193	171	68	83	66	4.54216	3.86997	3.95027	1.48646	1.82482	1.46829	chr1D	216397115	216401610	+	Transporter-related family protein	Os10g0479700	AT2G28315	UXT1; UDP-xylose transporter 1	up
TraesCS1D02G158400	47.8323	3.23297	0.371252	8.70828	3.08523e-18	1.22375e-16	81	102	79	9	9	10	1.301	1.38138	1.2326	0.132877	0.133643	0.150255	chr1D	223171049	223174081	-	Cytochrome P450 family protein, expressed	Os10g0486100	AT5G08250	Cytochrome P450 superfamily protein	up
TraesCS1D02G160600	37.0741	1.12524	0.341963	3.29054	0.000999971	0.0053	54	61	39	29	21	21	1.40674	1.3399	0.986935	0.694443	0.505771	0.511776	chr1D	227646252	227650546	+	Ubiquitin carboxyl-terminal hydrolase-like protein				up
TraesCS1D02G164300	82.7424	1.09293	0.240381	4.54665	5.45072e-06	5.27897e-05	97	136	109	59	62	40	3.18778	3.76858	3.47974	1.78232	1.88374	1.22975	chr1D	235159310	235160847	+	Remorin	Os10g0503800			up
TraesCS1D02G165000	52.3672	1.06894	0.289438	3.69315	0.000221492	0.00143999	55	82	78	40	32	31	1.0734	1.34938	1.47875	0.717587	0.577378	0.565976	chr1D	236091745	236093640	-	Benzyl alcohol O-benzoyltransferase	Os10g0503300			up
TraesCS1D02G172800	94.404	1.19284	0.218481	5.45971	4.76915e-08	6.74613e-07	113	153	132	63	58	54	2.34277	2.67463	2.65844	1.20063	1.11171	1.04733	chr1D	246936869	246940360	+	Carboxypeptidase	Os03g0393700			up
TraesCS1D02G173800	273.371	1.31044	0.142164	9.21784	3.03159e-20	1.35428e-18	376	434	367	155	158	165	9.12804	8.88386	8.65482	3.4589	3.54617	3.74725	chr1D	247329266	247331195	-	Late embryogenesis abundant (LEA) hydroxyproline-rich glycoprotein				up
TraesCS1D02G175100	140.891	1.37435	0.191675	7.17019	7.48921e-13	1.91654e-11	183	245	189	93	78	68	2.35121	2.65417	2.35888	1.09835	0.926507	0.817314	chr1D	249318795	249321621	+	Receptor kinase	Os10g0492400			up
TraesCS1D02G175400	154.998	2.30556	0.2081	11.0791	1.5844e-28	1.06966e-26	217	335	234	55	63	41	3.39942	4.42499	3.56093	0.792	0.912429	0.600853	chr1D	249559480	249561807	+	Kinase family protein	Os10g0516200			up
TraesCS1D02G176400	1054.94	2.91596	0.109084	26.7312	2.0433e-157	2.66867e-154	1739	2026	1858	249	233	269	26.645	26.1744	27.6544	3.50697	3.30054	3.85573	chr1D	250922228	250926280	+	Cytochrome P450 family protein	Os10g0512400			up
TraesCS1D02G184600	62.919	2.24162	0.309729	7.23737	4.57456e-13	1.19666e-11	71	150	98	19	26	22	2.72863	4.86071	3.6586	0.671208	0.923789	0.790948	chr1D	255426615	255427523	-	DUF538 family protein (Protein of unknown function, DUF538)				up
TraesCS1D02G184900	53.4288	1.29843	0.285919	4.54124	5.59233e-06	5.39938e-05	76	81	72	38	28	28	1.50425	1.3518	1.38433	0.691363	0.512362	0.518445	chr1D	255494142	255501606	+	Photosystem I assembly protein Ycf3	Os10g0518300			up
TraesCS1D02G185500	79.6406	1.44732	0.240349	6.02173	1.72562e-09	3.00249e-08	110	129	113	36	48	46	1.96964	1.94762	1.9655	0.592533	0.794598	0.77053	chr1D	256280256	256282206	-	ATP-dependent zinc metalloprotease FtsH	Os10g0519300			up
TraesCS1D02G187100	131.426	1.25552	0.211038	5.94926	2.69363e-09	4.55917e-08	179	226	157	64	71	101	4.0951	4.35955	3.4891	1.34589	1.5017	2.16158	chr1D	258553099	258554750	+	Alpha/beta-Hydrolases superfamily protein	Os10g0521400			up
TraesCS1D02G187200	109.687	1.65391	0.210407	7.8605	3.82599e-15	1.18462e-13	149	192	163	49	54	58	3.17777	3.45271	3.37697	0.960615	1.06474	1.15719	chr1D	258575676	258577528	+	Alpha/beta-Hydrolases superfamily protein	Os10g0521500			up
TraesCS1D02G188900	18.9736	2.08907	0.525734	3.97363	7.07867e-05	0.000528788	31	44	19	7	4	11	3.05921	3.66119	1.82139	0.634983	0.364939	1.0155	chr1D	261373559	261373912	+	Peptidoglycan-binding LysM domain-containing protein	Os10g0524300			up
TraesCS1D02G189700	34.4291	1.87251	0.369971	5.06123	4.16557e-07	5.01551e-06	43	63	58	14	19	12	1.44578	1.78607	1.89437	0.432693	0.590611	0.377446	chr1D	262016656	262017784	+	Glutathione S-transferase	Os10g0529300			up
TraesCS1D02G190100	23.6286	1.23244	0.445346	2.76738	0.00565083	0.022835	25	34	41	19	17	7	1.23355	1.41455	1.96519	0.861763	0.775495	0.323113	chr1D	262287825	262288532	+	Glutathione S-transferase	Os10g0529400			up
TraesCS1D02G190600	301.803	1.18728	0.147024	8.07546	6.72241e-16	2.2151e-14	394	504	374	216	173	172	14.0593	15.1642	12.9641	7.08498	5.70725	5.74163	chr1D	262341401	262342767	+	Glutathione S-transferase	Os10g0530900			up
TraesCS1D02G191300	34.7911	1.14833	0.354318	3.24097	0.00119125	0.0061522	39	61	46	26	25	15	1.88442	2.48522	2.1591	1.15479	1.11677	0.67802	chr1D	265672994	265675346	+	Zinc finger CCCH domain-containing protein 4				up
TraesCS1D02G191500	36.6688	1.41203	0.367551	3.84173	0.000122169	0.000853956	40	73	50	12	22	27	1.27847	1.96732	1.5524	0.352556	0.650079	0.807296	chr1D	267341054	267342146	+	transcription repressor	Os10g0532600			up
TraesCS1D02G195400	313.583	2.00445	0.148571	13.4916	1.7532e-41	2.01178e-39	438	591	493	121	145	115	14.4487	16.4386	15.7981	3.66908	4.42217	3.54888	chr1D	274466193	274467251	-	Mitochondrial carrier protein	Os10g0573800	AT5G46800	BOU; Mitochondrial carnitine/acylcarnitine carrier-like protein	up
TraesCS1D02G196000	94.3359	1.28211	0.248186	5.16594	2.3924e-07	3.01338e-06	141	129	131	36	70	61	2.00722	1.54842	1.81155	0.471081	0.92127	0.812352	chr1D	275623882	275628081	-	Replication factor C subunit, putative	Os10g0574500			up
TraesCS1D02G196400	218.631	1.18592	0.169501	6.99652	2.62406e-12	6.38313e-11	305	337	275	133	111	162	13.302	12.3928	11.6507	5.33196	4.47563	6.60955	chr1D	275942527	275943946	-	PLATZ transcription factor	Os10g0574700	AT5G46710		up
TraesCS1D02G199300	53.3078	1.06038	0.290555	3.64949	0.000262761	0.00167331	79	77	61	28	35	42	2.91118	2.39252	2.18361	0.948456	1.1924	1.44787	chr1D	282135635	282137964	+	Xyloglucan endotransglucosylase/hydrolase	Os10g0577500	AT4G18990	XTH29; Probable xyloglucan endotransglucosylase/hydrolase protein 29	up
TraesCS1D02G201200	138.414	2.61818	0.209148	12.5183	5.92878e-36	5.6111e-34	220	262	237	44	35	39	4.29119	4.30902	4.49061	0.788905	0.631155	0.711637	chr1D	284046217	284048575	+	Peptide transporter	Os10g0579800			up
TraesCS1D02G208400	170.309	1.8216	0.196003	9.29375	1.48942e-20	6.75867e-19	231	360	220	86	75	68	6.80995	8.94863	6.30024	2.33049	2.04412	1.87534	chr1D	294405087	294407320	+	RING/U-box superfamily protein	Os10g0544600	AT3G51325		up
TraesCS1D02G214600	407.261	4.06263	0.173055	23.4759	7.18785e-122	5.2154e-119	646	907	778	45	44	51	13.965	16.5325	16.3377	0.894208	0.879376	1.03138	chr1D	299809481	299811605	-	QWRF motif protein (DUF566)	Os10g0554900			up
TraesCS1D02G215100	467.566	1.70356	0.127599	13.3509	1.17001e-40	1.30505e-38	653	864	654	235	231	203	17.0493	19.0209	16.5873	5.64	5.57596	4.95826	chr1D	300325360	300326913	-	Expansin protein	Os10g0555600	AT3G60570	EXPB5; Expansin-B5	up
TraesCS1D02G215300	147.131	1.50838	0.183074	8.23915	1.73443e-16	5.9755e-15	207	252	200	78	81	74	6.09214	6.25349	5.71784	2.11014	2.20393	2.03737	chr1D	300707409	300709038	-	Expansin protein	Os10g0555700	AT3G60570	EXPB5; Expansin-B5	up
TraesCS1D02G215400	3535.53	1.12462	0.0846894	13.2794	3.04885e-40	3.33345e-38	4392	5711	4590	2317	2223	2227	125.455	137.549	127.362	60.8369	58.7052	59.509	chr1D	300717707	300719420	-	Expansin protein	Os10g0555900	AT3G60570	EXPB5; Expansin-B5	up
TraesCS1D02G218200	287.525	1.25054	0.146456	8.5387	1.35735e-17	5.11287e-16	382	440	400	174	196	148	8.98643	8.72768	9.14085	3.76262	4.26278	3.25705	chr1D	304838300	304841343	+	Kinase family protein	Os10g0564500	AT2G44830	Protein kinase superfamily protein	up
TraesCS1D02G219500	41.9934	1.32395	0.323252	4.09571	4.20871e-05	0.000332883	46	70	66	26	21	26	1.19212	1.52961	1.66153	0.619371	0.503145	0.630337	chr1D	307217310	307219380	+	12-oxophytodienoate reductase-like protein				up
TraesCS1D02G223400	28.5736	1.47045	0.400571	3.67088	0.000241721	0.0015549	49	42	35	12	13	21	1.13739	0.822026	0.789195	0.256043	0.278978	0.456008	chr1D	311256547	311258535	+	Alpha/beta hydrolase related protein		AT2G40095	Alpha/beta hydrolase related protein	up
TraesCS1D02G226900	94.7956	1.61543	0.232419	6.95051	3.63962e-12	8.69742e-11	111	163	159	44	48	50	4.18306	5.17941	5.82063	1.52419	1.67234	1.7627	chr1D	315541113	315544056	-	RING/FYVE/PHD zinc finger superfamily protein	Os05g0355300			up
TraesCS1D02G228100	537.559	2.52992	0.125393	20.1759	1.59433e-90	6.73678e-88	846	1079	852	156	164	163	18.3453	19.7287	17.9472	3.10954	3.28785	3.3066	chr1D	316234233	316236169	+	Trichome birefringence-like protein	Os05g0356700	AT2G40320	TBL33	up
TraesCS1D02G232700	26.9076	4.48399	0.64456	6.95667	3.48408e-12	8.3424e-11	60	55	40	2	3	2	1.08211	0.836384	0.700783	0.0331564	0.0500213	0.0337435	chr1D	321271006	321275128	+	Beta-glucosidase, putative	Os05g0366600	AT1G02850	BGLU11; Beta-glucosidase 11	up
TraesCS1D02G234200	61.4436	1.56769	0.331006	4.73614	2.17823e-06	2.28521e-05	103	54	114	27	30	37	1.09568	0.484354	1.17803	0.264015	0.29504	0.368203	chr1D	322380058	322383341	+	Subtilisin-like protease	Os05g0368700			up
TraesCS1D02G234500	109.496	1.63528	0.233801	6.9943	2.66578e-12	6.48243e-11	165	159	173	54	38	70	2.73701	2.22388	2.78767	0.823385	0.582759	1.08625	chr1D	323636501	323638689	+	Subtilisin-like protease	Os05g0368700			up
TraesCS1D02G235100	74.4202	1.15838	0.267332	4.3331	1.47026e-05	0.000129174	79	98	132	48	40	52	2.3588	2.46725	3.82861	1.31742	1.10417	1.45247	chr1D	324274463	324275632	-	Calcium-dependent lipid-binding (CaLB domain) family protein	Os05g0370300	AT1G09070	SRC2; Protein SRC2 homolog	up
TraesCS1D02G237200	47.1715	1.32275	0.325701	4.06123	4.88153e-05	0.000379785	77	81	46	31	20	31	1.44001	1.27726	0.835668	0.532908	0.345793	0.542343	chr1D	326285642	326287883	+	Cytokinin oxidase/dehydrogenase	Os05g0374200			up
TraesCS1D02G239000	126.254	1.69095	0.206083	8.20516	2.30278e-16	7.86945e-15	173	240	173	69	63	50	6.07398	7.10494	5.90033	2.22686	2.04494	1.64224	chr1D	328797329	328798323	-	Calcium binding protein	Os05g0380900			up
TraesCS1D02G239800	530.388	1.12925	0.133542	8.45616	2.76338e-17	1.01535e-15	595	920	701	334	309	370	11.6512	15.1903	13.3345	6.012	5.59406	6.77791	chr1D	329724665	329726650	-	Annexin	Os05g0382600	AT5G12380	ANNAT8; Annexin	up
TraesCS1D02G241100	14.4527	4.39493	0.85368	5.14822	2.6297e-07	3.28749e-06	24	35	25	1	3	0	0.86973	1.06946	0.880067	0.0333112	0.10051	0	chr1D	331505737	331506700	+	DUF4228 domain protein	Os05g0385400	AT5G12340	DUF4228 domain protein	up
TraesCS1D02G243900	32.5832	1.49114	0.362905	4.10891	3.97535e-05	0.000316131	51	53	41	16	17	19	1.4544	1.27442	1.1358	0.419422	0.448205	0.506882	chr1D	334451082	334452306	+	Fantastic four-like protein	Os05g0390300			up
TraesCS1D02G248500	72.0403	1.28107	0.249368	5.13725	2.78785e-07	3.4713e-06	90	125	95	49	40	39	2.20173	2.57842	2.25761	1.10188	0.904681	0.892536	chr1D	341373599	341375026	+	Glycosyltransferase		AT3G21800	UGT71B8; UDP-glycosyltransferase 71B8	up
TraesCS1D02G249300	19.4364	2.78146	0.541631	5.13534	2.81633e-07	3.5013e-06	38	35	29	3	7	5	1.82099	1.41421	1.34997	0.132148	0.310123	0.224146	chr1D	342126293	342130913	+	Endo-1,3;1,4-beta-D-glucanase	Os05g0399100			up
TraesCS1D02G256400	73.8888	1.05668	0.243852	4.33329	1.46897e-05	0.000129093	89	114	99	50	41	55	2.88685	3.1179	3.11941	1.49081	1.22951	1.66892	chr1D	348984762	348985838	+	Alpha/beta-Hydrolases superfamily protein	Os05g0410200			up
TraesCS1D02G263500	27.9487	1.99959	0.422886	4.72843	2.26263e-06	2.36409e-05	47	42	45	10	17	7	1.69269	1.27541	1.57432	0.331052	0.566032	0.235839	chr1D	358216911	358217880	-	DUF538 family protein (Protein of unknown function, DUF538)	Os05g0421100			up
TraesCS1D02G268500	8437.87	1.83464	0.0850337	21.5755	3.05154e-103	1.57699e-100	11749	15755	12481	3895	3644	3708	264.801	299.405	273.257	80.6944	75.9294	78.1803	chr1D	364028932	364030649	-	Isoflavone reductase-like protein				up
TraesCS1D02G268900	72.8975	1.65282	0.257406	6.42108	1.35315e-10	2.71132e-09	115	124	95	36	30	41	3.0574	2.77971	2.45347	0.879781	0.737377	1.01971	chr1D	364624035	364625440	-	Myb transcription factor	Os05g0429900	AT1G22640	MYB3	up
TraesCS1D02G269700	68.7709	1.97021	0.285542	6.89989	5.20445e-12	1.22333e-10	108	123	100	25	19	41	1.58392	1.52102	1.42466	0.337028	0.257618	0.562511	chr1D	365081860	365086965	-	Protein NRT1/ PTR FAMILY 5.5	Os05g0431700	AT1G72125	NPF5.13; Protein NRT1/ PTR FAMILY 5.13	up
TraesCS1D02G270000	96.2004	1.09353	0.22387	4.88466	1.0361e-06	1.15875e-05	130	165	103	61	65	61	2.39401	2.56206	1.84257	1.03259	1.10665	1.05088	chr1D	365195406	365197898	-	Benzyl alcohol O-benzoyltransferase				up
TraesCS1D02G271800	36.8793	1.58797	0.381199	4.16572	3.10373e-05	0.00025306	52	68	48	20	8	28	0.981403	1.08212	0.88001	0.346969	0.139588	0.494357	chr1D	366018501	366020509	+	transmembrane protein, putative (DUF1218)	Os05g0435100			up
TraesCS1D02G273500	215.21	1.20998	0.161366	7.49838	6.46127e-14	1.82729e-12	315	310	279	133	122	140	8.85299	7.34621	7.61704	3.43596	3.16995	3.68083	chr1D	367847620	367849526	+	Soluble inorganic pyrophosphatase	Os05g0438500	AT1G01050	PPA1; Soluble inorganic pyrophosphatase 1	up
TraesCS1D02G274100	127.232	1.12946	0.196002	5.76249	8.28808e-09	1.31484e-07	176	208	145	81	79	83	7.6568	7.62993	6.12781	3.23919	3.17742	3.37794	chr1D	368673813	368675897	-	Mannose-binding lectin superfamily protein				up
TraesCS1D02G276600	92.7338	1.36426	0.228432	5.97229	2.33952e-09	3.99655e-08	109	148	147	59	52	47	2.40849	2.75742	3.15528	1.19836	1.06227	0.971528	chr1D	373116075	373117655	+	Cytochrome P450	Os05g0445100	AT2G27690	CYP94C1; Cytochrome P450 94C1	up
TraesCS1D02G279000	108.571	1.97175	0.265724	7.42029	1.16867e-13	3.23253e-12	198	140	177	30	63	41	4.03792	2.40737	3.50646	0.562382	1.18781	0.782196	chr1D	376779146	376783272	+	O-fucosyltransferase family protein	Os05g0451900	AT2G37980	OFUT19; O-fucosyltransferase 19	up
TraesCS1D02G281900	168.104	1.04123	0.17751	5.86576	4.47077e-09	7.35737e-08	189	290	210	117	107	111	9.31249	12.0483	10.0514	5.29916	4.87417	5.11642	chr1D	379580356	379582260	+	CASP-like protein	Os05g0456500	AT3G53850	CASP-like protein	up
TraesCS1D02G282600	3680.02	4.57569	0.119498	38.2909	0	0	7139	6704	7332	286	281	334	109.963	87.069	109.706	4.0494	4.00154	4.81274	chr1D	379910433	379912869	-	Laccase	Os05g0458300	AT2G38080	IRX12; Laccase-4	up
TraesCS1D02G283000	337.89	1.21819	0.157038	7.75728	8.67698e-15	2.62661e-13	478	423	513	228	208	182	7.7308	5.76845	8.05966	3.3896	3.11009	2.75364	chr1D	381018550	381021145	+	Laccase	Os05g0458600	AT2G38080	IRX12; Laccase-4	up
TraesCS1D02G285900	1181.9	1.05486	0.121412	8.68829	3.67949e-18	1.44906e-16	1319	2112	1439	783	744	811	55.65	75.1339	58.9771	30.3668	29.0206	32.0096	chr1D	384126115	384126942	+	arginine-glutamic acid dipeptide repeat protein	Os05g0461600			up
TraesCS1D02G292100	743.742	1.38554	0.110498	12.539	4.56685e-36	4.35081e-34	1006	1257	995	386	442	425	16.2853	17.1576	15.6468	5.74385	6.61507	6.43616	chr1D	391308527	391312564	+	Aminotransferase like protein	Os05g0475400	AT2G38400	AGT3; Alanine:glyoxylate aminotransferase 3	up
TraesCS1D02G296500	30.8311	1.0617	0.379492	2.79768	0.00514712	0.0211469	30	61	37	21	24	16	1.37898	2.36422	1.65212	0.887305	1.01991	0.688011	chr1D	394466710	394467566	+	Phosphatidylethanolamine-binding protein	Os05g0468800			up
TraesCS1D02G304800	117.071	1.42438	0.233318	6.1049	1.02864e-09	1.84312e-08	171	174	168	44	60	89	3.17078	2.72045	3.02609	0.749962	1.02857	1.54383	chr1D	402320212	402326064	-	Protein DETOXIFICATION	Os10g0206800			up
TraesCS1D02G306200	131.848	1.81236	0.199325	9.09246	9.68189e-20	4.18711e-18	185	241	196	69	54	55	4.97523	5.46488	5.12035	1.70572	1.3426	1.3837	chr1D	403334903	403336201	-	Chlorophyll a-b binding protein, chloroplastic	Os01g0600900	AT2G34420	LHB1B2; Chlorophyll a-b binding protein, chloroplastic	up
TraesCS1D02G310000	1566.74	1.72347	0.094197	18.2965	8.82721e-75	2.59871e-72	2156	2746	2377	743	773	701	36.7944	39.5144	39.4062	11.6557	12.1962	11.1915	chr1D	405803150	405808072	+	Cytochrome P450	Os05g0494000			up
TraesCS1D02G317700	372.958	1.32376	0.131157	10.0929	5.93796e-24	3.25853e-22	496	581	532	209	238	201	12.902	12.743	13.4428	4.99733	5.72354	4.89113	chr1D	412507090	412508635	+	Peroxidase	Os05g0499300			up
TraesCS1D02G318800	127.398	1.73679	0.208537	8.32846	8.19012e-17	2.89243e-15	163	220	210	68	48	63	3.89485	4.43249	4.87444	1.49358	1.06037	1.40826	chr1D	413212546	413214198	+	Peroxidase	Os05g0499400			up
TraesCS1D02G319000	37.5093	1.08626	0.383015	2.83607	0.00456731	0.0191358	68	36	47	33	25	15	1.41064	0.629699	0.947128	0.629273	0.47947	0.291097	chr1D	413224898	413226581	+	Glycosyltransferase	Os05g0499600			up
TraesCS1D02G320300	1648.28	1.10794	0.107414	10.3147	6.04892e-25	3.47888e-23	1976	2863	2015	1086	1008	1086	60.7658	74.2362	60.1935	30.6986	28.658	31.2421	chr1D	414300825	414304306	-	NAD(P)H dehydrogenase (Quinone)	Os05g0501300	AT5G54500	FQR1; Flavodoxin-like quinone reductase 1	up
TraesCS1D02G328000	69.2773	1.483	0.263274	5.63292	1.7718e-08	2.68397e-07	111	98	97	44	34	33	5.47697	4.07723	4.64934	1.99566	1.55099	1.52325	chr1D	419994276	419995078	+	Photosystem II reaction center W protein	Os05g0508900			up
TraesCS1D02G334800	41.6306	1.01242	0.329553	3.0721	0.00212556	0.0100458	58	70	41	21	33	30	1.26006	1.28228	0.865268	0.419373	0.662814	0.609712	chr1D	424987031	424990036	+	Lysine--trna ligase	Os05g0512200			up
TraesCS1D02G335900	42.7523	1.73581	0.340298	5.10084	3.3815e-07	4.14582e-06	53	66	79	18	16	26	1.00735	1.05772	1.45859	0.314481	0.28115	0.462293	chr1D	426174580	426178353	+	magnesium transporter NIPA (DUF803)	Os05g0513400	AT4G13800	Probable magnesium transporter NIPA2	up
TraesCS1D02G336900	79.6916	1.0501	0.238434	4.40417	1.06189e-05	9.62755e-05	109	115	100	59	57	42	3.68975	3.28239	3.28831	1.83586	1.78385	1.33002	chr1D	426869492	426870633	-	Gibberellin 2-oxidase	Os05g0560900			up
TraesCS1D02G343800	229.89	1.63747	0.172334	9.50171	2.06469e-21	9.88092e-20	334	316	392	114	114	112	2.95617	2.35826	3.37033	0.927481	0.932827	0.927342	chr1D	432707063	432714831	-	Kinesin-like protein	Os05g0521300			up
TraesCS1D02G349600	139.557	1.34312	0.195755	6.86123	6.82704e-12	1.58043e-10	218	198	185	90	77	73	3.00657	2.30252	2.4785	1.14097	0.981791	0.94184	chr1D	435756126	435760149	-	Kinesin, putative	Os05g0521300			up
TraesCS1D02G349800	125.08	1.36578	0.201343	6.78338	1.17396e-11	2.65939e-10	158	226	164	74	62	77	3.17766	3.83249	3.20403	1.36804	1.1528	1.44871	chr1D	435926653	435928389	+	Glycosyltransferase	Os05g0527600			up
TraesCS1D02G352100	39.5213	1.31762	0.337483	3.90425	9.45174e-05	0.000681537	42	73	57	27	18	24	1.18997	1.74394	1.56879	0.703183	0.471491	0.636118	chr1D	437410506	437412114	+	Fatty acid oxidation complex subunit alpha	Os05g0529200			up
TraesCS1D02G363800	34.8167	2.24578	0.448635	5.0058	5.56294e-07	6.53052e-06	49	88	40	6	24	7	1.11808	1.69309	0.88662	0.125847	0.50629	0.149421	chr1D	445226743	445228862	+	Kinase family protein	Os05g0566400	AT4G26100	CKL1	up
TraesCS1D02G369000	37.3758	1.7569	0.346853	5.06527	4.07819e-07	4.92185e-06	55	70	50	18	19	15	2.89801	3.10998	2.55923	0.871819	0.925558	0.739379	chr1D	448238900	448239986	-	Phosphopantetheine adenylyltransferase	Os05g0542300			up
TraesCS1D02G371400	100.799	2.61916	0.244633	10.7065	9.48955e-27	5.95339e-25	153	215	159	34	27	25	3.14963	3.73189	3.17957	0.643375	0.513861	0.481446	chr1D	449660106	449661918	+	MYB transcription factor	Os05g0543600			up
TraesCS1D02G371500	56.5065	2.24343	0.307402	7.29801	2.9206e-13	7.78752e-12	95	114	74	22	16	22	2.19784	2.22382	1.66306	0.467857	0.342221	0.47614	chr1D	449674394	449676018	+	MYB transcription factor	Os05g0543600			up
TraesCS1D02G371700	140.201	2.02884	0.19938	10.1758	2.54423e-24	1.42004e-22	222	249	209	57	65	46	5.14283	4.86374	4.70325	1.21378	1.39212	0.996887	chr1D	449846561	449848208	+	MYB transcription factor	Os05g0543600			up
TraesCS1D02G371800	144.937	1.92415	0.204267	9.41979	4.52007e-21	2.12633e-19	221	287	189	56	55	73	5.31712	5.82221	4.41721	1.23848	1.22337	1.64303	chr1D	449922300	449923865	-	MYB transcription factor	Os05g0543600			up
TraesCS1D02G374900	245.933	1.95571	0.171252	11.4201	3.31962e-30	2.45327e-28	347	481	360	120	79	108	15.1907	17.7548	15.3092	4.82887	3.19733	4.42293	chr1D	452261386	452262183	-	Chlorophyll a-b binding protein, chloroplastic	Os01g0600900	AT2G34420	LHB1B2; Chlorophyll a-b binding protein, chloroplastic	up
TraesCS1D02G375000	166.011	2.86548	0.201453	14.2241	6.49727e-46	8.83937e-44	270	346	269	40	46	36	10.457	11.2991	10.1204	1.42404	1.64708	1.30432	chr1D	452264146	452265125	-	Chlorophyll a-b binding protein, chloroplastic	Os09g0346500	AT2G34420	LHB1B2; Chlorophyll a-b binding protein, chloroplastic	up
TraesCS1D02G375100	832.649	2.03203	0.117391	17.31	3.9555e-67	9.79777e-65	1180	1657	1230	346	305	345	34.0962	40.3709	34.5248	9.19004	8.14774	9.32571	chr1D	452268875	452270083	-	Chlorophyll a-b binding protein, chloroplastic	Os01g0600900	AT2G34420	LHB1B2; Chlorophyll a-b binding protein, chloroplastic	up
TraesCS1D02G376300	75.6161	4.70445	0.412775	11.3971	4.32076e-30	3.16708e-28	121	166	154	6	2	9	2.84841	3.29493	3.5216	0.129833	0.0435271	0.198197	chr1D	452625185	452627671	-	Alcohol dehydrogenase	Os11g0210500	AT1G77120	ADH1; Alcohol dehydrogenase class-P	up
TraesCS1D02G376600	28.8175	1.36425	0.422857	3.22627	0.00125417	0.0064331	29	49	48	11	11	27	0.824321	1.1744	1.32539	0.287414	0.289071	0.717961	chr1D	453181576	453182804	+	Ethylene-responsive transcription factor	Os05g0497200			up
TraesCS1D02G376700	23.4262	2.2305	0.492762	4.52652	5.99616e-06	5.75601e-05	33	45	39	6	3	16	0.944941	1.08649	1.08482	0.157928	0.0794191	0.428597	chr1D	453199514	453200733	+	Ethylene-responsive transcription factor	Os05g0497200			up
TraesCS1D02G380800	1143.23	1.31984	0.120579	10.9458	6.95739e-28	4.57246e-26	1357	2151	1473	689	636	666	61.8873	82.715	65.257	28.884	26.8159	28.4142	chr1D	456132384	456133149	+	Lipid transfer protein	Os05g0550300	AT3G18280	Bifunctional inhibitor/lipid-transfer protein/seed storage 2S albumin superfamily protein	up
TraesCS1D02G381100	2584.08	1.3589	0.119891	11.3345	8.85639e-30	6.38736e-28	3156	5048	3160	1507	1448	1458	170.405	229.82	165.743	74.7957	72.2816	73.6449	chr1D	456199600	456200246	+	Lipid transfer protein	Os05g0550300	AT3G18280	Bifunctional inhibitor/lipid-transfer protein/seed storage 2S albumin superfamily protein	up
TraesCS1D02G382900	1004.16	1.87409	0.116346	16.1079	2.24678e-58	4.31532e-56	1591	1563	1585	424	406	479	35.5145	29.4183	34.3691	8.69999	8.37867	10.0025	chr1D	457849426	457852410	-	Heat shock transcription factor	Os05g0530400			up
TraesCS1D02G389900	676.289	1.12187	0.120007	9.34836	8.9017e-21	4.09108e-19	908	946	934	381	461	453	22.3225	19.6096	22.3052	8.6099	10.4778	10.4182	chr1D	461485299	461487467	-	GDSL esterase/lipase	Os05g0506450			up
TraesCS1D02G393600	1117.13	2.0336	0.106091	19.1685	6.79002e-82	2.37926e-79	1769	1899	1742	427	423	484	36.8507	33.3553	35.2507	8.1764	8.1465	9.43195	chr1D	463017112	463019518	+	Cytochrome b561 and DOMON domain-containing protein	Os05g0556400			up
TraesCS1D02G401200	6.81785	5.24047	1.38042	3.79628	0.000146883	0.00100437	4	19	18	0	0	1	0.523358	2.09611	2.28778	0	0	0.122399	chr1D	467467355	467467621	+	Clavata3/ESR (CLE) gene family member	Os01g0673400			up
TraesCS1D02G401300	7.62559	2.75704	0.856725	3.21812	0.00129034	0.00659148	10	21	10	1	2	3	1.27964	2.26584	1.24305	0.117626	0.236609	0.359127	chr1D	467471899	467472171	+	Clavata3/ESR (CLE) gene family member	Os01g0673400			up
TraesCS1D02G401400	18.8823	5.22694	0.936779	5.57969	2.40941e-08	3.58408e-07	21	52	40	2	1	0	2.65803	5.54967	4.91817	0.232696	0.117018	0	chr1D	467487520	467491489	+	Clavata3/ESR (CLE) gene family member	Os01g0673400			up
TraesCS1D02G402300	49.6759	1.03756	0.298712	3.47346	0.000513796	0.00299185	73	78	51	29	33	37	8.09585	7.29385	5.4943	2.95634	3.38351	3.83867	chr1D	467625723	467626199	-	NADH-quinone oxidoreductase subunit D				up
TraesCS1D02G402600	304.592	1.1838	0.143679	8.23919	1.73383e-16	5.9755e-15	368	528	390	180	196	191	27.2946	33.0206	28.0994	12.2721	13.44	13.2526	chr1D	467661723	467662633	-	DNA repair protein RecN				up
TraesCS1D02G403800	51.8531	1.28287	0.308058	4.16438	3.12198e-05	0.000254322	77	91	55	25	41	26	2.46331	2.45466	1.7092	0.735165	1.21262	0.778108	chr1D	468720952	468722151	+	transmembrane protein, putative (DUF679 domain membrane protein 2)	Os05g0562800			up
TraesCS1D02G404300	4156.11	1.75506	0.0837097	20.966	1.34093e-97	6.33703e-95	6015	7108	6248	1894	1864	2022	143.433	142.916	144.729	41.5154	41.0934	45.1058	chr1D	469052491	469054132	+	Xyloglucan endotransglucosylase/hydrolase	Os08g0237000			up
TraesCS1D02G404700	2099.4	1.36672	0.100043	13.6614	1.72718e-42	2.08169e-40	2624	3698	2869	1285	1149	1138	105.365	125.205	111.909	47.4298	42.6544	42.7476	chr1D	469608095	469608964	+	Fasciclin-like arabinogalactan protein	Os05g0563600	AT5G44130	FLA13; Fasciclin-like arabinogalactan protein 13	up
TraesCS1D02G408800	113.413	1.10236	0.217602	5.06595	4.06364e-07	4.90677e-06	166	140	157	63	86	70	1.74829	1.24324	1.60623	0.609905	0.837368	0.689671	chr1D	470888018	470896729	+	Ubiquitin carboxyl-terminal hydrolase 2	Os05g0508500			up
TraesCS1D02G409900	93.0268	1.03134	0.226775	4.54785	5.4197e-06	5.25105e-05	114	126	136	65	71	50	4.09301	3.81444	4.74328	2.1452	2.35673	1.67937	chr1D	471605939	471608138	-	Beta-adaptin-like protein				up
TraesCS1D02G411600	208.784	1.70941	0.172268	9.92296	3.30813e-23	1.73835e-21	269	402	302	113	97	88	6.53497	8.23455	7.12691	2.5234	2.17859	1.99992	chr1D	473034092	473035730	+	Chlorophyll a-b binding protein, chloroplastic	Os01g0600900	AT2G34420	LHB1B2; Chlorophyll a-b binding protein, chloroplastic	up
TraesCS1D02G412000	225.227	1.1313	0.155724	7.26476	3.73714e-13	9.86224e-12	273	377	289	153	135	142	14.516	16.9024	14.9274	7.47814	6.63639	7.06337	chr1D	473524229	473525023	-	B12D protein				up
TraesCS1D02G415300	16.2402	3.15284	0.629498	5.00851	5.48544e-07	6.44903e-06	29	39	21	3	2	5	1.09523	1.24193	0.770425	0.104147	0.0698316	0.176652	chr1D	474753280	474754204	+	DUF1645 family protein	Os05g0568600	AT3G27880		up
TraesCS1D02G417100	373.639	1.5889	0.146286	10.8616	1.75604e-27	1.13744e-25	592	525	563	191	199	177	17.1059	12.791	15.8028	5.07311	5.31607	4.7845	chr1D	475516777	475520408	+	G-box binding factor	Os05g0569300			up
TraesCS1D02G418000	28.1115	1.40685	0.406127	3.46407	0.000532063	0.00307702	31	57	37	14	22	11	0.769694	1.19331	0.892402	0.319522	0.505001	0.255498	chr1D	475863710	475865116	+	WRKY transcription factor	Os05g0571200			up
TraesCS1D02G425400	40.2477	1.38106	0.35492	3.8912	9.97512e-05	0.000715469	49	82	47	14	23	31	1.09309	1.54239	1.0185	0.28708	0.474351	0.646933	chr1D	479212529	479218272	+	Cinnamoyl-CoA reductase	Os05g0578500			up
TraesCS1D02G428200	3379.71	1.08362	0.0938896	11.5414	8.15846e-31	6.22791e-29	4028	5646	4280	2293	2136	2167	174.368	206.082	179.98	91.2427	85.4853	87.7556	chr1D	480517074	480517988	+	Chlorophyll a-b binding protein, chloroplastic	Os07g0562700	AT5G54270	LHCB3; Chlorophyll a-b binding protein 3, chloroplastic	up
TraesCS1D02G428600	92.6387	2.53483	0.248753	10.1902	2.19404e-24	1.2284e-22	156	174	147	30	31	22	4.18888	3.93953	3.83436	0.740477	0.76957	0.55263	chr1D	480759041	480761303	-	Plant basic secretory protein family protein, putative	Os05g0582000			up
TraesCS1D02G428700	2910.65	1.39168	0.090693	15.3449	3.82971e-53	6.36805e-51	4157	4345	4182	1590	1697	1601	54.8833	48.3696	53.6349	19.2963	20.7136	19.7738	chr1D	480800695	480806680	-	CAS1 domain-containing protein 1	Os05g0582100	AT2G34410	RWA3; Protein REDUCED WALL ACETYLATION 3	up
TraesCS2A02G002400	38.2758	1.18769	0.33114	3.58668	0.000334913	0.00206452	49	53	58	21	27	23	1.66353	1.51717	1.91278	0.655347	0.847446	0.730469	chr2A	1364422	1365450	-	Zinc finger family protein	Os04g0162500			up
TraesCS2A02G007100	59.2975	2.81485	0.324404	8.67698	4.06415e-18	1.59182e-16	94	132	90	21	13	11	1.26837	1.50181	1.17968	0.260468	0.162172	0.138851	chr2A	3099245	3101998	+	Major Facilitator Superfamily protein, expressed				up
TraesCS2A02G007500	57.6177	2.24672	0.30277	7.42053	1.16655e-13	3.22791e-12	88	93	105	22	23	16	1.53557	1.36833	1.77983	0.352879	0.371046	0.261183	chr2A	3333157	3336110	-	Major Facilitator Superfamily protein, expressed				up
TraesCS2A02G009500	48.6935	1.80962	0.351152	5.15339	2.55822e-07	3.20594e-06	62	106	64	36	14	16	1.27332	1.83558	1.27682	0.679619	0.26582	0.307401	chr2A	3816477	3818177	+	Glycosyltransferase				up
TraesCS2A02G017600	33.7489	1.31054	0.357283	3.66806	0.000244401	0.00157003	51	52	42	17	25	17	1.06367	0.914452	0.850917	0.325913	0.482046	0.331683	chr2A	8180336	8182745	-	Zinc finger CCCH domain-containing protein 4				up
TraesCS2A02G034700	106.625	1.1116	0.220598	5.03905	4.67847e-07	5.57328e-06	155	130	151	63	78	64	1.7439	1.23326	1.65032	0.651548	0.811328	0.673609	chr2A	15185525	15223170	-	Sodium/hydrogen exchanger 1				up
TraesCS2A02G037200	97.8829	1.00627	0.226308	4.44647	8.72925e-06	8.0623e-05	115	153	128	70	49	79	3.27419	3.67299	3.54012	1.83198	1.28978	2.10413	chr2A	15874833	15876687	+	dimethylallyl, adenosine tRNA methylthiotransferase	Os04g0105700			up
TraesCS2A02G040100	800.787	1.13855	0.106214	10.7194	8.25474e-27	5.19687e-25	1024	1289	1023	515	535	473	23.9763	25.4482	23.268	11.0842	11.5811	10.3605	chr2A	16550089	16552930	+	Transmembrane protein 115	Os04g0103300			up
TraesCS2A02G044900	487.904	3.87896	0.174824	22.1879	4.49998e-109	2.54525e-106	827	1150	802	68	42	79	14.7702	17.3182	13.9142	1.11637	0.693496	1.31992	chr2A	17679571	17681624	-	Cytochrome P450 family protein	Os04g0101400			up
TraesCS2A02G056700	92.0102	3.38088	0.286637	11.795	4.14282e-32	3.33622e-30	152	176	178	11	17	21	4.31356	4.21141	4.90699	0.286947	0.44602	0.557507	chr2A	24028774	24030004	+	Sulfotransferase				up
TraesCS2A02G061800	106.151	1.91062	0.237396	8.04823	8.3998e-16	2.74639e-14	157	228	127	49	48	39	5.13545	6.28834	4.03539	1.4733	1.45156	1.19339	chr2A	27619284	27620443	-	Proline-rich protein, putative, expressed		AT4G38770	PRP4; Proline-rich protein 4	up
TraesCS2A02G061900	135.212	1.90153	0.223453	8.50975	1.74305e-17	6.49421e-16	184	300	169	48	68	58	5.45198	7.49514	4.86436	1.30736	1.86277	1.60769	chr2A	27628404	27629729	+	Proline-rich protein, putative, expressed		AT4G38770	PRP4; Proline-rich protein 4	up
TraesCS2A02G062000	341.65	1.76834	0.136647	12.9409	2.64427e-38	2.74885e-36	495	619	486	151	163	158	15.3166	16.1499	14.6082	4.29487	4.66291	4.57354	chr2A	27632102	27633230	-	Proline-rich protein, putative, expressed		AT4G38770	PRP4; Proline-rich protein 4	up
TraesCS2A02G062100	243.224	2.12006	0.165698	12.7948	1.75341e-37	1.7815e-35	389	468	341	105	82	90	11.3529	11.5166	9.66748	2.81684	2.2125	2.45718	chr2A	27638728	27640070	+	Proline-rich protein, putative, expressed		AT4G38770	PRP4; Proline-rich protein 4	up
TraesCS2A02G062200	95.7529	2.78117	0.253352	10.9775	4.9031e-28	3.2342e-26	170	188	147	22	27	25	6.21865	5.79865	5.22356	0.739753	0.913112	0.855512	chr2A	27642931	27643966	+	Proline-rich protein, putative, expressed		AT4G38770	PRP4; Proline-rich protein 4	up
TraesCS2A02G062600	17.3209	1.52828	0.523659	2.91846	0.00351769	0.0153933	29	16	31	7	8	12	1.00605	0.468019	1.04468	0.223221	0.256581	0.38944	chr2A	27742284	27743377	-	Proline-rich protein		AT4G38770	PRP4; Proline-rich protein 4	up
TraesCS2A02G062800	279.235	2.21147	0.165051	13.3987	6.15101e-41	6.91464e-39	365	584	450	94	102	106	20.1437	27.1758	24.1247	4.76861	5.20427	5.47257	chr2A	27810648	27811375	-	Proline-rich protein, putative, expressed		AT4G38770	PRP4; Proline-rich protein 4	up
TraesCS2A02G062900	348.696	2.17956	0.157257	13.8598	1.10947e-43	1.40064e-41	535	712	489	113	154	117	29.5257	33.1321	26.2155	5.73247	7.85743	6.04048	chr2A	27854944	27855671	-	Proline-rich protein, putative, expressed		AT4G38770	PRP4; Proline-rich protein 4	up
TraesCS2A02G063100	88.1348	2.31177	0.24639	9.38256	6.43898e-21	2.99761e-19	126	174	145	30	31	29	2.97815	3.46775	3.32925	0.6518	0.677409	0.641228	chr2A	27939396	27940981	-	Proline-rich protein		AT4G38770	PRP4; Proline-rich protein 4	up
TraesCS2A02G065200	175.301	4.37841	0.272332	16.0775	3.67112e-58	6.93966e-56	310	442	268	22	9	18	32.2309	38.7486	27.0675	2.10257	0.865101	1.75074	chr2A	29593791	29594126	+	E3 ubiquitin-protein ligase	Os04g0243700			up
TraesCS2A02G066800	17.0669	2.25722	0.540535	4.17591	2.96802e-05	0.000243308	22	36	28	4	9	5	1.0086	1.39162	1.24697	0.168567	0.381462	0.214439	chr2A	30047902	30049124	-	Ribulose bisphosphate carboxylase small chain	Os12g0291400			up
TraesCS2A02G076600	95.6541	4.73976	0.379083	12.5032	7.16838e-36	6.76644e-34	149	222	189	4	3	14	3.75014	4.71125	4.62089	0.0925418	0.0698064	0.329631	chr2A	34293905	34295366	-	L-lactate dehydrogenase	Os02g0105400			up
TraesCS2A02G078900	138.36	2.6609	0.212261	12.536	4.7458e-36	4.5153e-34	232	260	229	46	36	33	4.24999	4.01601	4.07509	0.774595	0.609699	0.565526	chr2A	35916358	35918589	+	Protein trichome birefringence				up
TraesCS2A02G080000	113.973	1.71488	0.213807	8.02066	1.05179e-15	3.41251e-14	153	209	168	52	46	64	5.53305	6.37297	5.90181	1.7286	1.53796	2.16517	chr2A	36138348	36142091	-	LPS-induced tumor necrosis factor alpha factor	Os02g0515600			up
TraesCS2A02G081100	148.677	2.782	0.234361	11.8706	1.68259e-32	1.38132e-30	231	368	196	33	40	42	5.15312	6.92195	4.24734	0.67669	0.824958	0.87649	chr2A	36700022	36701587	-	UDP-glycosyltransferase	Os07g0672700			up
TraesCS2A02G088300	81.48	4.50015	0.392166	11.4751	1.7593e-30	1.32331e-28	178	184	110	9	8	4	5.25637	4.58148	3.15545	0.244301	0.218408	0.110501	chr2A	41652015	41655505	-	Isoflavone reductase-like protein	Os12g0265100			up
TraesCS2A02G088500	64.2592	1.26083	0.26622	4.73607	2.17901e-06	2.28566e-05	93	95	85	30	41	44	2.07862	1.79035	1.8455	0.616353	0.847205	0.91999	chr2A	41918189	41919751	+	F-box protein family-like				up
TraesCS2A02G090100	295.967	2.23722	0.157062	14.2442	4.87286e-46	6.68001e-44	453	484	531	108	98	109	7.11564	6.41037	8.10238	1.5594	1.42316	1.6017	chr2A	43145100	43152110	+	Leucine-rich repeat receptor-like protein kinase	Os07g0597200			up
TraesCS2A02G100700	42.5697	1.03699	0.310479	3.33997	0.00083788	0.00455724	52	72	50	28	29	28	1.31636	1.53683	1.22954	0.651548	0.678707	0.663083	chr2A	53782606	53785288	+	WUSCHEL-related homeobox	Os07g0684900			up
TraesCS2A02G101600	243.036	1.33445	0.15266	8.74135	2.30339e-18	9.22807e-17	323	406	325	136	129	155	19.19	20.3386	18.7568	7.42727	7.08559	8.61477	chr2A	54702547	54703210	-	Stress responsive protein	Os07g0683600			up
TraesCS2A02G102700	90.1614	4.27391	0.347669	12.2931	9.87041e-35	8.88497e-33	139	224	160	8	6	13	3.76131	5.11086	4.20578	0.19899	0.150103	0.329084	chr2A	55966506	55968052	-	Heavy metal transport/detoxification superfamily protein	Os07g0682000			up
TraesCS2A02G106000	44.1469	1.29443	0.322354	4.01557	5.93032e-05	0.000452103	56	81	54	28	32	18	1.40945	1.71897	1.32025	0.647793	0.744602	0.423811	chr2A	58384905	58386292	-	transcription repressor	Os07g0679200	AT2G30400	OFP2; Transcription repressor OFP2	up
TraesCS2A02G112400	160.573	4.04079	0.251255	16.0824	3.38856e-58	6.43943e-56	276	368	275	13	22	21	13.1899	14.8287	12.7664	0.571075	0.972006	0.938839	chr2A	63588179	63589310	-	Universal stress protein	Os07g0673400			up
TraesCS2A02G114700	81.8523	1.2887	0.257997	4.99502	5.88305e-07	6.88381e-06	108	153	93	50	61	34	5.82236	6.95487	4.87036	2.47778	3.04031	1.71472	chr2A	65517167	65518511	+	Uveal autoantigen with coiled-coil domains and ankyrin repeats isoform 2	Os07g0671100	AT4G15790	unknown protein; INVOLVED IN: biological_process unknown; LOCATED IN: chloroplast; EXPRESSED IN: 21 plant structures; EXPRESSED DURING: 13 growth stages; Has 411 Blast hits to 380 proteins in 121 species: Archae - 4; Bacteria - 107; Metazoa - 85; Fu /.../29; Plants - 59; Viruses - 0; Other Eukaryotes - 127 (source: NCBI BLink).	up
TraesCS2A02G117500	213.986	1.00262	0.160578	6.24385	4.26936e-10	8.0304e-09	236	338	292	155	146	133	4.7382	5.7219	5.69491	2.86055	2.70999	2.498	chr2A	67708515	67713987	+	Ankyrin repeat protein-like				up
TraesCS2A02G117700	6398.37	1.19669	0.0806493	14.8382	8.29669e-50	1.27345e-47	8000	10286	8693	3979	3865	3985	441.506	478.647	466.035	201.854	197.201	205.738	chr2A	67980565	67981793	-	Zinc finger protein 512B family				up
TraesCS2A02G122100	19.1575	3.76978	0.665781	5.66218	1.49459e-08	2.28866e-07	20	53	37	4	3	1	0.558054	1.24694	1.00288	0.102594	0.0773892	0.0261027	chr2A	71612807	71614150	-	Short-chain dehydrogenase/reductase	Os07g0664400			up
TraesCS2A02G129500	53.864	2.50977	0.329109	7.62595	2.42243e-14	7.07358e-13	78	117	84	17	10	22	2.85925	3.61631	2.99116	0.572827	0.338899	0.75443	chr2A	77526980	77528032	+	18S pre-ribosomal assembly protein gar2-like protein				up
TraesCS2A02G129600	288.733	1.11021	0.1408	7.885	3.14531e-15	9.81056e-14	398	410	380	183	184	189	6.06358	5.26687	5.62383	2.5628	2.59166	2.69369	chr2A	77528094	77533300	-	NAD(P)-binding Rossmann-fold superfamily protein	Os02g0234500			up
TraesCS2A02G132600	44.6647	1.15879	0.31129	3.72254	0.00019723	0.00129966	58	57	70	30	29	25	1.28646	1.06602	1.50824	0.611657	0.594677	0.518739	chr2A	79441433	79443007	-	Glycosyltransferase	Os07g0657400			up
TraesCS2A02G133700	463.143	1.09047	0.134757	8.09212	5.86354e-16	1.93653e-14	667	621	604	270	322	308	10.6544	8.36403	9.37219	3.96444	4.75522	4.60247	chr2A	80475539	80480022	+	Carboxypeptidase	Os07g0656900			up
TraesCS2A02G139600	53.6608	1.01777	0.284772	3.57399	0.000351576	0.00215154	75	81	61	43	30	35	1.21863	1.10973	0.962818	0.64224	0.450657	0.532009	chr2A	84645933	84648082	+	Hexosyltransferase	Os07g0646800			up
TraesCS2A02G145900	79.1057	1.15685	0.249711	4.63276	3.60822e-06	3.61895e-05	98	129	104	45	39	65	2.67465	2.9686	2.75725	1.12894	0.984052	1.65956	chr2A	90688741	90690297	+	Plastid-lipid associated protein PAP / fibrillin family protein				up
TraesCS2A02G152700	156.611	1.27253	0.183221	6.94535	3.77528e-12	9.00962e-11	192	257	222	85	86	108	4.19472	4.73432	4.71148	1.70702	1.73705	2.20732	chr2A	100824741	100826609	-	MYB transcription factor	Os07g0629000			up
TraesCS2A02G154300	65.3162	1.89956	0.271681	6.9919	2.71182e-12	6.5877e-11	103	114	94	24	32	28	2.41329	2.25216	2.13945	0.516893	0.693164	0.613719	chr2A	101887231	101889887	+	Receptor-like kinase	Os07g0695300			up
TraesCS2A02G155200	169.281	1.17857	0.173883	6.77794	1.21901e-11	2.75709e-10	218	289	206	108	108	100	5.54268	6.1956	5.08784	2.52409	2.53864	2.3785	chr2A	102338759	102341832	+	Glucan endo-1,3-beta-glucosidase 3	Os07g0633100			up
TraesCS2A02G156400	107.799	1.03878	0.205018	5.06678	4.04608e-07	4.88721e-06	134	176	130	76	70	69	3.77514	4.18084	3.55774	1.96815	1.82322	1.81851	chr2A	103139797	103141036	-	Calmodulin, putative	Os07g0631700	AT3G29000	CML30; Probable calcium-binding protein CML30	up
TraesCS2A02G156700	101.566	1.27478	0.227231	5.61006	2.02255e-08	3.04391e-07	125	196	118	56	58	67	6.53708	8.64275	5.99458	2.69202	2.80424	3.27784	chr2A	103239429	103240678	+	50S ribosomal protein L17	Os07g0631300			up
TraesCS2A02G156800	150.605	2.47292	0.200567	12.3296	6.27198e-35	5.71745e-33	226	311	238	46	44	50	8.49852	9.86092	8.69389	1.59005	1.52968	1.75891	chr2A	103354531	103355459	-	RING/U-box superfamily protein, putative	Os07g0631200	AT1G14200		up
TraesCS2A02G157400	371.365	1.0228	0.129362	7.90647	2.64786e-15	8.31675e-14	457	592	460	260	253	233	13.7038	14.9682	13.3994	7.16663	7.01388	6.53611	chr2A	104027084	104028407	-	Ribonuclease	Os07g0630400	AT1G14220	F7A19.32 protein	up
TraesCS2A02G159100	24.9837	2.02533	0.442117	4.581	4.62765e-06	4.54061e-05	37	51	34	10	6	14	1.742	2.0246	1.55499	0.432776	0.261163	0.616614	chr2A	105638100	105638947	-	Vacuolar membrane protease	Os07g0627500			up
TraesCS2A02G161200	19.2124	2.55167	0.538738	4.73638	2.17566e-06	2.28319e-05	43	30	25	7	4	6	1.11769	0.657498	0.631239	0.16725	0.0961223	0.145895	chr2A	113309228	113312068	-	Trehalose 6-phosphate phosphatase	Os07g0624600	AT4G39770	TPPH; Probable trehalose-phosphate phosphatase H	up
TraesCS2A02G161500	55.6331	2.70775	0.3488	7.76304	8.29201e-15	2.51963e-13	75	115	103	23	6	16	1.83478	2.37215	2.44772	0.51721	0.135702	0.366169	chr2A	113829049	113830578	-	WRKY transcription factor	Os07g0680400			up
TraesCS2A02G166300	34.9592	1.06261	0.345535	3.07526	0.00210317	0.00995697	35	60	49	23	23	23	1.27099	1.83717	1.72852	0.767751	0.772176	0.781343	chr2A	118667616	118668577	-	Calmodulin	Os07g0619200			up
TraesCS2A02G169600	32.8891	1.154	0.360499	3.20111	0.00136897	0.00693395	44	50	43	20	15	27	1.37981	1.32208	1.30989	0.576517	0.43488	0.792078	chr2A	124390687	124391900	+	SPX domain-containing protein	Os03g0406100			up
TraesCS2A02G170600	83.024	3.28749	0.296545	11.0859	1.46787e-28	9.92859e-27	119	185	154	14	19	14	2.23263	2.92661	2.80669	0.241444	0.329562	0.245718	chr2A	125899838	125903646	-	Kinase family protein	Os07g0613500	AT3G14350	SRF7; Protein STRUBBELIG-RECEPTOR FAMILY 7	up
TraesCS2A02G172500	281.951	1.09445	0.143367	7.63385	2.27847e-14	6.68309e-13	362	401	394	168	191	188	8.49877	7.93805	8.98558	3.62555	4.14566	4.12899	chr2A	129096332	129100670	+	Nuclear transcription factor Y subunit	Os07g0608200	AT3G14020	NFYA6; Nuclear transcription factor Y subunit A-6	up
TraesCS2A02G175000	214.211	1.32906	0.160567	8.27733	1.25964e-16	4.38816e-15	289	310	323	122	131	118	5.94931	5.38087	6.45912	2.30858	2.49318	2.27242	chr2A	133670550	133672689	+	COBRA-like protein	Os07g0604400	AT5G60920	COB; Protein COBRA	up
TraesCS2A02G178200	6.97136	5.26127	1.36274	3.86081	0.00011301	0.000797982	15	7	18	1	0	0	0.935737	0.368199	1.09078	0.0573429	0	0	chr2A	137229356	137229915	+	IgA FC receptor	Os07g0599900			up
TraesCS2A02G178300	4.49058	5.63882	1.44634	3.89867	9.67212e-05	0.000695633	6	16	6	0	0	0	0.587129	1.32015	0.570343	0	0	0	chr2A	137240283	137240639	+	Hydroxyproline-rich glycoprotein family protein	Os07g0600200			up
TraesCS2A02G179000	29.0782	4.06446	0.561332	7.24074	4.46229e-13	1.169e-11	42	68	57	4	4	2	1.94079	2.64947	2.55862	0.169905	0.170884	0.0864565	chr2A	137936087	137936842	+	IgA FC receptor	Os07g0599900			up
TraesCS2A02G185500	2811.12	1.16576	0.0845001	13.796	2.69371e-43	3.34192e-41	3631	4424	3708	1848	1709	1719	67.9047	69.7607	67.3621	31.7682	29.548	30.0738	chr2A	146785884	146789212	+	Tubulin alpha chain	Os07g0574800	AT5G19770	TUBA3; Tubulin alpha chain	up
TraesCS2A02G187100	348.194	2.33789	0.141433	16.53	2.23072e-61	4.64461e-59	569	655	533	117	121	112	15.9275	15.4596	14.4932	3.0105	3.13137	2.93287	chr2A	148858332	148859579	+	Constitutive photomorphogenesis protein 10	Os07g0577500			up
TraesCS2A02G187600	118.076	1.20774	0.198608	6.08103	1.19414e-09	2.11956e-08	161	169	166	71	77	69	2.66433	2.35815	2.66853	1.08003	1.17806	1.06819	chr2A	149226953	149233485	+	Major facilitator superfamily protein	Os07g0578200			up
TraesCS2A02G190700	53.3132	2.52557	0.338348	7.46442	8.36652e-14	2.34214e-12	102	93	78	14	24	10	1.75704	1.35079	1.30521	0.22168	0.382214	0.161147	chr2A	157468378	157472460	-	Aldehyde dehydrogenase	Os08g0440800	AT2G24270	ALDH11A3; aldehyde dehydrogenase 11A3	up
TraesCS2A02G191600	30.5531	5.92961	0.909993	6.51611	7.21543e-11	1.48597e-09	35	65	82	0	0	3	0.723061	1.13225	1.6456	0	0	0.0579785	chr2A	158553345	158556004	+	Transferase	Os11g0507200			up
TraesCS2A02G191700	23.1292	4.48462	0.707205	6.34132	2.27805e-10	4.44551e-09	38	35	59	1	1	4	0.739553	0.574349	1.11543	0.0178897	0.0179928	0.0728257	chr2A	158589633	158592846	+	Transferase	Os11g0507200			up
TraesCS2A02G193000	140.517	1.07166	0.195698	5.47611	4.34765e-08	6.19284e-07	168	214	194	115	85	76	3.35752	3.60616	3.76629	2.11263	1.57051	1.42089	chr2A	161328517	161330365	+	U-box domain-containing protein	Os07g0587500			up
TraesCS2A02G201200	589.467	1.14891	0.11404	10.0746	7.15161e-24	3.89478e-22	719	911	827	355	380	380	10.6793	11.4092	11.9322	4.84684	5.21807	5.28002	chr2A	174421437	174432226	+	alpha 1,4-glycosyltransferase family protein	Os07g0567300			up
TraesCS2A02G202000	73.3432	1.61397	0.250069	6.45408	1.08876e-10	2.20059e-09	97	129	109	40	34	36	1.56374	1.75349	1.70695	0.592746	0.506738	0.542916	chr2A	176560970	176569723	+	Protein DETOXIFICATION	Os07g0516600			up
TraesCS2A02G202100	518.593	1.68064	0.128612	13.0675	5.0498e-39	5.35018e-37	718	978	706	274	231	246	31.6701	36.3736	30.2505	11.1095	9.41999	10.1508	chr2A	176655467	176656258	+	Cell wall protein	Os07g0565800	AT2G20870		up
TraesCS2A02G204800	2033.85	1.47812	0.0994402	14.8644	5.61441e-50	8.6545e-48	2671	3692	2732	1155	1057	1059	79.2771	92.397	78.7693	31.5118	29.0043	29.4042	chr2A	182283177	182284452	-	Chlorophyll a-b binding protein, chloroplastic	Os07g0562700	AT5G54270	LHCB3; Chlorophyll a-b binding protein 3, chloroplastic	up
TraesCS2A02G205300	356.11	1.30024	0.142506	9.12405	7.23659e-20	3.15428e-18	454	611	472	214	178	234	16.1344	18.3088	16.2945	6.99081	5.8483	7.7795	chr2A	183207180	183208162	-	Late embryogenesis abundant (LEA) hydroxyproline-rich glycoprotein family	Os07g0531500			up
TraesCS2A02G205700	331.643	3.01852	0.172015	17.548	6.15909e-69	1.63257e-66	472	777	553	81	72	69	13.1073	18.1934	14.9175	2.06762	1.84848	1.79249	chr2A	184499585	184500922	+	Membrane lipoprotein lipid attachment site-containing protein-like	Os07g0559400	AT5G54240	Membrane lipoprotein lipid attachment site-like protein, putative (DUF1223)	up
TraesCS2A02G206500	83.9349	1.91244	0.256031	7.46956	8.04623e-14	2.25687e-12	136	129	133	29	31	47	2.1041	1.68282	1.99885	0.412422	0.443406	0.680242	chr2A	185362486	185365009	-	Laccase	Os07g0510900			up
TraesCS2A02G209700	32.305	1.15864	0.370446	3.12769	0.00176186	0.00858034	35	66	36	21	18	22	1.28705	2.04641	1.28597	0.709844	0.611945	0.756813	chr2A	193733960	193734909	-	Transmembrane protein, putative	Os07g0553800			up
TraesCS2A02G210300	1222.32	7.76813	0.364448	21.3148	8.27849e-101	4.12964e-98	2598	2069	2592	15	13	6	28.8124	19.3474	27.924	0.152914	0.13329	0.0622486	chr2A	194421143	194424588	-	Cellulose synthase-like protein	Os07g0553000			up
TraesCS2A02G219600	105.179	1.87787	0.221585	8.47472	2.35644e-17	8.69836e-16	142	200	160	46	40	51	3.56625	4.23521	3.90342	1.06194	0.928745	1.19821	chr2A	207053381	207055768	+	WAT1-related protein	Os07g0525100			up
TraesCS2A02G220200	89.1118	1.49814	0.251002	5.96864	2.39234e-09	4.08193e-08	102	176	124	54	34	54	4.25721	6.19384	5.02747	2.07174	1.31195	2.10842	chr2A	207653638	207654729	-	basic helix-loop-helix (bHLH) DNA-binding superfamily protein	Os07g0524000	AT5G54790	VUP4; Vascular-related unknown protein 4	up
TraesCS2A02G220600	87.7334	1.36558	0.239743	5.69601	1.22644e-08	1.90032e-07	136	113	129	44	54	51	2.7352	1.91625	2.52025	0.81343	1.00405	0.959532	chr2A	209205693	209209174	-	Ras-related protein Rab-18	Os07g0522900	AT5G54840	SGP1; Ras-related small GTP-binding family protein	up
TraesCS2A02G229000	40.5256	1.02634	0.390512	2.6282	0.00858375	0.0322151	54	27	79	30	27	24	1.3398	0.564851	1.90405	0.684205	0.619334	0.557055	chr2A	256207180	256210880	+	RNA-binding family protein				up
TraesCS2A02G254100	37.6548	1.10066	0.349004	3.15371	0.00161207	0.00796478	43	71	43	17	31	25	1.02119	1.42173	0.991993	0.371111	0.680632	0.555414	chr2A	387039470	387042354	-	Aldo/keto reductase family-like protein	Os07g0143000			up
TraesCS2A02G254300	118.311	1.35077	0.206268	6.54863	5.80663e-11	1.20866e-09	166	210	140	67	73	63	4.6729	4.98448	3.82833	1.73369	1.89983	1.65904	chr2A	387639928	387642069	-	Reticulon-like protein	Os07g0142000			up
TraesCS2A02G259000	44.0632	3.63594	0.420513	8.64644	5.31318e-18	2.06303e-16	74	102	72	7	9	4	2.85334	3.31623	2.69685	0.248106	0.320832	0.144285	chr2A	406963451	406964451	-	NAD(P)H dehydrogenase (Quinone)				up
TraesCS2A02G259200	45.0239	3.08213	0.392699	7.84859	4.2075e-15	1.29827e-13	71	117	59	7	11	11	2.8841	4.00737	2.32813	0.261377	0.413102	0.418007	chr2A	407091626	407092580	-	NAD(P)H dehydrogenase (Quinone)				up
TraesCS2A02G259900	1598.23	1.18064	0.112891	10.4582	1.34449e-25	7.98169e-24	1874	2880	2007	958	995	1025	63.6835	82.5224	66.2533	29.9254	31.2603	32.5852	chr2A	408772893	408773920	-	Dirigent protein	Os07g0107300			up
TraesCS2A02G261200	93.7349	1.48714	0.23624	6.29503	3.07339e-10	5.89351e-09	140	152	125	62	36	52	2.58635	2.36769	2.24322	1.05285	0.614858	0.898672	chr2A	411943192	411950517	-	MADS-box transcription factor	Os07g0108900	AT1G69120	AP1	up
TraesCS2A02G263500	60.9605	1.40077	0.276289	5.06994	3.97949e-07	4.81722e-06	88	106	74	31	42	29	2.11431	2.14741	1.72711	0.684644	0.932929	0.651813	chr2A	418794502	418807325	+	Peroxidase	Os07g0115300	AT4G37530	PER51; Peroxidase 51	up
TraesCS2A02G264000	236.464	1.41986	0.161706	8.78047	1.6279e-18	6.5806e-17	282	436	330	130	139	123	10.0834	13.1451	11.4623	4.27284	4.59498	4.11434	chr2A	418983360	418984637	+	Ribonuclease				up
TraesCS2A02G264500	468.668	1.18709	0.124705	9.5192	1.74514e-21	8.39643e-20	620	697	647	287	264	319	7.26087	6.88259	7.36044	3.08956	2.85834	3.49483	chr2A	419465506	419471926	+	Nitrate transporter 1.2	Os11g0283500			up
TraesCS2A02G266900	281.617	1.3024	0.155955	8.35115	6.76012e-17	2.40396e-15	330	516	375	180	150	165	16.0785	21.1984	17.7486	8.06159	6.75672	7.52063	chr2A	424443387	424444103	-	Glycine-rich protein	Os07g0123900			up
TraesCS2A02G271700	21.8838	3.62607	0.59711	6.0727	1.25775e-09	2.22422e-08	38	50	35	7	1	2	1.08633	1.20523	0.971963	0.183948	0.0264297	0.053487	chr2A	444623265	444626004	-	Basic helix-loop-helix (BHLH) Transcription Factor	Os04g0301500			up
TraesCS2A02G275600	94.1193	1.02109	0.221434	4.61125	4.00248e-06	3.97663e-05	125	142	114	52	69	68	2.16606	2.07477	1.91897	0.828286	1.10541	1.10232	chr2A	454690233	454693571	+	Basic helix-loop-helix transcription factor	Os04g0350700	AT5G48560	BHLH78; Transcription factor bHLH78	up
TraesCS2A02G277600	29.1215	2.02971	0.430588	4.7138	2.43142e-06	2.52102e-05	36	71	37	17	7	11	1.78135	2.96228	1.77848	0.773235	0.320226	0.509187	chr2A	459799862	459800567	+	RALF	Os04g0357700			up
TraesCS2A02G285300	51.7874	1.14337	0.297927	3.83777	0.000124158	0.000866308	71	69	74	25	31	42	1.38643	1.13609	1.4037	0.448742	0.559648	0.767235	chr2A	480648719	480650958	+	Bifunctional uridylyltransferase/uridylyl-removing enzyme	Os04g0391500	AT3G01990	ACR6; ACT domain repeat 6	up
TraesCS2A02G290900	2485.97	2.5677	0.0954894	26.8898	2.88785e-159	4.06751e-156	4070	4561	4198	664	760	759	48.9608	46.2632	49.0567	7.34241	8.45241	8.5415	chr2A	501317129	501323124	+	Acetyl-coenzyme A synthetase	Os04g0404800	AT5G36880	ACS; Acetyl-coenzyme A synthetase, chloroplastic/glyoxysomal	up
TraesCS2A02G291000	252.701	1.18431	0.145787	8.12357	4.52674e-16	1.50821e-14	339	381	339	166	157	147	5.9511	5.63955	5.78095	2.67869	2.54806	2.41409	chr2A	501567192	501574976	+	Heparan-alpha-glucosaminide N-acetyltransferase	Os04g0404900			up
TraesCS2A02G292000	184.272	1.44926	0.187468	7.73073	1.06931e-14	3.21119e-13	199	359	266	96	103	102	4.04886	6.15881	5.25732	1.79543	1.93745	1.94142	chr2A	502933616	502935332	+	Arogenate dehydratase	Os04g0406600	AT5G22630	ADT5; Arogenate dehydratase	up
TraesCS2A02G292400	165.541	1.11676	0.17999	6.20454	5.48582e-10	1.02195e-08	229	234	219	125	102	91	3.96232	3.41391	3.68096	1.98811	1.63165	1.47297	chr2A	503630725	503632743	-	Cytochrome P450	Os04g0407900	AT3G52970	CYP76G1; Cytochrome P450, family 76, subfamily G, polypeptide 1	up
TraesCS2A02G292600	401.753	2.42987	0.152082	15.9774	1.83651e-57	3.44444e-55	598	879	588	134	113	136	22.5357	27.9307	21.5254	4.64186	3.93697	4.79456	chr2A	504071152	504072570	-	RAB6-interacting golgin (DUF662)	Os04g0408600	AT2G36410	Expressed protein	up
TraesCS2A02G296800	13.894	2.10941	0.618124	3.41259	0.000643477	0.00362504	10	37	23	7	5	4	0.353585	1.10311	0.789994	0.227514	0.163447	0.13231	chr2A	510948127	510949727	+	HVA22-like protein	Os04g0415200	AT2G36020	HVA22J; HVA22-like protein	up
TraesCS2A02G297200	4.7971	3.12748	1.16456	2.68555	0.00724104	0.028013	6	9	11	0	3	0	0.577424	0.730312	1.02835	0	0.266918	0	chr2A	511114764	511115126	+	Protease inhibitor/seed storage/lipid transfer family protein	Os04g0415800			up
TraesCS2A02G297700	1152.39	1.00069	0.0976024	10.2527	1.15054e-24	6.54886e-23	1369	1817	1473	798	781	759	29.3584	32.8554	30.6856	15.7307	15.4844	15.2268	chr2A	511922209	511924396	-	Late embryogenesis abundant (LEA) hydroxyproline-rich glycoprotein family	Os04g0416700	AT2G35960	NHL12; NDR1/HIN1-like protein 12	up
TraesCS2A02G301500	33.2388	3.35738	0.894327	3.75409	0.000173974	0.00116523	57	75	52	11	0	7	1.75905	1.95158	1.55887	0.312042	0	0.202088	chr2A	516531802	516533056	+	Abscisic stress ripening	Os04g0423400			up
TraesCS2A02G309100	157.032	1.08457	0.179499	6.04221	1.52018e-09	2.66275e-08	198	214	230	102	97	107	2.95344	2.69153	3.33268	1.39856	1.33767	1.49309	chr2A	532085578	532089723	-	Protein NRT1/ PTR FAMILY 1.1	Os04g0441800			up
TraesCS2A02G316500	136.661	3.84651	0.260125	14.7872	1.77243e-49	2.68605e-47	254	264	251	13	17	24	5.68072	4.97846	5.45313	0.267257	0.351505	0.502134	chr2A	542468659	542470341	+	Aspartic proteinase nepenthesin-1	Os04g0448300			up
TraesCS2A02G317800	23.9101	1.66018	0.432085	3.84225	0.000121911	0.00085245	28	41	41	10	15	10	1.63026	2.01282	2.31892	0.5352	0.807427	0.544676	chr2A	543156929	543157946	+	RING/FYVE/PHD zinc finger-containing protein	Os04g0450000			up
TraesCS2A02G318800	23.3162	1.77948	0.432991	4.10974	3.96107e-05	0.000315101	37	40	32	10	11	11	1.30037	1.18535	1.09249	0.323058	0.357413	0.361656	chr2A	543761778	543763871	+	Anthranilate phosphoribosyltransferase	Os04g0450600			up
TraesCS2A02G324000	89.381	1.2052	0.260112	4.63341	3.59698e-06	3.60919e-05	82	189	113	54	59	52	2.1506	4.17956	2.8789	1.30184	1.43058	1.27582	chr2A	554414948	554416279	+	Transducin/WD40 repeat protein	Os04g0481600			up
TraesCS2A02G332100	34.0364	1.69588	0.371879	4.56031	5.10784e-06	4.97237e-05	47	72	40	19	17	13	2.54559	3.2881	2.10452	0.945935	0.851241	0.658678	chr2A	565256029	565256803	+	Heavy metal transport/detoxification protein	Os04g0464100			up
TraesCS2A02G334000	649.596	1.35323	0.132351	10.2246	1.53935e-24	8.68628e-23	814	1241	794	388	358	367	32.0591	41.2117	30.3773	14.0467	13.0354	13.5217	chr2A	567735196	567736166	+	MLP protein	Os04g0465600			up
TraesCS2A02G334200	56.3419	1.00764	0.271936	3.70542	0.000211038	0.00138039	67	88	73	43	35	36	1.54088	1.70647	1.63087	0.90903	0.744173	0.774522	chr2A	568284105	568286659	+	1-deoxy-D-xylulose-5-phosphate synthase	Os04g0465800			up
TraesCS2A02G335500	23.5861	2.10341	0.466046	4.51331	6.3825e-06	6.08217e-05	45	32	37	8	6	13	1.94079	1.16369	1.55014	0.317156	0.239238	0.524503	chr2A	569293880	569299533	-	AT hook motif-containing protein, putative				up
TraesCS2A02G338500	12.483	1.81011	0.67823	2.66887	0.00761064	0.0292163	11	38	12	8	8	1	2.37207	6.90941	2.51373	1.58578	1.59492	0.201732	chr2A	572705588	572705749	+	transmembrane protein	Os04g0460350	AT3G29034		up
TraesCS2A02G338800	50.712	3.63185	0.400488	9.06857	1.2059e-19	5.17157e-18	98	87	96	4	12	7	2.54728	1.90674	2.42396	0.0955714	0.288367	0.170211	chr2A	572746865	572748390	-	Amino acid transporter, putative	Os04g0460200	AT3G28960	AVT1I; Amino acid transporter AVT1I	up
TraesCS2A02G339900	132.722	1.10081	0.188943	5.82614	5.67243e-09	9.2083e-08	169	201	177	96	86	75	4.06883	4.08039	4.1396	2.12457	1.91423	1.68921	chr2A	574961761	574966332	-	Protein phosphatase 2C-like protein	Os04g0452000	AT1G34750	Probable protein phosphatase 2C 10	up
TraesCS2A02G341400	179.051	4.31867	0.251693	17.1585	5.42841e-66	1.28269e-63	331	395	306	14	16	22	5.65715	5.69231	5.08035	0.219945	0.252815	0.351748	chr2A	578117661	578122558	+	Sugar transporter, putative	Os02g0573500	AT1G34580	STP5; Sugar transport protein 5	up
TraesCS2A02G341700	24.1037	1.67458	0.454714	3.6827	0.000230776	0.00149184	41	43	27	7	19	9	1.70715	1.50966	1.09208	0.267919	0.7314	0.350566	chr2A	578379693	578380531	-	Nitric oxide synthase-interacting protein, putative	Os04g0455700	AT5G65030		up
TraesCS2A02G342800	35.2374	1.39713	0.391487	3.56877	0.000358656	0.00219113	29	50	75	21	17	21	0.488943	0.710809	1.22836	0.325459	0.264986	0.331222	chr2A	579853301	579857818	-	Gamma-glutamyltranspeptidase family protein	Os04g0457500	AT4G39640	GGT1; Gamma-glutamyltranspeptidase 1	up
TraesCS2A02G342900	11.4229	2.93897	0.732799	4.01061	6.05615e-05	0.000460448	18	22	21	1	1	6	1.08604	1.11922	1.23082	0.0554611	0.0557808	0.338658	chr2A	579890584	579892035	+	Ribonucleoside-diphosphate reductase				up
TraesCS2A02G347400	51.3482	1.20083	0.304511	3.94347	8.03098e-05	0.00059041	49	98	72	36	31	28	0.793223	1.33766	1.13223	0.535696	0.463953	0.424029	chr2A	585740152	585742392	-	Kinase family protein	Os04g0488700			up
TraesCS2A02G348600	190.793	1.19088	0.167365	7.11545	1.11544e-12	2.81934e-11	244	312	248	136	107	111	5.77502	6.22645	5.70188	2.95883	2.34132	2.45768	chr2A	587404638	587406468	+	Amino acid permease	Os04g0490900			up
TraesCS2A02G349100	168.83	1.78022	0.197408	9.01798	1.91596e-19	8.12929e-18	230	349	219	88	63	81	7.7184	9.87523	7.13915	2.71456	1.95458	2.54287	chr2A	588244524	588245564	-	Calcium-binding protein	Os04g0492800	AT1G05990	CML7; Calmodulin-like protein 7	up
TraesCS2A02G350800	30.2827	1.54712	0.437536	3.53597	0.000406274	0.00243605	26	60	52	6	21	20	1.1131	2.16588	2.16255	0.236118	0.831175	0.800994	chr2A	590965353	590966258	-	Chitinase	Os04g0494100			up
TraesCS2A02G354800	28.4749	1.21982	0.395334	3.08554	0.00203183	0.00966635	36	41	43	20	10	22	1.74671	1.67735	2.0267	0.892	0.448571	0.998572	chr2A	595986432	595987151	+	Ribosomal protein	Os04g0500200			up
TraesCS2A02G364400	41.9559	1.29302	0.354956	3.64277	0.000269724	0.00171203	70	69	41	17	36	21	1.6379	1.36133	0.931916	0.365642	0.778765	0.459673	chr2A	608250036	608252252	+	PURPLE ACID PHOSPHATASE family protein	Os11g0549620			up
TraesCS2A02G369800	1047.13	1.11092	0.113664	9.77371	1.45999e-22	7.43797e-21	1276	1825	1256	672	704	642	34.7978	41.9649	33.2731	16.8456	17.7495	16.3785	chr2A	612418459	612422480	+	Remorin	Os04g0533300	AT3G61260	Uncharacterized protein At3g61260	up
TraesCS2A02G371600	153.881	1.16544	0.179383	6.49693	8.19763e-11	1.67862e-09	192	250	203	94	108	87	3.29276	3.61511	3.38188	1.48185	1.71236	1.39578	chr2A	613987781	613989817	-	Lectin receptor kinase	Os04g0531500			up
TraesCS2A02G371700	111.877	1.30527	0.21285	6.13235	8.65926e-10	1.56562e-08	139	173	169	58	59	79	1.97794	2.07571	2.33608	0.758654	0.776183	1.05163	chr2A	613991326	613993780	+	Receptor-like protein kinase	Os04g0531400			up
TraesCS2A02G372600	248.124	1.05594	0.165179	6.39268	1.63004e-10	3.23097e-09	314	441	266	174	157	160	9.23344	10.9344	7.59833	4.70327	4.26822	4.40142	chr2A	615343674	615345303	+	E3 ubiquitin-protein ligase	Os04g0530500	AT4G28270	RMA2; E3 ubiquitin-protein ligase RMA2	up
TraesCS2A02G373200	129.792	2.24074	0.210459	10.6469	1.80248e-26	1.11235e-24	213	238	196	56	41	41	2.64615	2.49307	2.36534	0.639499	0.470904	0.476494	chr2A	615522856	615527634	+	Sugar transporter, putative	Os04g0529800			up
TraesCS2A02G375100	33.0685	1.30551	0.395056	3.30461	0.000951077	0.00508172	29	55	59	23	11	24	0.736258	1.17738	1.45508	0.536756	0.258189	0.570009	chr2A	617730694	617732175	+	GRAM domain-containing protein / ABA-responsive	Os04g0527000	AT5G23360	GEM-like protein 7	up
TraesCS2A02G375200	40.7997	1.07498	0.329275	3.26468	0.00109587	0.00573706	53	60	54	37	22	21	1.43306	1.36792	1.41835	0.919616	0.549951	0.531185	chr2A	617812779	617814161	+	GRAM domain-containing protein / ABA-responsive protein-related	Os04g0527000	AT5G23370	Putative GEM-like protein 8	up
TraesCS2A02G375300	49.2649	1.46394	0.309458	4.73065	2.23803e-06	2.34145e-05	57	98	66	31	28	21	1.5436	2.23774	1.73623	0.771684	0.701022	0.532009	chr2A	617823486	617825130	+	GRAM domain-containing protein / ABA-responsive	Os04g0526800	AT5G23360	GEM-like protein 7	up
TraesCS2A02G379300	12.946	4.22831	0.878663	4.81221	1.49271e-06	1.61728e-05	19	32	24	0	4	0	1.40031	1.98859	1.71825	0	0.272549	0	chr2A	622456333	622456863	+	Leguminosin group485 secreted peptide	Os04g0521900			up
TraesCS2A02G379900	98.1561	1.06678	0.230308	4.63198	3.62182e-06	3.63046e-05	113	158	132	46	74	73	2.749	3.24097	3.11941	1.02866	1.66434	1.66134	chr2A	622851565	622853991	-	Aquaporin	Os04g0521100	AT2G37170	PIP2B; plasma membrane intrinsic protein 2	up
TraesCS2A02G380500	1403.99	1.72711	0.106193	16.2638	1.78295e-59	3.55763e-57	2185	2191	2108	628	721	633	52.6785	44.5396	49.3691	13.9174	16.0705	14.2766	chr2A	623941108	623946240	-	Transporter-related family protein	Os02g0628200			up
TraesCS2A02G380900	192.36	1.2055	0.164408	7.33235	2.26145e-13	6.09785e-12	253	276	279	126	115	113	3.1622	2.90871	3.38747	1.44763	1.32886	1.32125	chr2A	624394141	624397057	+	Phenylalanine ammonia-lyase	Os04g0518400	AT2G37040	PAL1; Phenylalanine ammonia-lyase 1	up
TraesCS2A02G381100	138.967	3.76226	0.256874	14.6463	1.42161e-48	2.10989e-46	256	244	276	21	20	17	3.27348	2.63076	3.42832	0.246835	0.236436	0.203356	chr2A	624458106	624460956	+	Phenylalanine ammonia-lyase	Os04g0518400	AT2G37040	PAL1; Phenylalanine ammonia-lyase 1	up
TraesCS2A02G381200	137.083	1.60022	0.208357	7.68017	1.58881e-14	4.70634e-13	166	248	212	74	52	81	4.4677	5.62794	5.54261	1.83073	1.29387	2.03939	chr2A	624701597	624702894	-	Glucuronoxylan 4-O-methyltransferase				up
TraesCS2A02G383300	26.6039	1.25161	0.422225	2.96432	0.00303353	0.0135997	25	54	36	10	22	16	1.10133	2.00583	1.54057	0.404943	0.89601	0.65938	chr2A	628063900	628066716	-	dCTP pyrophosphatase 1	Os04g0515400			up
TraesCS2A02G384600	80.8259	4.80333	0.404814	11.8655	1.78811e-32	1.46627e-30	151	163	156	5	7	5	2.56195	2.33187	2.57111	0.0779796	0.109801	0.0793602	chr2A	630077994	630090605	+	Beta-glucosidase, putative	Os04g0513100			up
TraesCS2A02G385000	155.044	1.42505	0.181036	7.87165	3.49982e-15	1.08785e-13	207	245	230	77	95	84	5.21368	5.2031	5.62736	1.78271	2.21213	1.97921	chr2A	631523817	631526477	+	Actin-related protein 2/3 complex subunit 2	Os04g0512300			up
TraesCS2A02G389100	40.3292	1.47695	0.33252	4.44169	8.92553e-06	8.22195e-05	52	79	50	24	19	22	1.03804	1.32972	0.969583	0.440393	0.350654	0.410841	chr2A	637221903	637223652	-	Kinase family protein	Os04g0540900			up
TraesCS2A02G389400	40.2008	1.62595	0.33511	4.85199	1.22232e-06	1.34646e-05	54	79	52	22	21	17	1.381	1.70353	1.29183	0.517177	0.496515	0.406712	chr2A	637984322	637985792	+	Homeobox protein, putative	Os04g0541700			up
TraesCS2A02G394600	45.6245	5.07787	0.582081	8.72366	2.69342e-18	1.07308e-16	64	119	88	1	4	3	3.41863	5.35972	4.56623	0.0491009	0.197536	0.149911	chr2A	644307765	644308418	-	Heparan sulfate 2-O-sulfotransferase 1	Os04g0581700			up
TraesCS2A02G395100	41.0953	3.68996	0.438663	8.41183	4.03651e-17	1.45779e-15	68	96	68	4	6	8	2.14785	2.55675	2.08644	0.116137	0.17521	0.236387	chr2A	646844854	646845959	+	RING/U-box superfamily protein	Os04g0580800			up
TraesCS2A02G397000	161.385	1.7365	0.191008	9.09125	9.79065e-20	4.2316e-18	208	301	245	75	90	62	3.8733	4.72614	4.43186	1.2838	1.54943	1.08006	chr2A	650629335	650633031	-	Rho GTPase-activating protein	Os04g0577200			up
TraesCS2A02G399500	30.6819	1.22201	0.375759	3.25212	0.00114547	0.00595346	41	50	39	12	22	22	1.57396	1.61846	1.45437	0.423455	0.780809	0.790079	chr2A	652570186	652571095	-	Dehydration-responsive element-binding factor 1	Os04g0572400	AT1G12610	DREB1F; Dehydration-responsive element-binding protein 1F	up
TraesCS2A02G401000	263.515	6.30705	0.350417	17.9987	1.99416e-72	5.6844e-70	519	590	464	5	5	10	11.2404	10.7743	9.76195	0.0995412	0.100115	0.202607	chr2A	654874041	654876087	-	Rhomboid-like protein	Os04g0569300	AT1G12750	RBL6; RHOMBOID-like protein 6, mitochondrial	up
TraesCS2A02G401600	59.4744	1.75261	0.284433	6.16176	7.19401e-10	1.31795e-08	79	115	85	33	28	22	2.05037	2.51666	2.14302	0.787293	0.671856	0.534154	chr2A	655218457	655219888	-	Heat stress transcription factor	Os04g0568700			up
TraesCS2A02G408000	203.372	1.04491	0.169642	6.15951	7.29716e-10	1.3365e-08	260	275	289	132	157	115	2.11772	1.88864	2.28662	0.988292	1.18224	0.876256	chr2A	665703768	665709732	+	Phosphatidylinositol N-acetyglucosaminlytransferase subunit P-like protein	Os04g0559200	AT1G01695	TRM33	up
TraesCS2A02G412500	87.0639	2.59865	0.25949	10.0145	1.31682e-23	7.09608e-22	147	156	147	22	22	31	2.80619	2.511	2.72596	0.386046	0.388271	0.553605	chr2A	670109332	670115129	+	Serine carboxypeptidase family protein, expressed				up
TraesCS2A02G418500	12.3432	6.09965	1.30785	4.66389	3.10287e-06	3.15438e-05	34	10	27	0	0	1	3.19291	0.791826	2.46305	0	0	0.0878509	chr2A	674183145	674183759	-	Phosphatidylinositol 4-phosphate 3-kinase C2 domain-containing subunit alpha				up
TraesCS2A02G419000	12.893	7.15209	1.27255	5.62029	1.90643e-08	2.87529e-07	27	30	21	0	0	0	1.04919	0.982956	0.792707	0	0	0	chr2A	674493561	674494666	-	Lipid transfer protein				up
TraesCS2A02G424600	32.7028	1.14452	0.351967	3.25177	0.00114687	0.00595943	40	49	47	23	19	20	1.0082	1.04137	1.15077	0.532883	0.442745	0.471581	chr2A	678719875	678723346	-	Alcohol dehydrogenase, putative	Os04g0612700			up
TraesCS2A02G429000	238.638	5.89744	0.335207	17.5934	2.76646e-69	7.41505e-67	389	630	415	10	10	4	8.92864	12.1927	9.25308	0.210986	0.212202	0.0858884	chr2A	682480522	682482477	-	HXXXD-type acyl-transferase family protein, putative	Os04g0609500			up
TraesCS2A02G430600	73.3342	1.3456	0.269451	4.99383	5.91925e-07	6.92279e-06	99	109	109	32	60	34	1.78456	1.65671	1.90865	0.530229	0.99991	0.573343	chr2A	683567466	683578509	+	Sodium transporter	Os04g0607600			up
TraesCS2A02G432800	32.6548	4.23853	0.552419	7.67268	1.68439e-14	4.98332e-13	68	68	51	5	3	2	1.68477	1.42057	1.22745	0.113872	0.0687172	0.0463554	chr2A	686170578	686172742	+	Leucine-rich repeat (LRR) family protein	Os04g0605300	AT4G29880	PIRL7	up
TraesCS2A02G436800	541.172	1.15807	0.310011	3.73558	0.000187287	0.00124326	909	518	784	333	354	332	8.42535	4.04833	7.05899	2.83717	3.03348	2.87873	chr2A	688623073	688630807	-	Kinase family protein	Os04g0602800			up
TraesCS2A02G439400	57.4947	1.0312	0.291113	3.54226	0.00039672	0.00238694	76	101	58	35	31	49	1.85275	2.0761	1.37352	0.784313	0.698681	1.11748	chr2A	690738032	690740377	+	Ubiquinol oxidase	Os04g0600200			up
TraesCS2A02G440500	41.6783	2.79904	0.426356	6.56503	5.20207e-11	1.08723e-09	69	110	45	18	10	4	7.58006	10.1892	4.80218	1.81766	1.01563	0.411076	chr2A	691140275	691140592	+	Protease inhibitor/seed storage/lipid transfer protein family protein				up
TraesCS2A02G440600	220.752	2.00161	0.196185	10.2027	1.92816e-24	1.08292e-22	281	510	293	101	89	79	30.581	46.7991	30.9753	10.1038	8.95465	8.04287	chr2A	691169089	691169409	+	Protease inhibitor/seed storage/lipid transfer protein family protein				up
TraesCS2A02G445500	42.7991	2.93902	0.388626	7.56261	3.95066e-14	1.14017e-12	69	78	81	9	5	16	1.16167	1.10726	1.32471	0.139281	0.0778243	0.251995	chr2A	695150051	695152312	+	MYB protein	Os04g0594100	AT4G17785	MYB39; Transcription factor MYB39	up
TraesCS2A02G448200	21.9329	3.6299	0.587603	6.17747	6.51355e-10	1.20187e-08	35	55	34	3	4	3	2.2769	3.0169	2.14861	0.179397	0.240574	0.182573	chr2A	697094046	697094582	-	UPF0503 protein, chloroplastic	Os04g0591300	AT2G35200	DUF740 family protein	up
TraesCS2A02G453500	4.82179	3.13179	1.14248	2.74121	0.00612129	0.0243918	6	8	12	0	2	1	0.720292	0.809785	1.3994	0	0.221973	0.112304	chr2A	702951018	702951308	+	senescence-associated family protein (DUF581)	Os04g0586100			up
TraesCS2A02G453600	43.109	2.95606	0.383758	7.70294	1.32972e-14	3.96339e-13	61	100	72	12	6	12	2.2314	3.08439	2.55848	0.403502	0.202914	0.410646	chr2A	702956579	702957533	+	senescence-associated family protein (DUF581)	Os04g0586100			up
TraesCS2A02G453700	79.2707	1.72658	0.259849	6.64454	3.04163e-11	6.55141e-10	135	141	92	44	33	35	4.80745	4.23373	3.18252	1.44029	1.08645	1.16597	chr2A	703095278	703096258	+	senescence-associated family protein (DUF581)	Os04g0586100			up
TraesCS2A02G458800	94.4614	1.58568	0.256454	6.18309	6.28573e-10	1.16342e-08	117	208	110	42	60	42	6.19288	9.28308	5.6559	2.04349	2.9361	2.07967	chr2A	706200210	706202703	-	Ubiquitin	Os06g0681400	AT4G05050	UBQ11; Polyubiquitin	up
TraesCS2A02G474300	196.708	3.90554	0.240097	16.2665	1.70545e-59	3.41246e-57	300	489	337	21	36	18	16.0494	22.0581	17.5134	1.0327	1.78054	0.900842	chr2A	715413307	715416169	-	CRIB domain-containing protein RIC10				up
TraesCS2A02G477400	109.641	1.59601	0.211282	7.55395	4.22259e-14	1.21426e-12	158	193	148	58	60	48	4.19104	4.31662	3.81355	1.4142	1.47139	1.19109	chr2A	716487357	716491350	-	GDSL esterase/lipase				up
TraesCS2A02G480900	1641.34	2.17887	0.0975666	22.3321	1.80328e-110	1.05313e-107	2577	2781	2737	625	588	594	37.5889	34.2033	38.7813	8.37996	7.92931	8.10532	chr2A	718382815	718385583	-	Glycosyltransferase				up
TraesCS2A02G481200	311.238	1.00927	0.137092	7.362	1.81175e-13	4.93528e-12	359	492	410	210	206	213	8.42268	9.73292	9.3442	4.52889	4.46824	4.67492	chr2A	718574452	718576463	+	Anthocyanidin reductase	Os04g0630800			up
TraesCS2A02G492300	3523.05	1.33863	0.0866116	15.4555	6.92427e-54	1.18709e-51	4888	5241	5074	2067	2029	1980	51.0793	46.1796	51.5071	19.8551	19.6024	19.3561	chr2A	724619572	724624982	-	IQ domain-containing protein	Os04g0663100	AT1G19870	IQD32; Protein IQ-DOMAIN 32	up
TraesCS2A02G493700	8874.3	1.18637	0.0762922	15.5503	1.58309e-54	2.76014e-52	11401	13961	11930	5629	5454	5407	195.813	202.18	199.041	88.8685	86.602	86.875	chr2A	726022665	726026360	+	Serine hydroxymethyltransferase	Os11g0455800	AT4G13930	SHM4; Serine hydroxymethyltransferase 4	up
TraesCS2A02G499000	13.2987	1.80773	0.610368	2.96171	0.00305938	0.0136993	25	20	17	11	5	2	1.44118	0.972142	0.951983	0.582891	0.266478	0.107857	chr2A	728941455	728942060	+	Transcription factor, putative	Os04g0660100			up
TraesCS2A02G499700	185.443	1.09936	0.185213	5.93562	2.9273e-09	4.92914e-08	202	290	274	95	127	137	3.44229	4.16693	4.53576	1.48812	2.00084	2.18402	chr2A	729174777	729177143	-	Kelch repeat-containing protein	Os07g0153400			up
TraesCS2A02G500500	35.3729	1.09179	0.358106	3.04878	0.00229773	0.0107205	36	72	40	27	21	21	2.72214	4.59053	2.93813	1.87668	1.46805	1.48548	chr2A	729298724	729299301	-	RING/U-box superfamily protein	Os04g0659000			up
TraesCS2A02G507500	43.2255	1.64367	0.349772	4.69928	2.61086e-06	2.69075e-05	45	102	55	19	25	20	1.19004	2.27442	1.4129	0.461868	0.611224	0.494785	chr2A	734642757	734645823	-	Nuclease S1	Os04g0652700			up
TraesCS2A02G512400	636.583	1.28682	0.12281	10.4781	1.08863e-25	6.4896e-24	812	1110	821	417	337	373	16.6568	19.1991	16.3599	7.86301	6.39115	7.15786	chr2A	737340454	737342156	-	glucuronoxylan 4-O-methyltransferase-like protein (DUF579)	Os04g0649900	AT3G50220	IRX15; Protein IRREGULAR XYLEM 15	up
TraesCS2A02G523400	807.421	2.49334	0.115341	21.6172	1.23844e-103	6.44646e-101	1267	1597	1289	223	252	266	32.6654	34.7167	32.2825	5.28485	6.00655	6.41552	chr2A	745023935	745028090	+	Shikimate kinase	Os04g0640600	AT2G21940	SK1; Shikimate kinase 1	up
TraesCS2A02G523500	58.7396	1.4077	0.274735	5.12387	2.99328e-07	3.70502e-06	73	103	83	36	34	28	1.02335	1.21748	1.13027	0.463897	0.440651	0.367197	chr2A	745025040	745035963	-	protein kinase family protein	Os04g0640500			up
TraesCS2A02G525300	91.5998	1.31484	0.235047	5.59396	2.21944e-08	3.31867e-07	115	153	128	49	69	42	2.01881	2.2647	2.18278	0.790698	1.11985	0.68974	chr2A	745654780	745657677	+	Protein kinase	Os04g0658700			up
TraesCS2A02G527100	403.981	1.25447	0.125509	9.99505	1.60207e-23	8.59459e-22	536	633	551	228	242	256	13.5002	13.4431	13.4812	5.27869	5.63511	6.03188	chr2A	746932407	746934512	-	Nuclease S1	Os04g0636400			up
TraesCS2A02G527700	1242.57	4.72772	0.130926	36.11	1.58218e-285	2.27305e-281	2374	2499	2337	86	101	88	48.1054	42.6974	46.0018	1.60187	1.89212	1.66815	chr2A	747086930	747090056	+	Chalcone synthase	Os11g0530600	AT5G13930	CHS; TT4	up
TraesCS2A02G531200	25.3861	8.13207	1.22992	6.61189	3.79453e-11	8.08102e-10	45	68	42	0	0	0	5.75838	7.33701	5.22083	0	0	0	chr2A	748524468	748524740	+	Wound-responsive family protein	Os04g0635500			up
TraesCS2A02G531500	24.3725	1.24688	0.432262	2.88455	0.00391971	0.0168568	40	43	21	17	11	16	5.11856	4.63958	2.61042	1.99965	1.30135	1.91534	chr2A	748542328	748542600	+	Wound-responsive family protein	Os04g0635100			up
TraesCS2A02G531800	300.99	1.75998	0.161069	10.9269	8.57657e-28	5.60927e-26	376	619	424	144	129	145	49.1957	68.2892	53.8899	17.3188	15.6042	17.7479	chr2A	748558310	748558576	+	Wound-responsive family protein	Os04g0635500			up
TraesCS2A02G532000	269.649	1.65942	0.17111	9.69802	3.07394e-22	1.53323e-20	331	564	358	122	135	138	23.8909	34.3247	25.101	8.09435	9.00849	9.31801	chr2A	748685194	748685677	+	Wound-responsive family protein	Os04g0635500			up
TraesCS2A02G532100	12.4114	1.90395	0.645067	2.95156	0.00316177	0.0140797	9	26	25	8	6	2	1.21863	2.96843	3.28831	0.995721	0.751095	0.253338	chr2A	748688522	748688779	+	Wound-responsive family protein	Os04g0635500			up
TraesCS2A02G532200	578.744	1.63461	0.132696	12.3184	7.21049e-35	6.53979e-33	781	1117	767	316	291	252	105.75	127.528	100.885	39.331	36.4281	31.9205	chr2A	748698132	748698389	+	Wound-responsive family protein	Os04g0635500			up
TraesCS2A02G532300	56.6315	3.34316	0.373844	8.94267	3.79863e-19	1.59478e-17	84	154	79	8	14	9	6.98683	10.8005	6.38309	0.611657	1.07657	0.700297	chr2A	748700143	748701107	+	Wound-responsive family protein	Os04g0635000			up
TraesCS2A02G532400	124.898	2.41924	0.253289	9.55128	1.28098e-21	6.20897e-20	154	326	169	40	40	40	9.21209	16.4429	9.82035	2.19945	2.21213	2.23839	chr2A	748775884	748776467	+	Wound-responsive family protein	Os04g0635100			up
TraesCS2A02G532700	17.5417	2.39596	0.617233	3.88178	0.000103695	0.000741168	26	40	24	1	2	14	1.32985	1.72509	1.19246	0.0470161	0.0945742	0.669879	chr2A	748960722	748961404	-	Wound-responsive family protein	Os04g0634800			up
TraesCS2A02G537400	22.5213	4.72571	0.740097	6.38526	1.71103e-10	3.38033e-09	37	54	41	2	2	1	1.33392	1.64151	1.43586	0.0662786	0.0666607	0.033726	chr2A	751093253	751094221	+	Sulfotransferase				up
TraesCS2A02G539100	14.0929	1.72028	0.555607	3.09622	0.00196007	0.00937775	18	29	19	5	7	8	1.70411	2.31496	1.74735	0.435122	0.612682	0.708521	chr2A	751552937	751553399	+	Heavy metal transport/detoxification superfamily protein	Os04g0667600			up
TraesCS2A02G543800	50.157	1.07546	0.309649	3.47315	0.000514384	0.00299368	82	59	62	26	39	33	1.41253	0.856952	1.03747	0.411692	0.621098	0.531784	chr2A	753530753	753537128	+	Ribosomal RNA large subunit methyltransferase H	Os04g0677000			up
TraesCS2A02G544100	42.3486	1.14908	0.324855	3.53723	0.000404354	0.00242636	70	57	48	26	30	24	1.22086	0.838236	0.81323	0.416831	0.483731	0.391579	chr2A	753655869	753657871	+	Leucine-rich repeat receptor-like protein kinase family	Os04g0672600			up
TraesCS2A02G544600	7.22604	2.40669	0.886383	2.71518	0.00662393	0.0260064	9	23	6	1	1	5	0.590992	1.27347	0.38273	0.0603609	0.0607088	0.307148	chr2A	753778696	753779354	-	NBS-LRR-like resistance protein				up
TraesCS2A02G557600	252.608	1.329	0.156024	8.5179	1.62472e-17	6.06907e-16	359	407	326	171	139	128	7.33842	7.01496	6.47334	3.21308	2.62686	2.44769	chr2A	761245869	761248985	+	magnesium transporter, putative (DUF803)				up
TraesCS2A02G557700	139.527	7.72333	0.740037	10.4364	1.69085e-25	9.99661e-24	271	310	258	2	2	0	8.59869	8.29367	7.95216	0.0583324	0.0586687	0	chr2A	761249345	761252060	-	Signal peptidase I, putative				up
TraesCS2A02G560000	30.362	8.38677	1.21991	6.8749	6.20317e-12	1.44392e-10	57	64	62	0	0	0	1.2571	1.19014	1.32828	0	0	0	chr2A	762590197	762592069	+	transmembrane protein, putative (DUF247)				up
TraesCS2A02G560300	211.609	2.87977	0.180279	15.974	1.93895e-57	3.62709e-55	358	403	363	51	49	54	5.62593	5.33996	5.54141	0.736713	0.711902	0.793859	chr2A	762620895	762624434	+	S-adenosyl-L-methionine-dependent methyltransferases superfamily protein	Os04g0692400			up
TraesCS2A02G560400	110.05	1.66034	0.223452	7.4304	1.08266e-13	3.00854e-12	160	177	167	50	70	41	2.44937	2.28471	2.48344	0.703593	0.990709	0.587161	chr2A	762640207	762644579	+	Pentatricopeptide repeat-containing family protein	Os04g0692500			up
TraesCS2A02G560500	63.7369	1.83689	0.29179	6.29525	3.06903e-10	5.88829e-09	84	133	87	23	39	23	2.31061	3.08475	2.32471	0.581556	0.991801	0.591852	chr2A	762645125	762646596	+	Protein STAY-GREEN LIKE, chloroplastic	Os04g0692600			up
TraesCS2A02G561300	77.3198	2.13656	0.287843	7.42263	1.14816e-13	3.18189e-12	149	95	130	28	33	26	3.84715	2.06823	3.26061	0.66455	0.787734	0.628007	chr2A	763044792	763047797	+	GATA transcription factor, putative				up
TraesCS2A02G561600	474.293	1.2616	0.130089	9.69797	3.07572e-22	1.53323e-20	647	651	712	277	278	294	6.43576	5.46008	6.87984	2.53275	2.55655	2.73579	chr2A	763190040	763198365	-	DNA/RNA helicase protein	Os04g0692750			up
TraesCS2A02G584700	107.311	2.45246	0.238095	10.3004	7.01898e-25	4.0239e-23	171	231	150	30	39	32	6.71207	7.6453	5.71945	1.08243	1.41527	1.17503	chr2A	775980435	775982016	-	Calcium-dependent lipid-binding domain-containing protein	Os04g0682100			up
TraesCS2A02G591700	90.7245	1.8808	0.250361	7.51235	5.80766e-14	1.65352e-12	146	184	104	38	37	43	4.24678	4.51281	2.93862	1.01603	0.994998	1.17008	chr2A	779269440	779271876	-	Fiber protein Fb34	Os04g0678200			up
TraesCS2B02G013000	66.0861	3.79647	0.357291	10.6257	2.26271e-26	1.38684e-24	129	136	107	11	7	9	1.2085	1.07428	0.973743	0.0947257	0.0606274	0.078875	chr2B	6336691	6341938	+	Peptide transporter				up
TraesCS2B02G016100	127.607	1.11789	0.207037	5.39945	6.68449e-08	9.1986e-07	141	215	175	74	71	100	3.1861	4.09639	3.84133	1.53706	1.48324	2.11388	chr2B	7654561	7658535	+	WEB family protein				up
TraesCS2B02G017800	148.467	1.75307	0.190551	9.20003	3.57851e-20	1.59167e-18	201	284	211	76	67	64	4.22743	5.03641	4.31088	1.4693	1.30277	1.25921	chr2B	8272928	8274588	+	DnaJ heat shock amino-terminal domain protein				up
TraesCS2B02G018000	141.682	1.30096	0.188942	6.88551	5.75806e-12	1.34641e-10	177	238	196	84	72	93	15.3815	17.4391	16.5456	6.70997	5.78456	7.56042	chr2B	8276722	8278488	+	DnaJ heat shock amino-terminal domain protein				up
TraesCS2B02G019100	37.2391	2.21682	0.39573	5.60186	2.12064e-08	3.18021e-07	74	55	54	6	17	17	1.43141	0.897052	1.01468	0.106684	0.304015	0.307624	chr2B	8766184	8773006	-	O-acyltransferase WSD1				up
TraesCS2B02G019200	41.1871	1.7344	0.336181	5.15912	2.48116e-07	3.11698e-06	58	75	59	19	25	14	1.40415	1.53097	1.38752	0.422819	0.559548	0.317067	chr2B	8941857	8943384	+	Chalcone synthase				up
TraesCS2B02G026100	92.001	1.37479	0.22499	6.11046	9.93418e-10	1.78445e-08	125	162	116	54	55	47	2.61483	2.8574	2.35719	1.03835	1.06368	0.919752	chr2B	12024654	12027137	-	DNA-directed RNA polymerase subunit beta'				up
TraesCS2B02G028000	89.5856	1.52001	0.231669	6.56111	5.34094e-11	1.11593e-09	120	160	123	45	41	55	4.84076	5.4422	4.81992	1.66864	1.52908	2.07555	chr2B	13165682	13166547	-	Dirigent protein				up
TraesCS2B02G028500	79.0183	1.78908	0.265574	6.73666	1.62068e-11	3.60876e-10	103	155	115	24	47	37	3.76777	4.7808	4.08646	0.807003	1.58949	1.26616	chr2B	13237702	13238656	-	Dirigent protein				up
TraesCS2B02G031500	80.2131	1.10728	0.253399	4.36972	1.24408e-05	0.000111041	89	151	95	41	61	53	1.94079	2.77643	2.0124	0.821843	1.22979	1.08119	chr2B	14487557	14490780	-	Myrcene synthase, chloroplastic				up
TraesCS2B02G031700	28.702	1.44554	0.384657	3.75799	0.000171284	0.00114925	35	55	38	16	15	16	0.797584	1.0568	0.841191	0.335155	0.316019	0.341088	chr2B	14788702	14796017	+	Cytochrome P450				up
TraesCS2B02G034200	425.154	1.2872	0.123235	10.4451	1.54312e-25	9.14577e-24	575	646	598	248	263	241	11.1471	10.5597	11.2616	4.41941	4.71373	4.3707	chr2B	16813613	16816571	+	Receptor-like protein kinase				up
TraesCS2B02G034600	164.972	1.95392	0.187214	10.4368	1.6835e-25	9.96135e-24	247	281	263	82	57	67	4.69719	4.50578	4.85847	1.43342	1.00214	1.19194	chr2B	16855025	16857737	+	receptor kinase 1				up
TraesCS2B02G038700	45.645	8.00797	1.20872	6.62514	3.46913e-11	7.41882e-10	77	93	104	1	0	0	1.74444	1.77652	2.28877	0.0208249	0	0	chr2B	17881640	17883390	-	Chalcone synthase	Os11g0530600	AT5G13930	CHS; TT4	up
TraesCS2B02G039900	119.216	1.67575	0.209143	8.01244	1.12456e-15	3.63549e-14	162	211	177	47	68	58	3.91921	4.30415	4.15967	1.0452	1.52092	1.31265	chr2B	18174920	18177089	+	2-oxoglutarate (2OG) and Fe(II)-dependent oxygenase superfamily protein, putative	Os04g0182200	AT5G43450	1-aminocyclopropane-1-carboxylate oxidase homolog 10	up
TraesCS2B02G041800	65.1695	1.74976	0.266718	6.56035	5.36833e-11	1.12132e-09	88	122	95	31	30	30	1.76577	2.06411	1.85173	0.571782	0.556527	0.563134	chr2B	18952979	18955540	-	Glycosyltransferase				up
TraesCS2B02G046800	234.923	2.73267	0.196734	13.8902	7.26549e-44	9.22088e-42	321	534	391	51	56	80	12.5716	17.6339	14.8753	1.836	2.02762	2.93099	chr2B	23533844	23535816	+	Carboxymethylenebutenolidase 1	Os01g0531500			up
TraesCS2B02G046900	10.1559	1.76831	0.690677	2.56026	0.0104595	0.0379501	24	16	7	5	4	5	1.24395	0.69925	0.352445	0.23822	0.191674	0.242437	chr2B	23537700	23538373	-	Zinc finger (CCCH-type) family protein / RNA recognition motif (RRM)-containing protein				up
TraesCS2B02G048200	19.6057	1.7759	0.502168	3.53646	0.000405523	0.00243256	27	44	22	4	11	12	1.31003	1.80008	1.03691	0.1784	0.493428	0.544676	chr2B	23878049	23878768	+	Glyceraldehyde-3-phosphate dehydrogenase				up
TraesCS2B02G051600	102.129	1.30278	0.232339	5.60723	2.05593e-08	3.08832e-07	149	156	133	49	50	80	3.36253	2.96843	2.91564	1.01647	1.04319	1.68892	chr2B	25246679	25251560	+	Beta-glucosidase				up
TraesCS2B02G053000	3068.99	1.15178	0.0843243	13.659	1.78514e-42	2.14794e-40	3856	4835	4118	2027	1908	1864	84.8275	89.6847	88.0012	40.9893	38.8053	38.3605	chr2B	26098759	26101827	+	Transmembrane protein 115	Os04g0103300			up
TraesCS2B02G057100	1750.91	3.99977	0.115563	34.6111	1.72017e-262	1.37294e-258	2851	4009	3150	190	226	211	47.0242	55.7549	50.4705	2.88068	3.44624	3.25571	chr2B	27735581	27737791	-	Cytochrome P450 family protein	Os04g0101400			up
TraesCS2B02G061300	20.5572	2.00805	0.485698	4.13435	3.55955e-05	0.000286271	24	47	30	8	11	6	1.23661	2.04193	1.50157	0.378903	0.523994	0.289208	chr2B	29263110	29264631	+	serine hydroxymethyltransferase 2	Os04g0191400			up
TraesCS2B02G075300	121.92	2.85734	0.232814	12.2731	1.26382e-34	1.12635e-32	197	258	195	23	33	34	6.83419	7.5468	6.5714	0.733442	1.0584	1.10341	chr2B	40919215	40920221	-	Proline-rich protein, putative, expressed		AT4G38770	PRP4; Proline-rich protein 4	up
TraesCS2B02G075400	194.086	3.61803	0.223216	16.2086	4.38206e-59	8.62401e-57	319	461	313	27	23	39	10.8828	13.2609	10.3728	0.846703	0.725423	1.24467	chr2B	40953788	40954893	+	Proline-rich protein, putative, expressed		AT4G38770	PRP4; Proline-rich protein 4	up
TraesCS2B02G075500	8.71219	3.61958	0.923152	3.92089	8.82211e-05	0.000642196	14	20	15	2	2	0	0.976204	1.17588	1.01603	0.128192	0.128931	0	chr2B	41070571	41071153	+	Proline-rich protein, putative, expressed		AT4G38770	PRP4; Proline-rich protein 4	up
TraesCS2B02G075700	150.789	1.69976	0.190257	8.93403	4.10769e-19	1.71951e-17	230	262	205	62	83	71	7.80841	7.49995	6.7607	1.93483	2.60511	2.25493	chr2B	41113830	41119970	-	Proline-rich protein, putative, expressed		AT4G38770	PRP4; Proline-rich protein 4	up
TraesCS2B02G075800	205.025	1.36655	0.16259	8.40488	4.28311e-17	1.54143e-15	274	354	268	128	112	109	8.44088	9.19523	8.02001	3.62464	3.18984	3.14125	chr2B	41123814	41125063	-	Proline-rich protein, putative, expressed		AT4G38770	PRP4; Proline-rich protein 4	up
TraesCS2B02G076400	54.6797	2.33557	0.315477	7.40331	1.32832e-13	3.65437e-12	84	87	103	21	20	14	2.24348	1.95922	2.67228	0.51556	0.493839	0.349792	chr2B	41381129	41383913	+	2-oxoglutarate (2OG) and Fe(II)-dependent oxygenase superfamily protein				up
TraesCS2B02G077100	410.459	1.1196	0.136561	8.19853	2.43353e-16	8.28867e-15	476	720	516	275	248	265	19.5172	24.8923	20.5524	10.3648	9.40103	10.1647	chr2B	42264154	42265177	+	Heavy metal-associated domain containing protein, expressed	Os04g0244800	AT4G38580	HIPP26	up
TraesCS2B02G077400	186.949	4.00064	0.248666	16.0884	3.07696e-58	5.86279e-56	281	493	304	23	20	24	24.0601	35.5926	25.2852	1.81024	1.58319	1.92238	chr2B	42957075	42957482	+	RING/U-box superfamily protein	Os04g0243700			up
TraesCS2B02G079200	45.7811	1.24145	0.311488	3.98555	6.73227e-05	0.000505487	59	84	53	30	31	22	2.147	2.57739	1.87352	1.0035	1.04293	0.748929	chr2B	44285559	44286975	-	Ribulose bisphosphate carboxylase small chain	Os12g0291400			up
TraesCS2B02G079900	221.083	1.38746	0.160418	8.64899	5.1959e-18	2.01968e-16	308	370	290	111	122	139	8.61467	8.72593	7.87932	2.85383	3.15472	3.63699	chr2B	44419751	44423168	-	Thioredoxin protein	Os04g0227500			up
TraesCS2B02G091400	33.608	5.04933	0.664074	7.60357	2.88073e-14	8.36087e-13	51	77	70	2	1	3	1.29292	1.64594	1.72386	0.0466067	0.0234377	0.0711478	chr2B	52689314	52690767	+	L-lactate dehydrogenase	Os02g0105400			up
TraesCS2B02G099500	226.364	1.42186	0.164526	8.64216	5.51624e-18	2.13957e-16	332	332	327	106	129	139	6.58237	5.55015	6.29789	1.93182	2.36454	2.57809	chr2B	58843544	58846856	-	Omega-3 fatty acid desaturase	Os07g0693800			up
TraesCS2B02G102800	444.451	1.90938	0.134062	14.2425	4.98741e-46	6.82401e-44	595	844	692	203	172	194	15.2277	18.213	17.2039	4.77563	4.06967	4.64471	chr2B	63840097	63847586	+	Isoflavone reductase-like protein	Os12g0265100			up
TraesCS2B02G102900	288.106	1.04312	0.140615	7.41825	1.18681e-13	3.27892e-12	361	446	367	177	208	188	15.0672	15.6957	14.8797	6.79071	8.02604	7.34043	chr2B	63849345	63857077	+	Isoflavone reductase-like protein	Os12g0265100			up
TraesCS2B02G103600	467.173	1.60465	0.127127	12.6224	1.58913e-36	1.55308e-34	607	845	682	230	251	223	15.1141	17.7407	16.496	5.26426	5.77803	5.19441	chr2B	64228180	64233729	-	Isoflavone reductase-like protein	Os12g0265100			up
TraesCS2B02G111100	1381.32	1.83034	0.0990739	18.4745	3.31056e-76	1.02063e-73	1906	2489	2135	596	600	649	41.3312	45.5095	44.9734	11.88	12.0287	13.1655	chr2B	72895029	72896639	+	Nicotianamine synthase	Os07g0689600			up
TraesCS2B02G113900	167.647	2.31414	0.197206	11.7346	8.47011e-32	6.7082e-30	228	362	261	55	54	62	3.88536	5.20148	4.32056	0.861541	0.850753	0.988387	chr2B	77171260	77174210	+	Dihydrofolate reductase	Os07g0687100			up
TraesCS2B02G117400	29.0378	1.63607	0.412815	3.96321	7.39501e-05	0.000549504	56	46	30	19	11	13	1.24685	0.86359	0.64886	0.388864	0.22643	0.270776	chr2B	80536648	80538576	-	Alpha/beta-hydrolase superfamily protein	Os07g0685500			up
TraesCS2B02G117900	45.9769	1.69599	0.318316	5.32799	9.93031e-08	1.32984e-06	57	82	74	20	19	27	1.45772	1.76822	1.83837	0.470161	0.449228	0.645955	chr2B	81755546	81758516	+	WUSCHEL-related homeobox	Os07g0533201			up
TraesCS2B02G129600	224.256	1.02344	0.151577	6.75195	1.45873e-11	3.26637e-10	277	331	300	142	159	149	5.35515	5.39563	5.63399	2.52347	2.84186	2.69474	chr2B	97190231	97194968	-	UDP-glucuronate decarboxylase	Os07g0674100	AT2G47650	UXS4; AT2G47650 protein	up
TraesCS2B02G131200	184.012	2.96949	0.218397	13.5967	4.18771e-42	4.9395e-40	262	437	298	55	31	41	7.66562	10.7808	8.46964	1.4792	0.838534	1.1222	chr2B	98255802	98257342	-	Universal stress protein	Os07g0673400	AT2G47710	Adenine nucleotide alpha hydrolases-like superfamily protein	up
TraesCS2B02G131300	88.8805	3.39472	0.305169	11.1241	9.58151e-29	6.5487e-27	153	216	126	9	19	19	6.90559	8.22026	5.52437	0.373395	0.792823	0.802235	chr2B	98263715	98264769	-	Universal stress protein	Os07g0673400	AT2G47710	Adenine nucleotide alpha hydrolases-like superfamily protein	up
TraesCS2B02G133800	81.1212	1.07604	0.236926	4.54165	5.58156e-06	5.3897e-05	109	136	89	54	55	50	4.8018	5.05171	3.80864	2.18669	2.24003	2.06056	chr2B	100075904	100077408	+	Uveal autoantigen with coiled-coil domains and ankyrin repeats isoform 2	Os07g0671100	AT4G15790	unknown protein; INVOLVED IN: biological_process unknown; LOCATED IN: chloroplast; EXPRESSED IN: 21 plant structures; EXPRESSED DURING: 13 growth stages; Has 411 Blast hits to 380 proteins in 121 species: Archae - 4; Bacteria - 107; Metazoa - 85; Fu /.../29; Plants - 59; Viruses - 0; Other Eukaryotes - 127 (source: NCBI BLink).	up
TraesCS2B02G137500	53.8297	2.43868	0.326791	7.46251	8.48925e-14	2.37557e-12	93	106	76	10	22	19	1.80795	1.73752	1.43522	0.178698	0.395401	0.345537	chr2B	104301507	104309496	+	Ankyrin repeat protein-like				up
TraesCS2B02G137700	4734.59	1.06958	0.0830098	12.885	5.46923e-38	5.6366e-36	5779	7109	6493	3030	3198	3071	252.988	262.409	276.118	121.929	129.431	125.767	chr2B	104580530	104581647	-	Zinc finger protein 512B family				up
TraesCS2B02G141900	180.455	1.36467	0.181878	7.50318	6.22875e-14	1.76501e-12	259	241	279	107	111	89	3.20622	2.51555	3.35506	1.21757	1.27037	1.03068	chr2B	108237682	108242312	-	Sodium/hydrogen exchanger	Os07g0666900	AT3G05030	NHX2; Sodium/hydrogen exchanger	up
TraesCS2B02G145600	68.2453	1.28329	0.253689	5.05849	4.22594e-07	5.08223e-06	91	105	96	45	42	34	2.36886	2.30467	2.42757	1.07678	1.01079	0.827972	chr2B	111447778	111449322	+	phospholipase D alpha 3	Os07g0663000			up
TraesCS2B02G150900	30.3132	1.08837	0.379087	2.87103	0.00409139	0.0174741	32	48	45	13	23	23	0.836121	1.0575	1.14218	0.312233	0.555597	0.562193	chr2B	117931518	117932854	+	Glutaredoxin family protein, expressed	Os07g0659900	AT2G41330	At2g41330/F13H10.12	up
TraesCS2B02G151700	14.8399	3.00188	0.643481	4.66506	3.08531e-06	3.13919e-05	30	25	24	4	1	5	3.79719	2.66811	2.9509	0.465391	0.117018	0.592039	chr2B	118602413	118602809	+	Leucine-rich repeat protein kinase family protein				up
TraesCS2B02G151800	146.792	1.26044	0.181676	6.93785	3.9811e-12	9.47249e-11	194	224	207	89	80	94	3.01344	2.9338	3.12344	1.27077	1.14885	1.36593	chr2B	118603315	118608503	-	NAD(P)-binding Rossmann-fold superfamily protein	Os02g0234500			up
TraesCS2B02G157100	164.885	1.74985	0.188307	9.29256	1.50619e-20	6.83043e-19	222	263	281	77	87	66	3.31285	3.30923	4.07341	1.05623	1.20028	0.921365	chr2B	131285785	131290738	+	Carboxypeptidase	Os07g0656900			up
TraesCS2B02G177900	261.244	1.3648	0.149571	9.12479	7.18754e-20	3.1348e-18	319	450	373	146	155	144	10.2615	12.2055	11.6555	4.31708	4.60962	4.33333	chr2B	152843210	152844722	-	MYB transcription factor	Os07g0629000	AT1G09540	MYB61	up
TraesCS2B02G178400	229.904	1.15088	0.166753	6.90173	5.13747e-12	1.20838e-10	266	378	318	176	130	129	7.25409	8.69191	8.42424	4.41195	3.27761	3.29101	chr2B	153585725	153588081	+	Haloacid dehalogenase-like hydrolase family protein	Os07g0634400			up
TraesCS2B02G180300	46.7669	1.58827	0.313766	5.06195	4.14984e-07	4.99824e-06	78	72	61	28	22	21	2.63272	2.04911	2.00006	0.86873	0.686508	0.663083	chr2B	154829509	154832474	+	Glucan endo-1,3-beta-glucosidase 3	Os07g0633100	AT1G13830	Carbohydrate-binding X8 domain superfamily protein	up
TraesCS2B02G182000	46.7822	1.65156	0.355636	4.64395	3.41815e-06	3.44853e-05	63	114	42	28	22	19	2.29974	3.50886	1.48933	0.939536	0.742462	0.64883	chr2B	157040789	157041745	-	Calcium-binding family protein	Os07g0631700	AT5G39670	CML45; Probable calcium-binding protein CML45	up
TraesCS2B02G182200	123.258	1.42282	0.237846	5.98211	2.2027e-09	3.77989e-08	136	260	155	68	51	85	7.42351	11.9665	8.21873	3.4119	2.57368	4.34038	chr2B	157265390	157266652	+	Transmembrane protein, putative	Os07g0631300			up
TraesCS2B02G182300	142.718	2.62769	0.208619	12.5957	2.23105e-36	2.15697e-34	241	281	221	45	35	41	8.91857	8.76813	7.94462	1.53076	1.19746	1.41939	chr2B	157283950	157284893	-	RING/U-box superfamily protein, putative	Os07g0631200	AT1G14200		up
TraesCS2B02G187500	46.9735	3.26136	0.382519	8.52601	1.51488e-17	5.67944e-16	92	97	68	10	8	9	2.51286	2.23395	1.80423	0.251071	0.202015	0.229965	chr2B	162872445	162873846	-	Transcription factor WRKY	Os07g0680400			up
TraesCS2B02G189600	673.159	1.21551	0.107303	11.3278	9.55883e-30	6.87326e-28	915	1020	904	414	403	416	29.8457	28.0533	28.6439	12.413	12.1529	12.6938	chr2B	165115341	165119793	-	Kinase family protein	Os07g0622000	AT4G40010	SRK2F; Serine/threonine-protein kinase SRK2F	up
TraesCS2B02G195900	65.757	1.80808	0.26894	6.72298	1.78046e-11	3.94741e-10	91	128	92	30	28	31	2.96549	3.51712	2.91237	0.898657	0.843581	0.945053	chr2B	173485106	173486277	+	SPX domain-containing protein	Os07g0614700			up
TraesCS2B02G197000	38.811	2.57442	0.380048	6.77395	1.25316e-11	2.82631e-10	48	80	74	12	11	11	0.911822	1.28139	1.36554	0.20954	0.193185	0.195479	chr2B	174827894	174831599	-	Kinase family protein	Os07g0613500	AT3G14350	SRF7; Protein STRUBBELIG-RECEPTOR FAMILY 7	up
TraesCS2B02G199100	11.6013	2.01375	0.637329	3.15967	0.00157947	0.00782901	21	20	15	6	2	6	1.74671	1.40266	1.21198	0.458743	0.153796	0.466865	chr2B	177218040	177218459	-	Ankyrin repeat family protein				up
TraesCS2B02G199800	117.597	1.00646	0.196198	5.12983	2.90003e-07	3.59727e-06	136	185	155	79	79	80	3.62675	4.15981	4.01526	1.93653	1.94769	1.99576	chr2B	178338048	178339357	+	Nuclear transcription factor Y subunit B	Os07g0606600			up
TraesCS2B02G204900	14.7757	5.45921	1.11869	4.88002	1.06077e-06	1.18468e-05	20	36	32	0	0	2	1.08491	1.6466	1.68623	0	0	0.101492	chr2B	184494642	184495342	+	IgA FC receptor	Os07g0599700	AT5G09530	PELPK1; PRP10	up
TraesCS2B02G205000	10.546	4.95969	1.14658	4.32564	1.52089e-05	0.000133135	16	24	22	1	0	1	1.45559	1.84099	1.94422	0.083625	0	0.0851056	chr2B	184513528	184514001	+	IgA FC receptor	Os07g0599700			up
TraesCS2B02G205200	7.08044	6.29474	1.35692	4.63899	3.50119e-06	3.52292e-05	9	24	11	0	0	0	0.474936	1.06789	0.563881	0	0	0	chr2B	184577510	184578171	+	IgA FC receptor	Os07g0599700	AT5G09530	PELPK1; PRP10	up
TraesCS2B02G205300	8.3848	5.54784	1.33389	4.15915	3.19435e-05	0.000259658	14	28	9	0	1	0	1.56756	2.64348	0.978906	0	0.103516	0	chr2B	184655034	184655345	+	Snake venom serine proteinase 1	Os07g0600200			up
TraesCS2B02G206000	11.4063	5.079	1.14682	4.42877	9.47706e-06	8.68212e-05	13	31	24	0	1	1	0.646929	1.30076	1.16018	0	0.0460073	0.0465535	chr2B	184899828	184900529	+	IgA FC receptor	Os07g0599500			up
TraesCS2B02G213400	984.663	1.12132	0.101466	11.0512	2.16293e-28	1.4507e-26	1258	1598	1233	642	642	604	22.6182	24.2257	21.5349	10.6103	10.6715	10.1591	chr2B	197721751	197726659	-	Interferon-related developmental regulator 1	Os07g0588000	AT1G27760	SAT32	up
TraesCS2B02G213900	138.937	2.01299	0.195395	10.3022	6.88944e-25	3.95279e-23	206	264	205	56	56	56	4.1502	4.48464	4.01197	1.03707	1.04304	1.05543	chr2B	198636175	198637998	+	U-box domain-containing protein 4	Os07g0587500			up
TraesCS2B02G214400	19.6113	1.70516	0.484525	3.51924	0.00043278	0.00257393	28	36	27	9	5	14	0.954299	1.03455	0.893908	0.281959	0.157547	0.446368	chr2B	199220970	199222583	-	Vesicle-associated 1-1-like protein				up
TraesCS2B02G216400	35.5006	3.45981	0.450194	7.68515	1.52816e-14	4.53229e-13	69	69	58	8	6	4	1.31074	1.1052	1.07028	0.139693	0.105374	0.0710833	chr2B	202482106	202485783	+	Aldehyde dehydrogenase	Os07g0688800	AT2G24270	ALDH11A3; aldehyde dehydrogenase 11A3	up
TraesCS2B02G220400	194.949	1.38371	0.172422	8.02515	1.01398e-15	3.29282e-14	254	362	242	106	107	116	5.27857	6.34327	4.88541	2.02491	2.05579	2.25517	chr2B	210701804	210703484	-	HXXXD-type acyl-transferase family protein	Os07g0550600			up
TraesCS2B02G220800	12.7756	2.59953	0.640151	4.0608	4.89038e-05	0.000380391	19	22	25	3	4	4	1.94079	1.89483	2.48066	0.281684	0.377744	0.382229	chr2B	211009472	211009813	-	SAUR-like auxin-responsive protein family, putative				up
TraesCS2B02G221800	2405.7	1.16457	0.0930938	12.5096	6.61477e-36	6.25209e-34	2916	4020	3164	1478	1506	1533	54.9154	63.8344	57.8823	25.5857	26.2207	27.0077	chr2B	211623756	211627190	-	Tubulin alpha chain	Os07g0574800	AT5G19780	TUBA3; Tubulin alpha chain	up
TraesCS2B02G223800	46.8386	2.4951	0.35275	7.0733	1.51291e-12	3.78006e-11	61	98	83	10	21	12	2.34949	3.18267	3.10544	0.354046	0.747783	0.432378	chr2B	213998344	213999362	-	cDNA clone:J013105D21, full insert sequence	Os07g0572400			up
TraesCS2B02G226600	247.099	1.28874	0.156978	8.20972	2.21706e-16	7.58735e-15	301	436	329	144	133	160	6.27398	7.66276	6.66154	2.75903	2.56296	3.11986	chr2B	217396600	217398377	+	Remorin	Os07g0569100	AT2G41870	Putative DNA binding protein	up
TraesCS2B02G228300	144.918	1.03981	0.191195	5.43846	5.37425e-08	7.53706e-07	162	235	195	100	110	79	3.53488	4.32364	4.13329	2.00575	2.21904	1.61259	chr2B	222122937	222125065	+	Cytochrome c6	Os07g0567400			up
TraesCS2B02G229200	747.352	1.24732	0.136354	9.14767	5.81722e-20	2.56204e-18	917	1436	861	445	465	439	27.31	36.0603	24.9091	12.1823	12.8032	12.2308	chr2B	224645563	224646735	+	Leucine-rich repeat protein kinase family protein	Os07g0565800	AT2G20870		up
TraesCS2B02G229400	83.4156	1.07876	0.246648	4.3737	1.2216e-05	0.00010932	122	104	113	55	66	42	1.49176	1.07225	1.34221	0.618187	0.7461	0.480428	chr2B	224649128	224655926	-	Peptidyl-prolyl cis-trans isomerase, putative	Os07g0565600			up
TraesCS2B02G233000	149.062	2.21391	0.208994	10.5932	3.20487e-26	1.94768e-24	186	302	258	56	46	59	4.64457	6.3586	6.25828	1.2854	1.06195	1.37824	chr2B	231603619	231605113	+	Membrane lipoprotein lipid attachment site-containing protein-like	Os07g0559400	AT5G54240	Membrane lipoprotein lipid attachment site-like protein, putative (DUF1223)	up
TraesCS2B02G233100	9.99064	2.52898	0.714546	3.53928	0.000401215	0.00240974	15	23	14	3	3	3	1.04385	1.34957	0.946406	0.191904	0.193011	0.195302	chr2B	231657494	231657995	-	Wound-responsive family protein	Os07g0558900			up
TraesCS2B02G233700	68.0414	1.09275	0.256992	4.25208	2.11793e-05	0.000179717	94	89	95	47	37	48	1.82535	1.45724	1.79203	0.838946	0.664254	0.871966	chr2B	232289491	232291559	-	Laccase	Os01g0842400			up
TraesCS2B02G236400	1547.55	6.35086	0.200733	31.6384	1.09648e-219	3.15055e-216	3376	2459	3264	45	34	35	39.9248	24.52	37.4967	0.489181	0.371734	0.38721	chr2B	236774666	236777883	-	Cellulose synthase-like protein	Os07g0553000			up
TraesCS2B02G238800	167.984	1.01471	0.190295	5.33229	9.69825e-08	1.30094e-06	166	296	224	124	104	111	6.58237	9.89665	8.6283	4.51974	3.8126	4.11753	chr2B	240306017	240308678	+	nucleosome/chromatin assembly factor group C5				up
TraesCS2B02G241700	88.9694	1.98857	0.23629	8.41581	3.90193e-17	1.41274e-15	134	163	133	33	39	37	2.06129	2.11419	1.98741	0.466621	0.55464	0.532444	chr2B	245784381	245787768	+	Receptor-like protein kinase, putative,expressed	Os07g0538400			up
TraesCS2B02G245100	169.044	1.7961	0.183946	9.76427	1.60261e-22	8.14144e-21	222	302	271	70	72	88	4.33504	4.97244	5.14058	1.25648	1.29983	1.60754	chr2B	249262393	249265251	+	WAT1-related protein	Os07g0525100			up
TraesCS2B02G245800	127.396	1.91229	0.210501	9.08444	1.04236e-19	4.49435e-18	188	253	171	61	57	45	6.87709	7.8035	6.07639	2.05113	1.92768	1.53992	chr2B	249668859	249670062	-	CTD small phosphatase-like protein 2, putative	Os07g0524000	AT5G54790	VUP4; Vascular-related unknown protein 4	up
TraesCS2B02G250500	182.24	1.29166	0.182164	7.09063	1.33502e-12	3.34725e-11	231	318	237	98	133	91	8.31081	9.64674	8.28289	3.24096	4.4238	3.06275	chr2B	260605521	260607195	+	C2 domain-containing protein	Os07g0500300			up
TraesCS2B02G261800	10.3311	1.67162	0.646575	2.58535	0.00972805	0.0357395	18	14	15	7	4	4	1.60004	1.04932	1.29524	0.571969	0.328724	0.332626	chr2B	338728021	338728474	-	S-adenosyl-L-methionine-dependent methyltransferases superfamily protein				up
TraesCS2B02G275500	416.607	1.15124	0.138956	8.28494	1.18165e-16	4.12446e-15	476	736	538	263	284	241	18.5381	24.169	20.3537	9.41522	10.2256	8.78039	chr2B	380258818	380259714	+	Glycine-rich protein	Os07g0123900			up
TraesCS2B02G278200	401.831	1.33313	0.126493	10.5391	5.70287e-26	3.43094e-24	563	651	525	242	225	228	20.1516	19.6473	18.2542	7.9622	7.44554	7.63439	chr2B	384109338	384110579	-	Ribonuclease				up
TraesCS2B02G278400	33.9631	1.57902	0.388266	4.06685	4.76537e-05	0.000371996	41	81	35	14	20	18	1.77046	2.94923	1.46816	0.555708	0.798445	0.727132	chr2B	384341702	384342603	-	Autophagy-related protein 2	Os07g0115500			up
TraesCS2B02G278500	39.3412	2.03729	0.373099	5.46046	4.74904e-08	6.7206e-07	51	91	52	18	9	20	1.25733	1.89166	1.24534	0.407915	0.205133	0.461264	chr2B	384397470	384400997	-	Peroxidase	Os07g0115300	AT4G37520	PER50; Peroxidase 50	up
TraesCS2B02G281000	114.936	1.68328	0.206082	8.168	3.13532e-16	1.05786e-14	173	184	171	53	58	55	5.27366	4.7294	5.06366	1.48511	1.63458	1.56844	chr2B	387698476	387705670	+	MADS-box transcription factor	Os07g0108900	AT1G69120	AP1	up
TraesCS2B02G282000	1518.26	1.1762	0.121107	9.71201	2.68006e-22	1.34345e-20	1757	2815	1856	919	926	990	89.344	120.696	91.6799	42.9562	43.5329	47.0942	chr2B	390607206	390607892	+	Dirigent protein	Os07g0107300			up
TraesCS2B02G284900	295.99	1.14026	0.143279	7.95832	1.74395e-15	5.55289e-14	372	440	417	166	203	193	8.82248	8.79878	9.60697	3.61887	4.45099	4.28197	chr2B	392610769	392612241	+	Peroxidase	Os07g0104100			up
TraesCS2B02G289900	27.7283	5.36823	0.802891	6.68613	2.29154e-11	5.01854e-10	35	75	56	1	2	1	0.827824	1.49573	1.28665	0.0217414	0.0437334	0.0221263	chr2B	402217632	402220229	-	Basic helix-loop-helix (BHLH) Transcription Factor	Os04g0301500			up
TraesCS2B02G293300	51.9564	1.11243	0.30359	3.66424	0.00024807	0.00158934	71	66	76	44	33	23	1.29116	1.01202	1.34258	0.735517	0.554817	0.391282	chr2B	408723999	408727259	+	Basic helix-loop-helix transcription factor	Os04g0350700	AT5G48560	BHLH78; Transcription factor bHLH78	up
TraesCS2B02G305600	20.3864	2.65906	0.524231	5.07231	3.93022e-07	4.75927e-06	28	51	29	4	6	7	0.86793	1.33297	0.873227	0.113973	0.171946	0.202985	chr2B	436015263	436016507	-	Heavy metal transport/detoxification superfamily protein	Os04g0401100			up
TraesCS2B02G307300	1655.2	1.84296	0.103199	17.8583	2.48909e-71	7.03933e-69	2626	2636	2522	681	753	761	42.412	35.8973	39.5678	10.1102	11.2435	11.4979	chr2B	439767661	439773279	+	Acetyl-coenzyme A synthetase	Os04g0404800			up
TraesCS2B02G308900	210.207	1.04156	0.15978	6.51871	7.09159e-11	1.46239e-09	262	299	292	129	135	154	3.93498	3.78647	4.26016	1.78093	1.87451	2.16372	chr2B	442085168	442087493	+	Cytochrome P450	Os04g0407900	AT3G52970	CYP76G1; Cytochrome P450, family 76, subfamily G, polypeptide 1	up
TraesCS2B02G309000	466.49	2.22377	0.140525	15.8248	2.09959e-56	3.81823e-54	685	987	668	161	178	162	22.6181	27.4792	21.4261	4.88661	5.43373	5.00401	chr2B	442306904	442308339	-	RAB6-interacting golgin (DUF662)	Os04g0408600	AT2G36410	Expressed protein	up
TraesCS2B02G313000	29.3374	1.48641	0.396256	3.75114	0.000176029	0.00117735	35	58	39	13	12	22	1.22761	1.7153	1.3288	0.419133	0.389122	0.721859	chr2B	448477384	448479011	+	HVA22-like protein	Os04g0415200	AT2G36020	HVA22J; HVA22-like protein	up
TraesCS2B02G313900	813.966	1.10965	0.108708	10.2077	1.832e-24	1.02972e-22	968	1283	1118	496	559	514	27.8094	31.0789	31.2005	13.0983	14.8471	13.814	chr2B	449119622	449121173	-	Late embryogenesis abundant (LEA) hydroxyproline-rich glycoprotein family	Os04g0416700	AT2G35960	NHL12; NDR1/HIN1-like protein 12	up
TraesCS2B02G317600	83.2222	2.08081	0.263272	7.90366	2.70832e-15	8.4955e-14	103	186	123	31	29	37	2.44113	3.71696	2.83179	0.675354	0.635425	0.820339	chr2B	453077889	453079490	+	Abscisic stress ripening	Os04g0423400			up
TraesCS2B02G332500	46.2245	1.08526	0.321909	3.37132	0.000748091	0.00413557	61	72	57	18	32	40	2.67041	2.65768	2.42396	0.724331	1.29512	1.63812	chr2B	475609909	475610706	-	Mediator of RNA polymerase II transcription subunit 13	Os04g0445900			up
TraesCS2B02G333900	46.1131	2.85975	0.358742	7.97161	1.56623e-15	5.01146e-14	68	97	81	9	12	13	1.73776	2.09014	2.0108	0.211418	0.283515	0.310788	chr2B	477568287	477569959	+	Reductase 1	Os04g0447700			up
TraesCS2B02G334600	50.0759	3.83267	0.408927	9.37251	7.08253e-21	3.28656e-19	93	107	83	9	6	5	2.40658	2.33465	2.0864	0.21408	0.143543	0.121039	chr2B	478180320	478181669	+	Aspartic proteinase nepenthesin-1	Os04g0448300			up
TraesCS2B02G335800	40.1835	1.928	0.365297	5.2779	1.3067e-07	1.7142e-06	68	86	40	20	17	14	2.14204	2.28423	1.224	0.579116	0.495086	0.412559	chr2B	479984797	479986094	+	Zinc finger protein	Os04g0450000			up
TraesCS2B02G337100	83.7438	1.62233	0.263904	6.14744	7.8744e-10	1.43309e-08	96	168	122	32	37	56	3.81968	5.63621	4.7154	1.17037	1.36104	2.08441	chr2B	481162832	481164789	+	Phage capsid scaffolding protein (GPO) serine peptidase	Os04g0450600			up
TraesCS2B02G337700	6.10027	5.07212	1.37776	3.68144	0.000231925	0.00149832	15	15	6	1	0	0	1.2388	1.04454	0.481353	0.0759149	0	0	chr2B	482709927	482710349	+	guanylate kinase 1	Os04g0451700			up
TraesCS2B02G339500	20.1407	3.07571	0.581999	5.28474	1.25886e-07	1.65862e-06	40	43	26	1	9	3	1.9849	1.79915	1.2533	0.0456136	0.412889	0.139264	chr2B	484889596	484890299	-	Agmatine coumaroyltransferase	Os04g0455700			up
TraesCS2B02G347400	47.2175	1.0883	0.300032	3.62727	0.00028643	0.00180499	59	79	57	26	36	30	1.51108	1.70602	1.41812	0.612106	0.852416	0.71878	chr2B	494263874	494267128	+	1-deoxy-D-xylulose-5-phosphate synthase	Os04g0465800			up
TraesCS2B02G358100	97.5848	2.06051	0.238938	8.62362	6.48676e-18	2.4998e-16	119	195	165	40	38	37	2.40995	3.3298	3.24599	0.744626	0.711472	0.700974	chr2B	510896423	510898147	-	Transducin/WD40 repeat protein	Os04g0481600			up
TraesCS2B02G367500	131.471	1.33056	0.209981	6.33656	2.34946e-10	4.57989e-09	169	260	146	75	77	76	6.05526	7.85491	5.08161	2.47015	2.55064	2.54741	chr2B	524002391	524003365	-	Calcium-binding protein	Os04g0492800	AT1G05990	CML7; Calmodulin-like protein 7	up
TraesCS2B02G369100	25.3007	1.76917	0.43973	4.0233	5.73877e-05	0.000439059	29	48	42	10	18	7	0.939787	1.31158	1.32216	0.297885	0.539284	0.212211	chr2B	526733268	526734441	-	Chitinase	Os04g0494100	AT2G43590	Endochitinase At2g43590	up
TraesCS2B02G370700	22.1304	1.93175	0.515311	3.74871	0.000177747	0.00118685	18	52	38	8	4	16	0.700239	1.70569	1.43602	0.286076	0.143862	0.582281	chr2B	528967262	528968159	-	RING/U-box superfamily protein	Os04g0419550			up
TraesCS2B02G390300	153.304	1.18768	0.185993	6.38561	1.70718e-10	3.37457e-09	200	271	177	101	94	90	2.19712	2.51024	1.88886	1.01991	0.954694	0.924921	chr2B	553978923	553983960	+	Sugar transporter, putative	Os04g0529800			up
TraesCS2B02G392300	27.3319	1.4309	0.410306	3.48741	0.000487726	0.00285835	43	50	28	10	17	18	1.15819	1.13554	0.732607	0.247587	0.423324	0.453546	chr2B	556676142	556677548	+	GRAM domain-containing protein / ABA-responsive protein-related	Os04g0527000	AT5G08350	GEM-like protein 4	up
TraesCS2B02G395400	32.5608	2.48998	0.423239	5.88317	4.02482e-09	6.6601e-08	34	73	62	11	7	12	0.793428	1.43639	1.40547	0.23596	0.151022	0.261968	chr2B	560458049	560463353	-	Alpha/beta-Hydrolases superfamily protein				up
TraesCS2B02G396200	13.5359	4.28666	0.880595	4.86792	1.12782e-06	1.25138e-05	21	22	34	0	0	4	0.825217	0.728943	1.29787	0	0	0.147044	chr2B	562977331	562978219	+	Leguminosin group485 secreted peptide	Os04g0521900			up
TraesCS2B02G397500	1372.66	1.9154	0.111507	17.1774	3.91942e-66	9.32263e-64	2226	2085	2197	586	569	595	49.3423	38.9693	47.3071	11.9401	11.6606	12.3381	chr2B	564232227	564237568	-	Transporter-related family protein	Os02g0628200	AT2G28315	UXT1; UDP-xylose transporter 1	up
TraesCS2B02G398200	96.9157	2.49142	0.242145	10.289	7.90189e-25	4.52284e-23	151	173	172	29	27	33	1.89819	1.83371	2.10036	0.335102	0.31379	0.388074	chr2B	565076277	565079194	+	Phenylalanine ammonia-lyase	Os04g0518400	AT2G37040	PAL1; Phenylalanine ammonia-lyase 1	up
TraesCS2B02G398300	69.8361	3.47796	0.326087	10.6657	1.47246e-26	9.13395e-25	117	140	130	9	15	11	1.44734	1.46028	1.56218	0.10234	0.17155	0.127297	chr2B	565188566	565191509	+	Phenylalanine ammonia-lyase	Os04g0518400	AT2G37040	PAL1; Phenylalanine ammonia-lyase 1	up
TraesCS2B02G398400	193.523	2.80766	0.200615	13.9953	1.66583e-44	2.15219e-42	317	329	371	42	44	61	4.13368	3.61739	4.69953	0.503436	0.530449	0.744126	chr2B	565209774	565212553	+	Phenylalanine ammonia-lyase	Os04g0518400	AT2G37040	PAL1; Phenylalanine ammonia-lyase 1	up
TraesCS2B02G398500	43.0169	1.69242	0.339154	4.99011	6.03454e-07	7.04948e-06	44	89	68	22	18	22	1.13607	1.9376	1.70555	0.522146	0.429673	0.531391	chr2B	566008501	566009853	-	Glucuronoxylan 4-O-methyltransferase				up
TraesCS2B02G402000	206.73	1.92064	0.17175	11.1827	4.95535e-29	3.41283e-27	321	365	302	87	103	73	7.96439	7.63594	7.27876	1.98419	2.36264	1.69437	chr2B	570882781	570885306	+	Actin-related protein 2/3 complex subunit 2	Os04g0512300			up
TraesCS2B02G412600	77.4293	4.65859	0.42141	11.0548	2.07867e-28	1.39549e-26	118	221	119	6	10	2	20.8194	32.8776	20.3955	0.973091	1.63117	0.330106	chr2B	587254982	587255179	-	alpha/beta-Hydrolases superfamily protein	Os04g0581700			up
TraesCS2B02G413200	34.8633	4.49496	0.571777	7.86138	3.79924e-15	1.17685e-13	54	67	80	2	2	5	1.38201	1.44582	1.98889	0.0470506	0.0473218	0.119709	chr2B	588928147	588929511	+	RING/U-box superfamily protein	Os04g0580800			up
TraesCS2B02G414600	34.6027	8.57964	1.21911	7.0376	1.95582e-12	4.82791e-11	56	97	59	0	0	0	2.49848	3.64907	2.55707	0	0	0	chr2B	592562634	592563634	-	Protein SPIRAL1	Os04g0578300			up
TraesCS2B02G415300	237.249	1.9384	0.165129	11.7387	8.07075e-32	6.41312e-30	319	474	352	92	103	104	5.70317	7.1454	6.11323	1.51193	1.70246	1.73939	chr2B	593657970	593661730	-	Rho GTPase-activating protein	Os04g0577200			up
TraesCS2B02G419100	337.193	4.44646	0.194966	22.8064	3.96118e-115	2.54056e-112	631	706	609	34	28	28	12.7198	11.9999	11.9254	0.63001	0.521823	0.528018	chr2B	600707520	600709676	-	Rhomboid-like protein	Os04g0569300	AT1G12750	RBL6; RHOMBOID-like protein 6, mitochondrial	up
TraesCS2B02G419600	79.8723	1.27602	0.265252	4.8106	1.50478e-06	1.62913e-05	104	137	102	28	58	56	2.80769	3.11859	2.67497	0.69485	1.44763	1.4143	chr2B	601211842	601213233	-	Heat Stress Transcription Factor family protein	Os04g0568700	AT5G62020	HSFB2A	up
TraesCS2B02G419800	168.879	1.01786	0.183883	5.53539	3.10544e-08	4.53954e-07	222	285	180	118	101	121	10.5372	11.4062	8.29942	5.14839	4.43207	5.37275	chr2B	601356665	601357651	+	RING finger protein				up
TraesCS2B02G424800	228.601	1.16248	0.162016	7.17509	7.2258e-13	1.85441e-11	307	387	265	160	133	137	14.4344	15.3424	12.1035	6.9151	5.78131	6.02589	chr2B	610915888	610917280	-	tRNA sulfurtransferase	Os04g0560700			up
TraesCS2B02G426200	232.818	1.06915	0.159785	6.69117	2.21395e-11	4.85453e-10	335	305	306	151	162	144	2.70776	2.07868	2.40264	1.12191	1.21058	1.08885	chr2B	612682002	612687936	+	Phosphatidylinositol N-acetyglucosaminlytransferase subunit P-like protein	Os04g0559200	AT4G00440	Protein of unknown function (DUF3741)	up
TraesCS2B02G430300	39.0714	1.28934	0.36218	3.55995	0.000370932	0.002255	37	54	76	26	17	26	3.26405	4.01672	6.51285	2.10836	1.38649	2.14569	chr2B	619044574	619044969	-	14 kDa proline-rich protein DC2.15	Os04g0554500	AT2G45180		up
TraesCS2B02G437700	13.2759	2.8314	0.679276	4.16826	3.06935e-05	0.000250575	14	37	21	2	6	2	0.593542	1.32266	0.864858	0.0779418	0.235173	0.0793217	chr2B	629693346	629694376	-	Lipid transfer protein				up
TraesCS2B02G451400	70.1523	2.04763	0.290572	7.0469	1.82953e-12	4.53173e-11	121	119	100	23	19	41	2.11563	1.75438	1.69847	0.369658	0.30713	0.670622	chr2B	644844360	644848211	+	Sodium transporter	Os04g0607600			up
TraesCS2B02G451700	68.0946	1.46776	0.25663	5.71937	1.06922e-08	1.67113e-07	97	102	102	39	38	33	1.42739	1.26559	1.45805	0.527535	0.516971	0.454279	chr2B	645307235	645310410	+	Sodium transporter	Os04g0607500			up
TraesCS2B02G455100	17.1068	2.1669	0.537874	4.02864	5.61003e-05	0.000430264	19	33	33	7	8	4	0.738319	1.08125	1.24568	0.250038	0.287405	0.145408	chr2B	649749416	649750314	-	Vacuolar iron transporter				up
TraesCS2B02G455200	18.4716	1.59729	0.497586	3.21007	0.00132702	0.00675479	18	38	29	7	13	8	0.68723	1.22331	1.07555	0.245666	0.458866	0.285732	chr2B	649755289	649756203	-	Vacuolar iron transporter				up
TraesCS2B02G455300	50.4039	2.04276	0.32405	6.30384	2.90354e-10	5.5902e-09	70	112	66	19	16	25	2.69911	3.64135	2.47212	0.67343	0.570368	0.901781	chr2B	649946299	649947204	-	Vacuolar iron transporter-like protein				up
TraesCS2B02G456700	38.3915	1.7015	0.342246	4.97156	6.64161e-07	7.69123e-06	47	68	63	20	18	17	1.0073	1.22884	1.31161	0.394012	0.356655	0.34084	chr2B	651554252	651557192	+	GDSL esterase/lipase				up
TraesCS2B02G459300	68.8515	1.05853	0.281833	3.75586	0.000172744	0.00115818	104	98	78	65	33	38	2.41566	1.91934	1.75995	1.38782	0.708646	0.825705	chr2B	653745832	653748302	+	Ubiquinol oxidase	Os04g0600200			up
TraesCS2B02G460200	63.9814	1.14977	0.271631	4.23284	2.30761e-05	0.000193897	91	104	72	46	30	45	10.5967	10.2114	8.1445	4.92384	3.22971	4.90208	chr2B	654357650	654360679	-	Hypoxia-responsive family protein-like	Os02g0592400			up
TraesCS2B02G460500	56.4908	2.0751	0.297907	6.9656	3.27006e-12	7.86666e-11	75	108	94	25	18	23	8.16219	9.9104	9.93747	2.50093	1.81105	2.3416	chr2B	654545864	654546184	-	Protease inhibitor/seed storage/lipid transfer protein family protein				up
TraesCS2B02G460700	13.5055	1.37315	0.561325	2.44627	0.0144343	0.0494566	15	30	15	9	8	6	1.63244	2.75289	1.58577	0.900336	0.804912	0.610851	chr2B	654648913	654649233	-	Protease inhibitor/seed storage/lipid transfer protein family protein				up
TraesCS2B02G461000	52.8969	1.53289	0.326804	4.69055	2.72475e-06	2.8013e-05	53	126	64	32	26	25	5.76795	11.5621	6.76594	3.2012	2.61596	2.54521	chr2B	654699036	654699356	-	Protease inhibitor/seed storage/lipid transfer protein family protein				up
TraesCS2B02G461217	17.3318	1.92624	0.517728	3.72055	0.000198786	0.00130883	30	32	21	10	7	5	3.26488	2.93642	2.22007	1.00037	0.704298	0.509043	chr2B	654726495	654726815	-					up
TraesCS2B02G466400	27.4162	2.57918	0.477705	5.3991	6.69776e-08	9.2151e-07	25	64	55	12	6	6	0.62606	1.35138	1.33795	0.276232	0.138912	0.140561	chr2B	661851159	661852768	+	MYB protein	Os04g0594100	AT4G17785	MYB39; Transcription factor MYB39	up
TraesCS2B02G466500	28.0639	2.91651	0.471578	6.18456	6.22748e-10	1.15353e-08	56	59	35	9	7	4	1.14942	1.02109	0.697849	0.169805	0.132832	0.076805	chr2B	662373014	662374939	+	MYB protein	Os04g0594100	AT4G17785	MYB39; Transcription factor MYB39	up
TraesCS2B02G474800	40.8825	1.85708	0.350965	5.29136	1.2141e-07	1.60376e-06	51	88	57	22	20	12	1.31196	1.90878	1.42439	0.520224	0.475657	0.288782	chr2B	671910137	671911494	+	senescence-associated family protein (DUF581)	Os04g0586100			up
TraesCS2B02G474900	167.969	2.29676	0.186972	12.284	1.10393e-34	9.88763e-33	253	321	271	64	59	50	12.7907	13.6836	13.309	2.97419	2.75764	2.36473	chr2B	672023148	672023838	+	senescence-associated family protein (DUF581)	Os04g0586100			up
TraesCS2B02G475400	28.8494	1.67124	0.393697	4.24499	2.18599e-05	0.000184628	35	50	48	14	17	11	1.60459	1.9328	2.13766	0.589984	0.720539	0.471766	chr2B	672646457	672647218	+	senescence-associated family protein (DUF581)	Os04g0586100			up
TraesCS2B02G476400	132.24	1.38498	0.194657	7.11497	1.11937e-12	2.82726e-11	169	236	176	67	79	77	8.10972	9.5489	8.20416	2.95536	3.50477	3.4566	chr2B	673170566	673171293	+	senescence-associated family protein (DUF581)	Os04g0586100			up
TraesCS2B02G480600	69.9814	2.20613	0.278677	7.91646	2.44378e-15	7.69254e-14	95	144	111	26	31	19	3.79719	4.85315	4.30987	0.955277	1.14555	0.710447	chr2B	678197570	678200048	-	Ubiquitin	Os06g0681400	AT4G02890	UBQ14; Polyubiquitin 14	up
TraesCS2B02G482600	1912.73	1.18211	0.118106	10.0089	1.39289e-23	7.49478e-22	2319	3531	2253	1262	1171	1130	144.15	185.069	136.044	72.1092	67.2952	65.71	chr2B	680237495	680238056	+	Acclimation protein				up
TraesCS2B02G494800	12.0615	2.83925	0.718324	3.9526	7.73075e-05	0.000570498	11	22	31	4	1	4	0.837202	1.41183	2.29193	0.279843	0.0703641	0.284798	chr2B	691780485	691780943	-	Leguminosin group485 secreted peptide				up
TraesCS2B02G497800	117.758	3.59045	0.268698	13.3624	1.00259e-40	1.1218e-38	204	280	178	17	20	18	7.52542	8.70925	6.37856	0.576456	0.682093	0.621172	chr2B	694272868	694275994	-	CRIB domain-containing protein RIC10				up
TraesCS2B02G500500	26.2344	1.12623	0.410573	2.74308	0.0060866	0.0242778	43	28	36	18	13	19	1.07374	0.589539	0.873248	0.413164	0.300116	0.443839	chr2B	695858915	695862524	-	GDSL esterase/lipase				up
TraesCS2B02G506600	1508.57	1.73966	0.106657	16.3108	8.27163e-60	1.66903e-57	2218	2299	2460	705	675	735	32.1644	28.1109	34.6538	9.39766	9.04962	9.97102	chr2B	703622277	703625048	-	Glycosyltransferase				up
TraesCS2B02G513800	209.284	1.82106	0.179768	10.1301	4.06347e-24	2.24878e-22	328	394	267	98	77	106	21.4979	21.7742	16.9995	5.90427	4.66581	6.49932	chr2B	708826271	708826803	-	Wound-responsive family protein	Os04g0635100			up
TraesCS2B02G513900	179.086	1.78825	0.190358	9.39414	5.76894e-21	2.69616e-19	233	372	243	85	71	89	14.432	19.4284	14.6211	4.83957	4.06577	5.15704	chr2B	708862863	708863426	-	Wound-responsive family protein	Os04g0635500			up
TraesCS2B02G514000	190.631	1.4959	0.187523	7.97716	1.49739e-15	4.79759e-14	260	380	219	103	93	108	13.5768	16.7313	11.1089	4.944	4.48973	5.27578	chr2B	708889706	708890374	-	Wound-responsive family protein	Os04g0635100			up
TraesCS2B02G521700	10242.7	1.03355	0.0798429	12.9448	2.51574e-38	2.61903e-36	12439	15566	13624	7172	6701	6591	211.047	222.686	224.544	111.854	105.111	104.613	chr2B	716779117	716782669	+	Serine hydroxymethyltransferase	Os11g0455800	AT4G13930	SHM4; Serine hydroxymethyltransferase 4	up
TraesCS2B02G528400	99.3768	1.25163	0.224488	5.57552	2.46796e-08	3.66359e-07	113	177	136	55	54	70	6.59025	8.704	7.70486	2.94851	2.91159	3.81909	chr2B	722637506	722638296	-	Lysostaphin resistance protein A	Os04g0659000			up
TraesCS2B02G538600	29.9458	1.52803	0.380966	4.01094	6.04767e-05	0.000459901	35	53	47	18	16	13	0.946359	1.20833	1.23449	0.447381	0.399964	0.328829	chr2B	733889920	733892344	-	Isoaspartyl peptidase/L-asparaginase	Os04g0650700	AT3G16150	ASPGB1	up
TraesCS2B02G538900	231.038	1.13666	0.15464	7.35037	1.97655e-13	5.35983e-12	274	391	300	152	144	144	4.61077	5.54781	4.90396	2.35117	2.24026	2.26686	chr2B	734123952	734127544	+	Small RNA degrading nuclease	Os04g0650600	AT3G50100	SDN1; Small RNA degrading nuclease 1	up
TraesCS2B02G553300	270.448	2.92956	0.165747	17.6748	6.55149e-70	1.76922e-67	463	530	451	71	58	62	14.0282	13.54	13.2739	1.97741	1.62466	1.75732	chr2B	748971496	748974995	+	Shikimate kinase	Os04g0640600	AT2G21940	SK1; Shikimate kinase 1	up
TraesCS2B02G554800	75.6123	1.0661	0.257974	4.1326	3.58687e-05	0.00028827	93	119	98	59	58	32	2.38713	2.5755	2.44355	1.39207	1.37636	0.768389	chr2B	749853739	749855200	+	Reticulocyte-binding protein 2 homolog a	Os04g0638700			up
TraesCS2B02G556500	10.3263	5.84047	1.30411	4.47852	7.51607e-06	7.04189e-05	24	13	23	1	0	0	3.49342	1.59553	3.25214	0.1338	0	0	chr2B	751313812	751314129	+	Elongation of fatty acids protein 3-like				up
TraesCS2B02G557700	631.189	1.30406	0.115155	11.3243	9.94359e-30	7.14278e-28	802	1047	873	380	395	333	18.3479	20.1967	19.4012	7.9912	8.35452	7.1268	chr2B	752402932	752405158	-	Nuclease S1	Os04g0636400			up
TraesCS2B02G558400	1365.32	3.34798	0.10532	31.7885	9.31907e-222	3.0428e-218	2279	2728	2502	237	248	258	44.8282	45.2454	47.8076	4.28522	4.50996	4.74751	chr2B	752784988	752788155	+	Chalcone synthase	Os11g0530600	AT5G13930	CHS; TT4	up
TraesCS2B02G560800	4.2319	5.5494	1.45053	3.82577	0.000130366	0.000903915	5	12	9	0	0	0	0.654198	1.32386	1.14389	0	0	0	chr2B	753950057	753950323	+	Wound-responsive family protein	Os04g0635500			up
TraesCS2B02G560900	10.7572	6.8948	1.29341	5.33071	9.78292e-08	1.31132e-06	18	31	17	0	0	0	2.30335	3.34481	2.11319	0	0	0	chr2B	753952477	753952749	+	Wound-responsive family protein	Os04g0635100			up
TraesCS2B02G561000	59.7582	4.26638	0.41762	10.2159	1.68242e-24	9.47127e-23	89	151	107	6	6	6	11.5153	16.4735	13.4485	0.7136	0.717713	0.726234	chr2B	753974091	753974360	+	Wound-responsive family protein	Os04g0635100			up
TraesCS2B02G561100	106.695	4.70558	0.353398	13.3152	1.88825e-40	2.08354e-38	174	263	189	5	13	6	11.072	14.1109	11.6827	0.292459	0.764776	0.357164	chr2B	753986874	753987422	+	Wound-responsive family protein	Os04g0635500			up
TraesCS2B02G561300	139.06	3.12545	0.224396	13.9283	4.26539e-44	5.4422e-42	232	278	244	30	24	33	14.3956	14.5448	14.7073	1.71112	1.37679	1.91556	chr2B	754001184	754001746	+	Wound-responsive family protein	Os04g0635100			up
TraesCS2B02G561400	300.456	1.96664	0.157492	12.4873	8.75772e-36	8.22474e-34	436	609	411	133	132	108	28.7926	33.9105	26.3657	8.07353	8.05901	6.67202	chr2B	754004513	754005041	+	Wound-responsive family protein	Os04g0635100			up
TraesCS2B02G561500	125.814	3.38514	0.266627	12.6962	6.21061e-37	6.1962e-35	227	297	175	32	18	17	14.8225	16.3522	11.1004	1.92072	1.08663	1.03845	chr2B	754010835	754011369	+	Wound-responsive family protein	Os04g0635100			up
TraesCS2B02G561600	20.9706	4.95254	0.825175	6.00181	1.95132e-09	3.3727e-08	26	52	46	0	3	1	2.99765	5.05514	5.15191	0	0.319773	0.107857	chr2B	754152065	754152367	+	Wound-responsive family protein	Os04g0635000			up
TraesCS2B02G561900	40.8057	8.81656	1.21195	7.27468	3.4725e-13	9.20104e-12	67	107	75	0	0	0	3.2019	4.3116	3.48174	0	0	0	chr2B	754614219	754614949	+	Wound-responsive family protein	Os04g0635000			up
TraesCS2B02G562000	23.2629	8.00772	1.23772	6.46975	9.81643e-11	1.99418e-09	34	68	41	0	0	0	1.9996	3.37206	2.34234	0	0	0	chr2B	754637846	754638439	+	Wound-responsive family protein	Os04g0635000			up
TraesCS2B02G562200	15.6812	2.31005	0.58118	3.97477	7.0448e-05	0.000526532	23	30	26	1	8	7	3.11429	3.42511	3.41985	0.124465	1.00146	0.886681	chr2B	754661148	754661405	-	Wound-responsive family protein	Os04g0634800			up
TraesCS2B02G591100	64.6602	1.11699	0.266741	4.18755	2.81984e-05	0.000232451	94	81	90	47	35	42	1.26446	0.918725	1.17604	0.581157	0.435271	0.528526	chr2B	776747030	776750679	-	heat-inducible transcription repressor (DUF639)	Os04g0677400			up
TraesCS2B02G592000	289.498	1.94327	0.154743	12.558	3.59178e-36	3.45855e-34	381	575	442	126	125	113	7.30913	9.30102	8.23693	2.22192	2.21699	2.02795	chr2B	777302864	777305920	+	Fiber protein Fb34	Os04g0678200			up
TraesCS2B02G592400	49.1518	2.24919	0.321904	6.98715	2.80531e-12	6.80559e-11	76	87	82	18	21	13	1.30467	1.25929	1.36742	0.284037	0.333287	0.20877	chr2B	777375435	777385380	+	Cytochrome P450				up
TraesCS2B02G592800	58.9866	1.31539	0.280514	4.68922	2.74247e-06	2.81831e-05	71	106	79	37	26	40	2.49781	3.14434	2.69979	1.19652	0.845644	1.31644	chr2B	777617945	777619098	-	Dof zinc finger protein	Os04g0678400			up
TraesCS2B02G598600	227.805	1.39206	0.169159	8.22925	1.88384e-16	6.47782e-15	274	440	293	132	121	130	10.3481	14.0115	10.7493	4.58247	4.22481	4.59294	chr2B	781584102	781585699	-	Calcium-dependent lipid-binding domain-containing protein	Os04g0682100			up
TraesCS2B02G602700	135.805	1.16332	0.194145	5.99201	2.07264e-09	3.56693e-08	177	215	176	69	88	98	4.27322	4.37666	4.12759	1.53126	1.96416	2.21333	chr2B	785036132	785037578	+	DNA-directed RNA polymerase subunit beta	Os04g0685700			up
TraesCS2B02G605800	181.348	1.13553	0.184277	6.16209	7.17906e-10	1.31588e-08	218	290	247	96	104	145	3.7295	4.18326	4.10482	1.50967	1.64491	2.32061	chr2B	787056987	787059263	+	Acetyl-coenzyme A synthetase	Os04g0683700			up
TraesCS2B02G608900	20.7828	1.89055	0.492863	3.83584	0.000125134	0.0008721	27	52	22	12	9	6	0.6905	1.12131	0.546544	0.282097	0.212792	0.143546	chr2B	789263450	789265949	-	Peroxisomal membrane (Mpv17/PMP22) family protein				up
TraesCS2B02G619700	33.5345	8.52998	1.21631	7.01301	2.33251e-12	5.69707e-11	64	70	68	0	0	0	1.32688	1.22369	1.3695	0	0	0	chr2B	794815890	794817737	-	60 kDa chaperonin				up
TraesCS2B02G620600	66.4702	1.78805	0.26955	6.63347	3.27883e-11	7.03489e-10	89	133	92	32	31	28	2.11506	2.66506	2.12385	0.699037	0.681095	0.622486	chr2B	795045707	795048513	-	BTB/POZ domain-containing protein TNFAIP1 isoform 1	Os04g0692200			up
TraesCS2B02G620700	40.3636	6.33781	0.877869	7.21954	5.21639e-13	1.35666e-11	78	90	73	0	2	1	2.49758	2.42991	2.27065	0	0.0592064	0.0299547	chr2B	795048576	795056992	+	Receptor kinase	Os04g0692100			up
TraesCS2B02G620900	231.453	3.80602	0.205889	18.4858	2.68727e-76	8.32046e-74	387	482	437	37	22	35	8.17383	8.58389	8.966	0.718346	0.429587	0.691547	chr2B	795062559	795065238	+	EamA-like transporter family protein	Os04g0692000	AT1G77610	UDP-GALT1; UDP-galactose transporter 1	up
TraesCS2B02G622400	14.0407	4.78527	0.961421	4.97729	6.44821e-07	7.49262e-06	27	39	17	1	2	0	2.25651	2.74828	1.38015	0.076823	0.154532	0	chr2B	796431646	796439123	+	Chitinase				up
TraesCS2B02G622500	560.773	1.01205	0.139037	7.27896	3.36392e-13	8.92321e-12	797	672	773	401	383	347	8.94108	6.35658	8.42391	4.13517	3.97232	3.64167	chr2B	796597519	796600632	-	C2 calcium/lipid-binding and GRAM domain protein	Os04g0691800			up
TraesCS2B02G623400	470.499	1.16355	0.145518	7.99596	1.28564e-15	4.13946e-14	580	861	543	259	308	317	45.9452	57.5092	41.7844	18.8594	22.5567	23.4915	chr2B	797126543	797126983	-	30S ribosomal protein S17	Os04g0691600			up
TraesCS2B02G623700	82.0455	2.84338	0.273685	10.3892	2.77532e-25	1.62742e-23	141	145	147	18	21	22	2.19506	1.90335	2.22304	0.257583	0.302246	0.320397	chr2B	797230139	797233786	-	Protein kinase	Os04g0689400			up
TraesCS2B02G628400	165.969	1.05771	0.182555	5.79393	6.87566e-09	1.10319e-07	210	278	193	95	127	106	3.55607	3.96934	3.17476	1.47874	1.98824	1.67917	chr2B	799968919	799972095	+	CsAtPR5	Os04g0689800			up
TraesCS2D02G000200	21.0126	4.34175	0.706402	6.14629	7.93166e-10	1.44233e-08	47	39	34	3	0	3	1.34914	0.943945	0.948072	0.0791586	0	0.0805601	chr2D	39478	40878	-	Reductase 1	Os04g0167800			up
TraesCS2D02G009100	61.6971	2.99108	0.319785	9.35342	8.4861e-21	3.90758e-19	98	127	107	18	14	10	1.75567	1.91841	1.8621	0.296418	0.231877	0.167593	chr2D	5086662	5089638	-	Major Facilitator Superfamily protein, expressed				up
TraesCS2D02G025400	259.701	1.28895	0.146019	8.8273	1.07232e-18	4.37409e-17	345	397	370	152	164	143	6.12724	5.94509	6.38337	2.48146	2.69279	2.37586	chr2D	11037567	11040831	+	receptor kinase 1				up
TraesCS2D02G026000	53.7224	1.67698	0.297823	5.63078	1.79393e-08	2.71292e-07	75	96	77	28	32	18	1.60938	1.73696	1.60505	0.552295	0.634832	0.361333	chr2D	11094325	11095952	-	Cytochrome P450				up
TraesCS2D02G027100	98.8315	2.32992	0.25101	9.28217	1.66059e-20	7.51639e-19	137	217	149	34	42	24	2.24378	2.99669	2.37055	0.511865	0.635949	0.367714	chr2D	11325633	11327765	-	Cytochrome P450	Os04g0180400			up
TraesCS2D02G032700	408.581	1.20291	0.133863	8.98612	2.56118e-19	1.08286e-17	561	566	585	269	259	225	15.6036	13.2739	15.8059	6.87749	6.65999	5.8544	chr2D	12783898	12786429	+	Carboxymethylenebutenolidase-like protein	Os01g0531500			up
TraesCS2D02G034400	76.5144	1.03246	0.250125	4.12777	3.66298e-05	0.000293566	93	134	86	42	51	60	4.53121	5.50501	4.07035	1.88104	2.29728	2.73477	chr2D	13228599	13229315	+	Glyceraldehyde-3-phosphate dehydrogenase				up
TraesCS2D02G041600	106.485	1.21388	0.215349	5.63681	1.73232e-08	2.62863e-07	148	138	160	70	61	64	2.47618	1.9468	2.60041	1.07655	0.943546	1.0017	chr2D	14929327	14934730	+	NBS-LRR disease resistance protein-like				up
TraesCS2D02G043500	1748.24	3.54988	0.105559	33.6293	6.25076e-248	3.20722e-244	2891	3790	3083	277	260	300	31.7593	35.1063	32.9003	2.79718	2.64064	3.08307	chr2D	15628616	15635685	-	Cytochrome P450 family protein	Os04g0101400			up
TraesCS2D02G058400	97.8191	2.29105	0.247785	9.24609	2.3285e-20	1.0467e-18	133	186	173	35	24	42	3.89786	4.59631	4.92519	0.942886	0.650277	1.1515	chr2D	23167269	23168649	-	Short-chain dehydrogenase/reductase				up
TraesCS2D02G061000	89.9563	2.17655	0.266953	8.1533	3.5412e-16	1.19145e-14	157	160	127	20	33	46	5.29408	4.54918	4.16003	0.619923	1.02877	1.45107	chr2D	25183986	25185021	-	Proline-rich protein, putative, expressed				up
TraesCS2D02G061100	103.55	1.87465	0.220517	8.50114	1.87738e-17	6.97302e-16	157	185	150	41	43	51	4.71596	4.68559	4.37688	1.13207	1.19413	1.43311	chr2D	25204542	25205704	-	Proline-rich protein, putative, expressed				up
TraesCS2D02G061200	316.542	2.26962	0.156544	14.4983	1.24131e-47	1.79411e-45	481	657	456	101	106	124	20.3924	23.4861	18.7798	3.93606	4.15472	4.91795	chr2D	25269326	25270149	+	Proline-rich protein, putative, expressed				up
TraesCS2D02G061300	296.042	1.64281	0.150347	10.9268	8.58184e-28	5.60927e-26	443	504	408	127	169	141	14.8094	14.2065	13.2494	3.90261	5.22317	4.40953	chr2D	25318450	25319590	-	Proline-rich protein, putative, expressed				up
TraesCS2D02G061400	541.019	2.14297	0.128062	16.7338	7.43731e-63	1.64383e-60	796	1070	812	202	185	221	27.6693	31.361	27.4185	6.45435	5.94524	7.18647	chr2D	25323370	25332583	-	Proline-rich protein, putative, expressed				up
TraesCS2D02G063300	179.193	3.47669	0.217932	15.9531	2.70972e-57	5.05577e-55	273	407	320	32	32	26	28.384	35.6802	32.3194	3.05829	3.07591	2.52885	chr2D	27267217	27267552	+	E3 ubiquitin-protein ligase	Os04g0243700			up
TraesCS2D02G065600	25.5116	1.33641	0.401545	3.32818	0.000874142	0.00472537	38	38	34	13	16	15	1.32617	1.11821	1.15265	0.417039	0.516237	0.489718	chr2D	27901255	27902757	-	Ribulose bisphosphate carboxylase small chain	Os12g0291400			up
TraesCS2D02G066000	190.861	1.21585	0.193232	6.29219	3.13026e-10	5.98817e-09	281	263	257	83	128	138	8.16002	6.43966	7.24971	2.21554	3.43643	3.74889	chr2D	27918877	27922197	-	Thioredoxin superfamily protein	Os04g0227500			up
TraesCS2D02G075200	44.9644	5.2531	0.606098	8.66707	4.43367e-18	1.73277e-16	74	105	87	3	2	2	1.95104	2.33424	2.22821	0.0727064	0.0487503	0.0493291	chr2D	32150745	32152171	-	L-lactate dehydrogenase	Os02g0105400			up
TraesCS2D02G078700	110.204	1.12683	0.215566	5.2273	1.71999e-07	2.21578e-06	113	196	152	72	70	69	2.5501	3.72956	3.33216	1.49358	1.46046	1.45669	chr2D	33778826	33780373	-	UDP-glycosyltransferase	Os07g0672700			up
TraesCS2D02G082100	35.8885	1.87061	0.377405	4.9565	7.17733e-07	8.27412e-06	44	66	61	24	12	11	1.19248	1.50822	1.60594	0.597896	0.300671	0.278887	chr2D	35315022	35316430	+	Peroxidase	Os07g0694300			up
TraesCS2D02G085700	118.372	1.69495	0.204463	8.28978	1.13462e-16	3.96801e-15	177	207	163	53	57	60	18.24	17.9864	16.317	5.02046	5.43049	5.78417	chr2D	37040827	37041165	-	Isoflavone reductase-like protein	Os12g0263200	AT1G32100	PRR1; Pinoresinol reductase 1	up
TraesCS2D02G085800	110.339	2.30695	0.228615	10.091	6.05546e-24	3.31794e-22	166	229	163	41	31	41	4.82452	5.61182	4.60189	1.09533	0.832953	1.11473	chr2D	37043491	37046974	-	Isoflavone reductase-like protein	Os12g0265100			up
TraesCS2D02G086200	103.501	1.24404	0.21124	5.88924	3.87966e-09	6.43027e-08	148	158	133	69	60	58	3.64359	3.2798	3.1807	1.56147	1.36563	1.33578	chr2D	37141014	37142432	+	F-box protein family-like				up
TraesCS2D02G093600	156.457	1.00576	0.192082	5.23609	1.64018e-07	2.11791e-06	175	275	187	120	88	109	8.79637	11.6552	9.13082	5.54452	4.08942	5.12544	chr2D	45506198	45508360	-	cAMP-regulated phosphoprotein-like protein	Os03g0304800			up
TraesCS2D02G096000	25.4595	2.31372	0.442786	5.22536	1.73817e-07	2.2376e-06	34	53	42	10	9	7	0.840596	1.10486	1.0087	0.227261	0.205714	0.161899	chr2D	48133010	48134422	+	MYB transcription factor	Os07g0688200	AT2G47190	ATMYB2	up
TraesCS2D02G097600	96.1812	3.4524	0.288519	11.9659	5.35873e-33	4.49688e-31	172	209	153	9	22	18	6.16907	6.32062	5.33071	0.296723	0.729503	0.603952	chr2D	49878305	49880246	+	Dihydrofolate reductase	Os07g0687100			up
TraesCS2D02G097800	185.927	1.03448	0.172478	5.99776	2.00064e-09	3.44759e-08	237	263	253	104	144	123	3.38487	3.16717	3.51008	1.36535	1.90138	1.64338	chr2D	50019741	50024850	-	Alpha-L-arabinofuranosidase 1	Os07g0686900			up
TraesCS2D02G099800	126.8	1.17535	0.195649	6.00744	1.88481e-09	3.26401e-08	175	205	152	84	83	70	3.89146	3.84371	3.28337	1.717	1.70634	1.45617	chr2D	52023830	52025675	-	Alpha/beta-hydrolase superfamily protein	Os07g0685500			up
TraesCS2D02G100200	48.5468	1.05454	0.315479	3.34265	0.000829835	0.00451998	56	80	63	19	39	38	1.41865	1.70883	1.55035	0.442442	0.913406	0.900552	chr2D	52227203	52229885	+	WUSCHEL-related homeobox	Os07g0684900			up
TraesCS2D02G102200	135.699	5.12564	0.34659	14.7888	1.73036e-49	2.62784e-47	262	311	226	5	8	10	6.70531	6.7112	5.61861	0.117626	0.189287	0.239418	chr2D	55235623	55237252	-	Heavy metal transport/detoxification superfamily protein	Os07g0682000			up
TraesCS2D02G102400	21.8338	4.67819	0.745327	6.27669	3.45859e-10	6.56903e-09	36	46	45	3	2	0	1.46066	1.57372	1.77363	0.111889	0.0750223	0	chr2D	55255278	55256461	-	Translation initiation factor IF-2	Os07g0682000			up
TraesCS2D02G105600	50.3463	1.06908	0.302044	3.53947	0.000400935	0.00240826	63	92	53	27	33	39	1.78931	2.20321	1.46226	0.704898	0.866508	1.03621	chr2D	57146394	57147623	-	transcription repressor	Os07g0679200	AT5G58360	OFP3; Transcription repressor OFP3	up
TraesCS2D02G107300	22.1595	2.79208	0.545386	5.11945	3.06428e-07	3.78727e-06	36	51	31	0	7	10	0.944876	1.12866	0.790381	0	0.169857	0.245534	chr2D	59626916	59628588	+	Peroxidase	Os07g0677600	AT5G58400	PER68; Peroxidase 68	up
TraesCS2D02G107600	40.6242	5.09849	0.617348	8.2587	1.47272e-16	5.10321e-15	72	76	89	2	0	5	2.00899	1.78806	2.41234	0.0512971	0	0.130513	chr2D	59727020	59728494	+	Peroxidase	Os07g0677100	AT5G58390	PER67; Peroxidase	up
TraesCS2D02G112300	301.105	3.28223	0.192965	17.0095	6.98505e-65	1.62381e-62	445	769	459	57	54	60	21.0646	30.6932	21.1062	2.4802	2.3632	2.65695	chr2D	62289003	62289983	-	Universal stress protein	Os07g0673400	AT2G47710	Adenine nucleotide alpha hydrolases-like superfamily protein	up
TraesCS2D02G112900	165.54	1.78244	0.187331	9.51493	1.81839e-21	8.74299e-20	245	318	216	68	76	83	8.90621	9.74712	7.62752	2.27223	2.55419	2.82256	chr2D	62552204	62553439	-	Universal stress protein	Os07g0673400	AT2G47710	Adenine nucleotide alpha hydrolases-like superfamily protein	up
TraesCS2D02G113000	22.3434	1.32013	0.455585	2.89765	0.00375966	0.0162672	28	48	22	16	8	15	0.762398	1.10201	0.581901	0.400461	0.201385	0.38208	chr2D	62558657	62560305	-	Universal stress protein	Os07g0673400	AT2G47710	Adenine nucleotide alpha hydrolases-like superfamily protein	up
TraesCS2D02G113300	18.1895	1.70972	0.523833	3.26387	0.001099	0.00575062	19	44	23	10	4	12	0.533132	1.04101	0.626919	0.257928	0.103766	0.314993	chr2D	62611946	62615180	+	E3 ubiquitin-protein ligase	Os07g0673200	AT1G02860	BAH1; E3 ubiquitin-protein ligase BAH1	up
TraesCS2D02G114800	166.021	1.15994	0.190157	6.09988	1.06146e-09	1.89908e-08	191	313	197	114	105	94	4.92794	6.80923	4.93742	2.70367	2.50458	2.26881	chr2D	63688746	63690719	-	Rubber elongation factor	Os07g0671800	AT2G47780	REF/SRPP-like protein At2g47780	up
TraesCS2D02G115500	88.4937	1.74497	0.2429	7.18388	6.7758e-13	1.74516e-11	113	181	122	47	37	40	5.18733	7.00594	5.44037	1.98326	1.57029	1.71777	chr2D	64063164	64064628	+	Uveal autoantigen with coiled-coil domains and ankyrin repeats isoform 2	Os07g0671100	AT4G15790	unknown protein; INVOLVED IN: biological_process unknown; LOCATED IN: chloroplast; EXPRESSED IN: 21 plant structures; EXPRESSED DURING: 13 growth stages; Has 411 Blast hits to 380 proteins in 121 species: Archae - 4; Bacteria - 107; Metazoa - 85; Fu /.../29; Plants - 59; Viruses - 0; Other Eukaryotes - 127 (source: NCBI BLink).	up
TraesCS2D02G117400	3875.74	1.18766	0.0852236	13.9358	3.83842e-44	4.90615e-42	4809	6059	5423	2418	2493	2287	296.293	314.768	324.571	136.943	142.005	131.817	chr2D	66867354	66868547	+	Proline-rich protein				up
TraesCS2D02G122100	67.6236	1.22833	0.2576	4.76835	1.8574e-06	1.97605e-05	91	103	92	33	42	48	2.80089	2.67309	2.75071	0.933653	1.19513	1.38208	chr2D	71257822	71264421	+	Harpin secretion protein HrpW				up
TraesCS2D02G131100	27.6319	1.45614	0.39695	3.66831	0.000244163	0.00156892	38	50	35	20	12	13	6.80768	7.5528	6.09097	3.29354	1.98751	2.1787	chr2D	76634429	76634623	+	Mediator of RNA polymerase II transcription subunit 3				up
TraesCS2D02G134700	76.8079	1.39071	0.240992	5.7708	7.88959e-09	1.25606e-07	106	116	113	46	40	43	2.29431	2.11703	2.3759	0.915212	0.800424	0.870671	chr2D	79232466	79234079	-	Glycosyltransferase	Os07g0657400			up
TraesCS2D02G150500	75.7866	1.41072	0.253298	5.5694	2.55621e-08	3.78053e-07	108	109	114	52	33	41	2.75998	2.34872	2.83002	1.22152	0.779667	0.980177	chr2D	93046450	93048107	+	Plastid-lipid associated protein PAP / fibrillin family protein				up
TraesCS2D02G156300	9.32818	6.69207	1.3293	5.0343	4.7961e-07	5.69546e-06	8	31	19	0	0	0	0.309837	1.01234	0.714825	0	0	0	chr2D	99683284	99684185	+	Dirigent protein	Os07g0637700			up
TraesCS2D02G158200	125.49	1.75273	0.205959	8.51007	1.73827e-17	6.47976e-16	161	236	191	67	54	54	3.39433	4.19529	3.91168	1.29843	1.05253	1.06503	chr2D	101871562	101873451	-	MYB transcription factor	Os07g0629000			up
TraesCS2D02G158600	565.677	1.49041	0.132863	11.2177	3.34018e-29	2.32045e-27	673	1044	822	306	274	324	19.2553	25.1859	22.8459	8.04773	7.24767	8.67199	chr2D	102279311	102281515	+	Haloacid dehalogenase-like hydrolase family protein	Os07g0634400			up
TraesCS2D02G159800	52.2665	2.49154	0.32287	7.71683	1.19257e-14	3.56643e-13	85	90	92	15	20	13	1.4671	1.3098	1.54252	0.237984	0.319141	0.209905	chr2D	102856778	102860074	+	Protein kinase family protein	Os07g0613500			up
TraesCS2D02G161100	70.3867	1.48153	0.253101	5.85349	4.81362e-09	7.88364e-08	88	120	106	37	36	40	2.45937	2.82777	2.87772	0.950515	0.930156	1.04578	chr2D	106121294	106124509	+	Glucan endo-1,3-beta-glucosidase 3	Os07g0633100			up
TraesCS2D02G162200	46.8912	1.07436	0.299413	3.58823	0.000332933	0.00205425	60	78	55	30	35	27	2.23937	2.45466	1.99407	1.02923	1.20769	0.942708	chr2D	106649581	106650516	-	Calcium-binding family protein	Os07g0631700	AT5G39670	CML45; Probable calcium-binding protein CML45	up
TraesCS2D02G162300	112.191	1.3873	0.216721	6.40132	1.54042e-10	3.06603e-09	138	206	150	51	74	64	4.8993	6.16658	5.17308	1.66434	2.42885	2.12556	chr2D	106869829	106870812	-	Calmodulin, putative	Os07g0631700	AT5G39670	CML45; Probable calcium-binding protein CML45	up
TraesCS2D02G162500	111.766	1.00391	0.252032	3.98325	6.79791e-05	0.000510042	109	209	139	86	94	47	7.10415	11.4856	8.80041	5.1523	5.66404	2.86564	chr2D	106960751	106961927	+	Transmembrane protein, putative	Os07g0631300			up
TraesCS2D02G162600	101.426	2.58832	0.243877	10.6132	2.58609e-26	1.57696e-24	179	201	146	26	30	32	7.33085	6.94096	5.8084	0.978795	1.13589	1.226	chr2D	106970663	106971515	-	RING/U-box superfamily protein, putative	Os07g0631200	AT1G14200		up
TraesCS2D02G165400	16.9556	1.64685	0.508774	3.23689	0.00120839	0.0062292	18	30	30	7	10	8	0.755787	1.06211	1.22363	0.270173	0.388186	0.314236	chr2D	109724663	109725494	-	SAUR-like auxin-responsive protein family				up
TraesCS2D02G166200	25.8742	1.65558	0.4181	3.95976	7.50255e-05	0.000556057	32	45	42	14	16	8	2.04368	2.42325	2.60564	0.821879	0.944705	0.47796	chr2D	110064642	110065290	-	transmembrane protein	Os07g0627500			up
TraesCS2D02G168600	58.6764	3.1557	0.339683	9.29012	1.54114e-20	6.98012e-19	97	111	110	13	7	16	2.47525	2.38832	2.72673	0.304935	0.165142	0.381949	chr2D	112549364	112550846	-	Transcription factor WRKY	Os07g0583700			up
TraesCS2D02G177100	52.3554	1.55259	0.301842	5.1437	2.69375e-07	3.36229e-06	70	95	72	24	21	36	1.96417	2.24764	1.96253	0.619027	0.54477	0.944979	chr2D	120565047	120566391	+	SPX domain-containing protein	Os03g0406100			up
TraesCS2D02G178100	55.0244	3.14409	0.353893	8.8843	6.43245e-19	2.6678e-17	107	92	97	12	15	7	1.97254	1.43005	1.73706	0.203348	0.25565	0.12072	chr2D	121702570	121706519	-	Kinase family protein	Os07g0613500	AT1G72540	Putative receptor-like protein kinase At1g72540	up
TraesCS2D02G182400	220.671	1.32634	0.161836	8.19559	2.49373e-16	8.48968e-15	262	357	336	121	138	124	6.06946	6.97332	7.5612	2.57663	2.95557	2.68726	chr2D	126967922	126969920	+	COBRA-like protein	Os07g0604400	AT5G60920	COB; Protein COBRA	up
TraesCS2D02G183000	91.6247	1.05682	0.233832	4.51955	6.1972e-06	5.92682e-05	96	134	144	52	67	62	1.64962	1.94151	2.40369	0.82136	1.06439	0.996652	chr2D	127258537	127260686	-	Cytochrome P450 protein	Os07g0603700	AT1G13710	CYP78A5; Cytochrome P450 78A5	up
TraesCS2D02G186000	13.8534	7.25645	1.26513	5.73572	9.71014e-09	1.52461e-07	26	33	25	0	0	0	1.82387	1.9519	1.70358	0	0	0	chr2D	130987813	130988310	+	IgA FC receptor	Os07g0599900			up
TraesCS2D02G186200	10.3516	6.83699	1.29846	5.26546	1.39838e-07	1.82437e-06	22	27	14	0	0	0	1.74275	1.80342	1.07731	0	0	0	chr2D	131042176	131043237	+	IgA FC receptor	Os07g0599700			up
TraesCS2D02G186500	6.92636	5.25999	1.35683	3.87668	0.000105891	0.000754762	17	17	7	1	0	0	1.12477	0.948391	0.449901	0.0608182	0	0	chr2D	131114484	131115011	+	IgA FC receptor	Os07g0599900			up
TraesCS2D02G186700	9.5304	6.71789	1.30932	5.13084	2.88448e-07	3.5786e-06	12	23	23	0	0	0	0.675056	1.09096	1.25687	0	0	0	chr2D	131129109	131136909	+	IgA FC receptor	Os07g0599900			up
TraesCS2D02G186800	14.6144	4.83729	0.950086	5.09142	3.5539e-07	4.33867e-06	26	29	30	0	0	3	1.34761	1.26739	1.51048	0	0	0.145462	chr2D	131134276	131134949	+	IgA FC receptor	Os07g0599900			up
TraesCS2D02G186900	10.9446	3.6252	0.886523	4.08923	4.3281e-05	0.000341461	6	26	30	0	3	2	0.300294	1.09721	1.45854	0	0.138813	0.0936405	chr2D	131147758	131148455	+	Snake venom serine proteinase 1	Os07g0600200			up
TraesCS2D02G187300	43.1124	4.14883	0.474768	8.73865	2.35912e-18	9.44083e-17	81	87	78	8	1	5	2.10855	1.90959	1.9724	0.191428	0.0240664	0.121761	chr2D	131270977	131272318	+	Leguminosin group485 secreted peptide	Os07g0599600			up
TraesCS2D02G187700	37.8209	3.84278	0.467537	8.21921	2.04845e-16	7.02704e-15	69	82	63	5	4	6	3.07849	3.08478	2.73043	0.205057	0.164992	0.250426	chr2D	131316790	131317572	+	IgA FC receptor	Os07g0599500			up
TraesCS2D02G190500	79.0473	1.05976	0.251952	4.2062	2.59695e-05	0.000215611	97	128	99	37	67	52	1.74671	1.94348	1.73175	0.612445	1.11542	0.875973	chr2D	134463982	134474630	+	WRKY transcription factor	Os07g0596900			up
TraesCS2D02G194200	817.739	1.07159	0.103801	10.3235	5.51506e-25	3.17693e-23	1072	1245	1032	549	555	501	17.4997	17.1367	16.3651	8.23808	8.37612	7.65091	chr2D	139108587	139113512	-	Interferon-related developmental regulator 1	Os07g0588000	AT1G27760	SAT32	up
TraesCS2D02G197300	59.1739	1.35601	0.297317	4.56082	5.09539e-06	4.9616e-05	98	90	68	32	24	45	1.76836	1.36934	1.19195	0.530777	0.400377	0.75962	chr2D	144441715	144445480	+	Aldehyde dehydrogenase	Os08g0440800	AT2G24270	ALDH11A3; aldehyde dehydrogenase 11A3	up
TraesCS2D02G200800	514.955	2.3508	0.127446	18.4454	5.67708e-76	1.73533e-73	786	1001	821	192	162	160	17.9583	19.2841	18.2217	4.03238	3.42193	3.41981	chr2D	152645260	152655999	-	Constitutive photomorphogenesis protein 10	Os07g0577500			up
TraesCS2D02G202200	3336.57	1.14147	0.0900128	12.6812	7.51591e-37	7.44677e-35	4175	5374	4363	2097	2271	1968	64.3362	69.8262	65.311	29.704	32.3541	28.3702	chr2D	154181104	154184732	-	Tubulin alpha chain	Os07g0574800	AT5G19780	TUBA3; Tubulin alpha chain	up
TraesCS2D02G206900	379.198	1.45081	0.149172	9.72579	2.34078e-22	1.17997e-20	454	714	524	228	215	176	10.5313	13.9652	11.8075	4.86158	4.61081	3.81924	chr2D	160597984	160599593	+	Remorin	Os07g0569100	AT2G41870	Putative DNA binding protein	up
TraesCS2D02G208800	636.804	1.3694	0.120508	11.3636	6.34652e-30	4.61427e-28	873	1084	825	403	323	356	25.5209	26.7198	23.4282	10.8294	8.72968	9.73579	chr2D	163021662	163022856	-	Cell wall protein	Os07g0565800	AT2G20870		up
TraesCS2D02G210400	429.685	4.02894	0.178695	22.5465	1.45428e-112	8.92868e-110	725	1049	693	45	46	60	31.9789	39.0142	29.6935	1.82455	1.87584	2.4758	chr2D	166203411	166204275	-	Membrane lipoprotein lipid attachment site-containing protein-like	Os07g0559400	AT5G54240	Membrane lipoprotein lipid attachment site-like protein, putative (DUF1223)	up
TraesCS2D02G210700	289.715	1.57123	0.142851	10.9991	3.86038e-28	2.55343e-26	415	477	417	144	162	138	22.373	21.6828	21.8381	7.136	8.07427	6.95974	chr2D	167428222	167428869	+	Late embryogenesis abundant (LEA) hydroxyproline-rich glycoprotein family	Os02g0538700			up
TraesCS2D02G217000	623.455	6.87646	0.296933	23.1583	1.20048e-118	8.13531e-116	1332	1023	1329	11	8	13	16.3386	10.5805	15.8357	0.124028	0.0907222	0.149174	chr2D	180085532	180088669	-	Cellulose synthase-like protein	Os07g0553000			up
TraesCS2D02G220600	86.8471	1.15523	0.246593	4.68476	2.8029e-06	2.87424e-05	102	162	102	60	41	63	4.31913	5.78407	4.19565	2.33542	1.60507	2.4956	chr2D	188280332	188281379	-	transmembrane protein, putative (DUF1218)	Os07g0545100			up
TraesCS2D02G224300	764.799	1.03825	0.109124	9.51435	1.82853e-21	8.77998e-20	908	1163	1041	481	503	540	21.9062	23.6583	24.3969	10.667	11.2192	12.1875	chr2D	192148404	192150693	+	Xyloglucan endotransglucosylase/hydrolase	Os07g0529700			up
TraesCS2D02G225400	117.761	1.86804	0.228335	8.18112	2.81208e-16	9.54181e-15	171	217	172	44	39	71	3.79285	4.05837	3.70596	0.897097	0.799738	1.47322	chr2D	193117633	193120176	+	WAT1-related protein	Os07g0525100			up
TraesCS2D02G225900	173.012	1.70984	0.197135	8.67346	4.19197e-18	1.6401e-16	229	363	218	96	77	74	8.79113	11.75	8.12958	3.38764	2.73283	2.65754	chr2D	194045914	194047082	-	D-aminoacid aminotransferase-like PLP-dependent enzymes superfamily protein	Os07g0524000	AT5G54790	VUP4; Vascular-related unknown protein 4	up
TraesCS2D02G256400	671.079	1.0113	0.116118	8.70924	3.05929e-18	1.21413e-16	830	967	910	503	453	399	18.0769	17.758	19.2526	10.07	9.12131	8.12939	chr2D	310300635	310305345	-	Homeobox protein	Os07g0129700			up
TraesCS2D02G256900	35.7928	1.26947	0.360552	3.5209	0.000430089	0.00255962	40	72	43	23	15	26	2.71333	4.11811	2.83344	1.43413	0.940692	1.64989	chr2D	312026524	312027147	+	Phytosulfokines 3-like protein	Os07g0124100			up
TraesCS2D02G260000	701.388	1.24651	0.108473	11.4915	1.45599e-30	1.10093e-28	883	1154	953	409	437	420	44.5121	49.0507	46.6673	18.9521	20.3663	19.8064	chr2D	316268060	316269053	-	Ribonuclease				up
TraesCS2D02G260200	66.5422	1.99922	0.276493	7.23062	4.80805e-13	1.25409e-11	108	107	105	34	23	24	4.44916	3.71673	4.20191	1.28751	0.875983	0.924921	chr2D	316286955	316287895	-	Autophagy-related protein 2	Os07g0115500			up
TraesCS2D02G260300	82.9865	1.27291	0.23339	5.45399	4.92508e-08	6.94101e-07	110	141	105	53	52	43	2.74679	2.96875	2.54697	1.21654	1.20046	1.00448	chr2D	316322327	316328937	-	Peroxidase	Os07g0115300	AT4G37530	PER51; Peroxidase 51	up
TraesCS2D02G262700	141.844	1.23859	0.215924	5.73622	9.68114e-09	1.52072e-07	179	268	161	63	91	103	3.33149	4.20575	2.91081	1.07781	1.56582	1.79334	chr2D	318910256	318917674	+	MADS-box transcription factor	Os07g0108900	AT1G69120	AP1	up
TraesCS2D02G265100	282.433	1.48253	0.143115	10.3591	3.80622e-25	2.21555e-23	406	443	405	160	152	141	10.5688	9.72353	10.2413	3.82855	3.65809	3.43365	chr2D	324036739	324038715	+	Peroxidase	Os07g0104100			up
TraesCS2D02G270300	27.8186	5.03941	0.727216	6.92974	4.21614e-12	1.00085e-10	43	65	56	2	0	3	1.04754	1.33517	1.32523	0.0447866	0	0.0683693	chr2D	334040936	334043454	-	Basic helix-loop-helix (BHLH) Transcription Factor	Os04g0301500			up
TraesCS2D02G274600	99.3675	1.67567	0.229172	7.31186	2.63474e-13	7.05671e-12	158	162	136	41	44	59	3.08013	2.66287	2.57545	0.734705	0.793009	1.07598	chr2D	343555225	343558479	+	Basic helix-loop-helix transcription factor	Os04g0350700	AT5G48560	BHLH78; Transcription factor bHLH78	up
TraesCS2D02G275700	14.2439	4.03093	0.791716	5.09138	3.55463e-07	4.33883e-06	21	28	32	3	1	1	0.896843	1.00827	1.32755	0.11777	0.039483	0.0399518	chr2D	345251782	345252694	+	DNA topoisomerase				up
TraesCS2D02G279600	61.1984	1.63377	0.291339	5.60781	2.04907e-08	3.07966e-07	86	129	68	35	30	26	2.74118	3.46698	2.10548	1.02547	0.884045	0.775268	chr2D	351366121	351374428	+	Transcription initiation factor TFIID subunit 12	Os04g0380200			up
TraesCS2D02G284100	46.8949	1.40542	0.327485	4.29154	1.77437e-05	0.000153195	86	59	58	25	22	31	1.60488	0.928365	1.05142	0.428846	0.37956	0.541184	chr2D	358134574	358136917	+	Bifunctional uridylyltransferase/uridylyl-removing enzyme	Os04g0391500	AT3G01990	ACR6; ACT domain repeat 6	up
TraesCS2D02G286000	43.834	1.8803	0.327267	5.74548	9.1661e-09	1.44487e-07	64	74	70	24	16	17	1.34201	1.30837	1.42586	0.462598	0.310176	0.333475	chr2D	364166230	364170015	-	Trihelix transcription factor	Os04g0397500	AT2G33550	ASR3; Trihelix transcription factor ASR3	up
TraesCS2D02G286300	35.6471	1.48184	0.376255	3.9384	8.20281e-05	0.000601749	51	38	67	16	18	23	1.30332	0.818818	1.66326	0.375854	0.425273	0.549855	chr2D	365778049	365782480	+	Ethylene-responsive transcription factor	Os04g0398000	AT5G13910	LEP	up
TraesCS2D02G287000	20.8068	2.5068	0.503839	4.97541	6.51105e-07	7.55831e-06	30	47	31	7	8	4	0.770607	1.01796	0.773527	0.165282	0.189983	0.0961192	chr2D	367223116	367224593	-	Heavy metal transport/detoxification superfamily protein	Os04g0401100			up
TraesCS2D02G288800	2244.58	2.08665	0.0984557	21.1938	1.08911e-99	5.39543e-97	3609	3884	3459	803	857	942	44.7083	40.5698	41.625	9.14395	9.81511	10.9167	chr2D	370237244	370243101	+	Acetyl-coenzyme A synthetase	Os04g0404800	AT5G36880	ACS; Acetyl-coenzyme A synthetase, chloroplastic/glyoxysomal	up
TraesCS2D02G288900	246.945	1.20877	0.146567	8.24723	1.62107e-16	5.59839e-15	320	394	329	158	145	151	6.14565	6.38023	6.13785	2.78928	2.57454	2.7129	chr2D	370625514	370632953	+	Heparan-alpha-glucosaminide N-acetyltransferase	Os04g0404900			up
TraesCS2D02G290000	202.972	1.54178	0.163482	9.43093	4.06466e-21	1.91709e-19	274	342	298	118	102	96	7.68832	8.09151	8.12269	3.04355	2.64603	2.51995	chr2D	372224044	372225288	+	Arogenate dehydratase	Os04g0406600	AT2G27820	ADT3; Arogenate dehydratase 3, chloroplastic	up
TraesCS2D02G290300	237.487	1.30565	0.159345	8.19385	2.52999e-16	8.60497e-15	322	364	334	135	119	162	5.30354	5.05514	5.34391	2.0439	1.81205	2.49611	chr2D	372597041	372599161	+	Cytochrome P450	Os04g0407900	AT3G52970	CYP76G1; Cytochrome P450, family 76, subfamily G, polypeptide 1	up
TraesCS2D02G290400	674.88	2.51732	0.12283	20.4942	2.42354e-93	1.08131e-90	1030	1408	1052	194	214	203	38.4836	44.3571	38.1819	6.66281	7.39206	7.09535	chr2D	372695288	372696521	-	RAB6-interacting golgin (DUF662)	Os04g0408600	AT2G27740		up
TraesCS2D02G295700	834.386	1.21033	0.107854	11.2219	3.18507e-29	2.21484e-27	1031	1419	1088	507	517	509	34.1071	39.5814	34.9637	15.4174	15.8121	15.7523	chr2D	377502729	377504112	-	Late embryogenesis abundant (LEA) hydroxyproline-rich glycoprotein family	Os04g0416700	AT2G35960	NHL12; NDR1/HIN1-like protein 12	up
TraesCS2D02G300100	276.718	1.92644	0.156967	12.2729	1.26663e-34	1.12746e-32	373	519	437	132	100	119	10.2441	12.0186	11.6586	3.33238	2.53908	3.05738	chr2D	382195522	382196912	+	Abscisic stress ripening	Os04g0423400			up
TraesCS2D02G314400	61.6966	2.77523	0.330483	8.39749	4.56107e-17	1.63491e-15	75	158	98	16	18	14	1.94079	3.44743	2.46346	0.380587	0.430628	0.338909	chr2D	404099173	404100522	+	Aspartic proteinase nepenthesin-1	Os04g0448300			up
TraesCS2D02G315500	86.194	1.9321	0.277466	6.96337	3.32224e-12	7.98416e-11	107	197	115	24	37	48	3.2589	5.05912	3.40242	0.671916	1.04184	1.36763	chr2D	405073191	405074532	+	Zinc finger protein	Os04g0450000			up
TraesCS2D02G316500	69.6137	1.85525	0.294078	6.30872	2.81358e-10	5.42572e-09	76	158	101	28	40	24	2.95328	5.1769	3.81254	1.00015	1.43702	0.87245	chr2D	405615523	405634042	+	DNA repair protein Rad50	Os04g0450600			up
TraesCS2D02G317200	5.74595	4.03919	1.25915	3.20787	0.00133723	0.00679861	13	7	12	2	0	0	1.82387	0.828078	1.63544	0.257928	0	0	chr2D	406695655	406695903	+	guanylate kinase 1	Os04g0451700			up
TraesCS2D02G317300	3.8924	5.42974	1.46971	3.69444	0.000220373	0.00143412	6	12	6	0	0	0	0.82198	1.38616	0.79848	0	0	0	chr2D	406733288	406733542	+	guanylate kinase 1	Os04g0451700			up
TraesCS2D02G317400	123.408	1.23581	0.196337	6.29435	3.08689e-10	5.91624e-09	168	198	158	84	73	67	3.66809	3.64517	3.35112	1.68588	1.47356	1.3685	chr2D	406941193	406945833	-	Protein phosphatase 2C-like protein	Os04g0452000	AT1G22280	PAPP2C; Phytochrome-associated protein phosphatase type 2C	up
TraesCS2D02G317800	108.575	3.91994	0.293617	13.3505	1.17648e-40	1.31023e-38	166	256	198	15	11	15	6.02814	7.83858	6.98462	0.500707	0.369302	0.509572	chr2D	407224064	407225140	+	Pathogenesis-related protein 1	Os03g0300400			up
TraesCS2D02G319100	111.598	4.29332	0.31084	13.812	2.15705e-43	2.69474e-41	188	267	191	11	12	10	3.40468	4.0771	3.36011	0.183117	0.200915	0.169417	chr2D	409578234	409582840	+	Sugar transporter, putative	Os04g0454200			up
TraesCS2D02G321200	60.7156	1.20031	0.264778	4.53328	5.80736e-06	5.59271e-05	80	89	86	40	34	38	1.41937	1.33143	1.4822	0.652351	0.557695	0.630706	chr2D	412683548	412688375	-	Gamma-glutamyltranspeptidase family protein	Os04g0457500			up
TraesCS2D02G328200	424.839	1.23715	0.138589	8.92679	4.38568e-19	1.83267e-17	529	770	518	279	253	239	20.8816	25.6283	19.8628	10.1234	9.23296	8.82559	chr2D	421480422	421481366	+	MLP protein	Os04g0465600			up
TraesCS2D02G346900	87.5617	1.70664	0.231571	7.36981	1.70872e-13	4.66348e-12	131	150	124	44	41	40	2.83542	2.73754	2.60718	0.87542	0.820434	0.809927	chr2D	444761941	444764834	-	Phosphoglycolate phosphatase	Os04g0490800			up
TraesCS2D02G347000	143.607	1.41605	0.188854	7.49811	6.47433e-14	1.83027e-12	210	218	201	72	76	90	5.03167	4.40425	4.67834	1.58578	1.68353	2.01732	chr2D	445059567	445061395	+	Amino acid permease	Os04g0490900			up
TraesCS2D02G347300	236.513	1.95678	0.167885	11.6555	2.1524e-31	1.68241e-29	353	470	320	99	88	108	8.71503	9.78394	7.67444	2.24671	2.00858	2.49435	chr2D	445396017	445397519	+	B-box zinc finger protein	Os04g0493000	AT1G06040	BBX24; B-box zinc finger protein 24	up
TraesCS2D02G347500	136.842	2.02961	0.208896	9.7159	2.57961e-22	1.29581e-20	192	287	191	47	57	60	5.59413	7.05075	5.40589	1.25877	1.53539	1.63539	chr2D	445706081	445707279	-	Calcium-binding protein	Os04g0492800	AT1G05990	CML7; Calmodulin-like protein 7	up
TraesCS2D02G351200	23.5804	2.24471	0.465168	4.82559	1.39586e-06	1.52153e-05	36	46	36	9	4	12	1.49718	1.61306	1.45437	0.344057	0.153796	0.466865	chr2D	449524843	449525682	+	RING/U-box superfamily protein	Os04g0419550			up
TraesCS2D02G366300	1863.74	1.19747	0.106108	11.2854	1.55012e-29	1.09812e-27	2206	3293	2403	1202	1149	1095	65.9237	82.9755	69.7577	33.0185	31.7445	30.6118	chr2D	470906955	470910636	+	Remorin	Os04g0533300	AT3G61260	Uncharacterized protein At3g61260	up
TraesCS2D02G369400	56.0078	3.48058	0.371725	9.36332	7.72703e-21	3.5672e-19	96	94	118	13	7	8	1.44867	1.19605	1.72975	0.180327	0.0976586	0.112935	chr2D	473587486	473591886	+	Sugar transporter, putative	Os04g0529800			up
TraesCS2D02G371600	32.9999	1.63278	0.360841	4.52492	6.04175e-06	5.7928e-05	46	57	48	17	17	15	1.28867	1.34642	1.30625	0.437774	0.440297	0.39311	chr2D	475984753	475986111	+	GRAM domain-containing protein / ABA-responsive protein-related	Os04g0527000	AT5G08350	GEM-like protein 4	up
TraesCS2D02G371700	33.6801	1.83323	0.377911	4.85097	1.22862e-06	1.35265e-05	54	68	38	16	17	12	1.23945	1.31603	0.84727	0.337577	0.360743	0.257665	chr2D	476017089	476018834	+	GRAM domain-containing protein / ABA-responsive	Os04g0526800	AT5G08350	GEM-like protein 4	up
TraesCS2D02G376300	99.7169	1.72065	0.279659	6.15265	7.61966e-10	1.39167e-08	151	186	127	27	39	75	4.64763	4.82714	3.79718	0.763898	1.10977	2.15951	chr2D	480573812	480574946	+	senescence regulator (Protein of unknown function, DUF584)	Os04g0520700	AT2G28400	Putative uncharacterized protein At2g28400	up
TraesCS2D02G376800	1591.54	1.78679	0.0959496	18.6222	2.1236e-77	6.72004e-75	2473	2594	2365	718	719	739	58.2943	51.5578	54.1547	15.5576	15.6691	16.2962	chr2D	481051280	481056521	-	Transporter-related family protein	Os02g0628200	AT2G28315	UXT1; UDP-xylose transporter 1	up
TraesCS2D02G377100	20.7028	1.74537	0.466068	3.74488	0.000180477	0.0012033	23	39	35	12	8	9	1.08873	1.55661	1.6094	0.522146	0.350104	0.398543	chr2D	481574749	481575553	+	cytochrome P450, family 76, subfamily C, polypeptide 1	Os04g0518600			up
TraesCS2D02G377200	1198.47	1.1468	0.102241	11.2166	3.37943e-29	2.34546e-27	1561	1677	1730	761	766	742	20.8297	18.8684	22.4248	9.33431	9.4498	9.2624	chr2D	481599475	481602192	+	Phenylalanine ammonia-lyase	Os04g0518400	AT2G37040	PAL1; Phenylalanine ammonia-lyase 1	up
TraesCS2D02G377500	137.272	3.14064	0.234656	13.384	7.49935e-41	8.4172e-39	241	230	268	31	27	27	2.81012	2.2613	3.03561	0.332267	0.291062	0.294518	chr2D	481960998	481964109	+	Phenylalanine ammonia-lyase	Os04g0518400	AT2G37040	PAL1; Phenylalanine ammonia-lyase 1	up
TraesCS2D02G377600	248.564	2.43484	0.169724	14.3459	1.1306e-46	1.58005e-44	397	440	427	86	62	88	5.40275	5.04893	5.64488	1.07582	0.780062	1.12033	chr2D	481988232	481990914	+	Phenylalanine ammonia-lyase	Os04g0518400	AT2G37040	PAL1; Phenylalanine ammonia-lyase 1	up
TraesCS2D02G377700	66.6951	1.61587	0.275408	5.86719	4.43243e-09	7.29929e-08	82	126	98	28	44	28	2.14256	2.77595	2.48741	0.672503	1.06288	0.684409	chr2D	482173942	482175278	-	Glucuronoxylan 4-O-methyltransferase				up
TraesCS2D02G381700	61.9917	1.31512	0.274529	4.79045	1.66409e-06	1.78626e-05	79	88	99	32	32	44	1.58883	1.4923	1.93414	0.591586	0.594996	0.827832	chr2D	485846617	485849064	+	Actin-related protein 2/3 complex subunit 2	Os04g0512300			up
TraesCS2D02G392300	74.756	4.23431	0.374022	11.321	1.03257e-29	7.39505e-28	112	184	137	9	9	5	6.34137	8.78426	7.53509	0.468408	0.471108	0.264834	chr2D	499751079	499751695	-	alpha/beta-Hydrolases superfamily protein	Os04g0581700			up
TraesCS2D02G392800	25.59	3.34275	0.53183	6.28537	3.27072e-10	6.24358e-09	42	53	46	6	8	0	1.0175	1.08264	1.08254	0.133614	0.179179	0	chr2D	500687707	500694484	+	2-oxoglutarate (2OG) and Fe(II)-dependent oxygenase superfamily protein	Os04g0581000			up
TraesCS2D02G393700	102.079	3.07059	0.260173	11.8021	3.80625e-32	3.07207e-30	179	188	182	18	19	29	2.38946	2.11605	2.36005	0.22087	0.234484	0.362146	chr2D	503450875	503454125	+	Ferric reduction oxidase 2	Os04g0578600			up
TraesCS2D02G393900	63.6686	1.40949	0.264639	5.3261	1.00343e-07	1.34202e-06	78	105	97	32	38	36	1.68931	1.91747	2.04075	0.637064	0.760874	0.729386	chr2D	503582593	503584811	-	Beta-carotene hydroxylase	Os04g0578400			up
TraesCS2D02G394600	22.7562	2.83389	0.507003	5.58949	2.27737e-08	3.40034e-07	42	41	37	4	4	9	4.57083	3.76228	3.91156	0.40015	0.402456	0.916277	chr2D	506143608	506143928	-	pleckstrin homology (PH) domain-containing protein	Os04g0577375			up
TraesCS2D02G394800	266.459	1.92456	0.156921	12.2645	1.40395e-34	1.24506e-32	439	460	373	116	102	120	5.71603	5.05021	4.71782	1.38837	1.22784	1.46167	chr2D	506147347	506151834	-	Rho GTPase-activating protein	Os04g0577200			up
TraesCS2D02G398500	196.913	4.52172	0.253269	17.8535	2.71633e-71	7.65186e-69	375	438	329	17	13	20	8.27562	8.15015	7.0529	0.344854	0.265232	0.412894	chr2D	511527169	511529185	-	Rhomboid-like protein	Os04g0569300	AT1G12750	RBL6; RHOMBOID-like protein 6, mitochondrial	up
TraesCS2D02G399000	72.9667	1.76534	0.263006	6.71217	1.91751e-11	4.22906e-10	93	133	116	27	42	32	2.1124	2.54723	2.5595	0.563735	0.881975	0.679959	chr2D	512041712	512043335	-	Heat shock transcription factor	Os04g0568700	AT5G62020	HSFB2A	up
TraesCS2D02G399100	73.3663	1.33535	0.281554	4.74278	2.10803e-06	2.22097e-05	68	154	101	45	34	48	4.21192	8.04293	6.07708	2.56213	1.94699	2.78132	chr2D	512048816	512049379	+	Thiamine-phosphate synthase				up
TraesCS2D02G409000	146.892	1.11924	0.194649	5.75003	8.92252e-09	1.41019e-07	176	263	174	81	95	106	15.5263	19.5629	14.911	6.56836	7.74804	8.74782	chr2D	524002804	524003199	-	14 kDa proline-rich protein DC2.15	Os04g0554500	AT2G45180		up
TraesCS2D02G409200	30.9647	1.39458	0.394066	3.53896	0.000401706	0.00241188	30	59	48	11	23	18	0.894983	1.48412	1.39103	0.30165	0.634358	0.502348	chr2D	524045326	524050556	-	Vesicle-associated protein 1-1	Os04g0554200	AT2G45140	PVA12; Vesicle-associated protein 1-2	up
TraesCS2D02G409600	89.4948	1.22664	0.22647	5.41637	6.08216e-08	8.44251e-07	110	139	130	49	52	62	2.2123	2.35715	2.53978	0.905865	0.966868	1.16649	chr2D	524320443	524334300	+	Serine carboxypeptidase family protein, expressed				up
TraesCS2D02G413100	86.3682	1.9534	0.244381	7.99327	1.31404e-15	4.22522e-14	119	176	123	33	37	38	6.74865	8.41598	6.77606	1.72029	1.93992	2.01601	chr2D	527646715	527648297	-	Histone H4	Os04g0583600	AT1G07820	Histone H4	up
TraesCS2D02G414200	173.074	1.17829	0.171889	6.85497	7.13272e-12	1.64853e-10	216	270	240	123	101	99	4.44916	4.68933	4.80218	2.32888	1.92335	1.90765	chr2D	528330091	528332652	-	Nudix hydrolase	Os04g0547900	AT5G47240	atnudt8; nudix hydrolase homolog 8	up
TraesCS2D02G414800	29.6069	1.81422	0.420913	4.31021	1.63101e-05	0.000141892	26	69	47	11	13	16	1.03686	2.32016	1.82073	0.403233	0.479295	0.596905	chr2D	528807214	528808089	+	Oleosin	Os04g0546500	AT5G61610	Oleosin family protein	up
TraesCS2D02G415900	20.4536	5.93497	1.08941	5.44787	5.09762e-08	7.1673e-07	37	40	44	1	0	1	1.55918	1.42127	1.80115	0.0387358	0	0.0394216	chr2D	529657114	529658173	-	Lipid transfer protein				up
TraesCS2D02G426500	173.154	1.06937	0.169315	6.31587	2.68642e-10	5.19725e-09	213	246	248	114	113	113	4.84439	4.71755	5.47915	2.38331	2.37602	2.40423	chr2D	538726927	538730225	+	Transporter-related family protein	Os04g0609200			up
TraesCS2D02G426800	57.6924	6.86071	0.869987	7.88599	3.12043e-15	9.73854e-14	112	146	90	3	0	0	2.3872	2.6239	1.86344	0.0587773	0	0	chr2D	539167118	539169408	-	Shikimate/quinate hydroxycinnamoyl transferase	Os04g0609500			up
TraesCS2D02G430800	40.305	3.84209	0.457507	8.39787	4.54667e-17	1.63137e-15	61	92	76	3	6	7	1.35215	1.71951	1.63648	0.0611269	0.122959	0.145155	chr2D	543316672	543320084	+	Leucine-rich repeat (LRR) family protein	Os04g0605300	AT4G29880	PIRL7	up
TraesCS2D02G432000	30.2253	2.36462	0.419081	5.64239	1.67709e-08	2.5518e-07	37	70	48	10	12	8	1.44421	2.30381	1.82	0.358793	0.433034	0.292117	chr2D	544565634	544566528	-	Vacuolar iron transporter				up
TraesCS2D02G436700	111.323	1.19608	0.21492	5.5652	2.6185e-08	3.86867e-07	138	201	133	62	64	80	3.28624	4.03588	3.07662	1.35715	1.40901	1.78217	chr2D	547250088	547252506	+	Ubiquinol oxidase	Os04g0600200			up
TraesCS2D02G438200	45.2384	2.24527	0.336129	6.67976	2.39326e-11	5.21746e-10	70	93	64	13	19	16	7.61804	8.53396	6.76594	1.30049	1.91167	1.62894	chr2D	547774706	547775026	-	Protease inhibitor/seed storage/lipid transfer protein family protein				up
TraesCS2D02G438300	58.9649	1.14147	0.267314	4.27014	1.95353e-05	0.000167097	71	96	79	35	39	38	7.72687	8.80925	8.3517	3.50131	3.92395	3.86872	chr2D	547790934	547791254	-	Protease inhibitor/seed storage/lipid transfer protein family protein				up
TraesCS2D02G438400	41.8809	1.90068	0.350382	5.42458	5.80916e-08	8.09014e-07	47	97	59	18	17	19	5.11497	8.90101	6.23735	1.80067	1.71044	1.93436	chr2D	547806111	547806431	-	Protease inhibitor/seed storage/lipid transfer protein family protein				up
TraesCS2D02G439900	43.4815	2.33	0.351765	6.62375	3.50191e-11	7.48446e-10	59	101	62	13	16	15	1.91376	2.76235	1.95357	0.38761	0.479808	0.455161	chr2D	549508061	549510820	-	Zinc metalloprotease ZmpB				up
TraesCS2D02G440300	14.0641	4.78905	0.968114	4.94679	7.54482e-07	8.66316e-06	15	43	26	0	2	1	0.487	1.17714	0.82	0	0.0600318	0.0303722	chr2D	549983385	549984848	-	Zinc metalloprotease ZmpB				up
TraesCS2D02G444200	90.7916	4.59209	0.369449	12.4296	1.80611e-35	1.67404e-33	149	208	172	2	9	11	3.49107	4.10921	3.91475	0.0430744	0.194952	0.241104	chr2D	555395093	555396820	+	MYB protein	Os04g0594100	AT3G02940	MYB107; At3g02940	up
TraesCS2D02G444300	56.009	5.04653	0.517952	9.74323	1.97187e-22	9.98908e-21	112	104	110	5	2	3	2.23451	1.74952	2.13186	0.0916962	0.0368899	0.0559918	chr2D	555576422	555578370	+	MYB protein	Os04g0594100	AT3G02940	MYB107; At3g02940	up
TraesCS2D02G453100	399.891	1.17153	0.145809	8.03464	9.38568e-16	3.05872e-14	438	696	552	281	224	244	19.2953	25.8529	23.6221	11.3789	9.12301	10.0556	chr2D	562231960	562232752	+	senescence-associated family protein (DUF581)	Os04g0586100			up
TraesCS2D02G453200	76.9031	1.49048	0.257903	5.77922	7.50456e-09	1.19768e-07	96	142	107	50	29	44	4.08985	5.1009	4.42816	1.95805	1.14221	1.75359	chr2D	562235203	562236022	+	senescence-associated family protein (DUF581)	Os04g0586100			up
TraesCS2D02G453300	316.153	1.63901	0.153404	10.6843	1.20555e-26	7.51722e-25	406	616	436	163	138	167	20.0612	25.6646	20.9276	7.40347	6.3041	7.71945	chr2D	562267961	562268667	+	senescence-associated family protein (DUF581)	Os04g0586100			up
TraesCS2D02G453400	57.3425	3.8979	0.399836	9.74875	1.86753e-22	9.4672e-21	87	149	93	8	10	4	3.75683	5.42513	3.9011	0.317548	0.399222	0.161585	chr2D	562340880	562341688	+	senescence-associated family protein (DUF581)	Os04g0586100			up
TraesCS2D02G453500	56.2064	2.65467	0.331253	8.01402	1.11017e-15	3.5906e-14	86	137	74	18	15	14	3.51385	4.71984	2.9371	0.676042	0.566616	0.53512	chr2D	562353563	562354417	+	senescence-associated family protein (DUF581)	Os04g0586100			up
TraesCS2D02G454500	45.2863	1.64023	0.323565	5.06925	3.99382e-07	4.83058e-06	55	89	65	18	21	28	2.06822	2.82193	2.37438	0.622192	0.730074	0.984989	chr2D	562845265	562846193	+	senescence-associated family protein (DUF581)	Os04g0586100			up
TraesCS2D02G454600	244.281	1.45408	0.158029	9.20138	3.53381e-20	1.57277e-18	314	437	336	138	146	114	37.3106	43.7831	38.7833	15.073	16.0387	12.672	chr2D	562850821	562851114	+	senescence-associated family protein (DUF581)	Os04g0586100			up
TraesCS2D02G462000	66.6731	1.16293	0.281874	4.12569	3.69621e-05	0.000295932	79	81	116	36	37	52	0.706916	0.61115	1.00833	0.296115	0.306094	0.435294	chr2D	568125929	568129917	-	Receptor-like kinase	Os04g0618700			up
TraesCS2D02G462500	79.7856	1.9329	0.26423	7.31519	2.57012e-13	6.89136e-12	117	163	105	39	39	23	2.304	2.70649	2.00858	0.705957	0.710026	0.423705	chr2D	568408975	568410748	+	Glycosyltransferase				up
TraesCS2D02G474000	167.801	4.10705	0.245408	16.7356	7.21037e-63	1.59859e-60	305	352	301	17	17	22	15.2868	14.8759	14.655	0.78322	0.787734	1.03152	chr2D	577334800	577338389	-	CRIB domain-containing protein RIC10				up
TraesCS2D02G476600	40.0718	1.42901	0.329864	4.33212	1.47679e-05	0.000129717	62	62	52	19	26	21	1.51251	1.27533	1.23229	0.426067	0.5864	0.479254	chr2D	578936226	578939228	-	GDSL esterase/lipase				up
TraesCS2D02G480200	177.201	1.55115	0.19247	8.05918	7.68049e-16	2.51809e-14	269	233	288	97	78	99	3.32647	2.42946	3.45961	1.10261	0.891743	1.14526	chr2D	581523421	581526532	+	Origin recognition complex subunit 2				up
TraesCS2D02G481000	1589.03	1.94174	0.102904	18.8695	2.03242e-79	6.72788e-77	2478	2525	2576	641	697	659	35.9945	30.9257	36.3483	8.55875	9.36012	8.95488	chr2D	584255823	584258580	-	Glycosyltransferase				up
TraesCS2D02G487000	51.6759	3.41513	0.375872	9.08587	1.0287e-19	4.43812e-18	87	124	77	9	9	9	5.23111	6.28663	4.49746	0.497432	0.500299	0.506239	chr2D	587106896	587107595	-	Wound-responsive family protein	Os04g0635500			up
TraesCS2D02G487100	95.6973	4.05901	0.324955	12.491	8.36339e-36	7.87375e-34	163	218	167	18	4	11	20.8581	23.5216	20.759	2.11727	0.473218	1.3168	chr2D	587111544	587111816	-	Wound-responsive family protein	Os04g0635500			up
TraesCS2D02G487200	233.249	2.79411	0.186265	15.0007	7.26771e-51	1.15245e-48	352	533	358	53	58	68	19.0648	24.3411	18.8355	2.63866	2.90424	3.44539	chr2D	587113752	587114396	-	Wound-responsive family protein	Os04g0635100			up
TraesCS2D02G492600	3402.94	1.15427	0.0939331	12.2882	1.04813e-34	9.41133e-33	4525	4712	4881	2164	2200	2057	43.8737	38.5224	45.9724	19.2868	19.7207	18.6577	chr2D	590239205	590244608	-	IQ domain-containing protein	Os04g0663100	AT1G19870	IQD32; Protein IQ-DOMAIN 32	up
TraesCS2D02G493600	10283.1	1.08455	0.0796733	13.6124	3.37819e-42	3.99778e-40	12689	15562	13990	6989	6671	6400	218.042	225.476	233.525	110.394	105.978	102.88	chr2D	591019752	591023458	+	Serine hydroxymethyltransferase	Os11g0455800	AT4G13930	SHM4; Serine hydroxymethyltransferase 4	up
TraesCS2D02G501100	96.0675	1.05375	0.233828	4.50654	6.58932e-06	6.254e-05	99	133	159	58	67	65	0.84189	0.95366	1.31347	0.453383	0.526754	0.517097	chr2D	595435562	595440217	+	CsAtPR5	Os04g0640300			up
TraesCS2D02G503200	1451.05	3.13024	0.120026	26.0797	6.19827e-150	7.18129e-147	2306	3219	2391	352	289	265	78.364	92.236	78.9295	10.9955	9.07963	8.42446	chr2D	597939344	597943107	+	Glutathione S-transferase	Os01g0371200			up
TraesCS2D02G506300	107.36	1.13054	0.211686	5.34066	9.26094e-08	1.24624e-06	118	173	156	72	62	71	2.74999	3.39952	3.53164	1.5424	1.33584	1.54791	chr2D	600161338	600164249	-	Zinc transporter				up
TraesCS2D02G511800	34.9685	2.24947	0.390506	5.7604	8.39168e-09	1.33039e-07	56	76	44	8	13	16	1.41148	1.61519	1.07731	0.185351	0.302931	0.377265	chr2D	603378515	603381171	-	Isoaspartyl peptidase/L-asparaginase	Os04g0650700	AT3G16150	ASPGB1	up
TraesCS2D02G512100	26.513	1.11564	0.410899	2.71511	0.00662534	0.0260093	30	51	30	13	14	24	0.751272	1.07688	0.729793	0.299252	0.324129	0.562246	chr2D	603540980	603543635	+	Isoaspartyl peptidase/L-asparaginase	Os04g0650700	AT3G16150	ASPGB1	up
TraesCS2D02G512200	119.291	1.50792	0.210258	7.17176	7.40383e-13	1.89604e-11	161	225	151	54	66	69	2.78712	3.28423	2.53927	0.85929	1.0563	1.11742	chr2D	603601432	603605001	+	Small RNA degrading nuclease	Os04g0650600	AT3G50100	SDN1; Small RNA degrading nuclease 1	up
TraesCS2D02G513600	2034.39	1.0169	0.0939557	10.8232	2.67398e-27	1.71194e-25	2672	2835	2692	1434	1395	1267	49.1285	43.9513	48.0811	24.2361	23.7129	21.7928	chr2D	605709849	605713768	+	Cysteine protease	Os04g0650000			up
TraesCS2D02G513800	402.414	1.2007	0.134852	8.90378	5.39769e-19	2.24512e-17	490	707	509	235	262	246	11.45	13.93	11.5539	5.04771	5.66009	5.37753	chr2D	605909260	605910754	-	glucuronoxylan 4-O-methyltransferase-like protein (DUF579)	Os04g0649900	AT3G50220	IRX15; Protein IRREGULAR XYLEM 15	up
TraesCS2D02G518100	113.903	1.37567	0.203547	6.7585	1.39428e-11	3.13181e-10	143	198	158	63	67	63	3.08942	3.60685	3.31589	1.25112	1.33822	1.27327	chr2D	608537487	608541232	+	EamA-like transporter family	Os04g0645600			up
TraesCS2D02G525500	465.127	2.48573	0.133815	18.5758	5.04314e-77	1.58194e-74	715	904	770	136	163	130	15.6307	16.6634	16.3518	2.73294	3.29439	2.65862	chr2D	613431906	613435894	+	Shikimate kinase	Os04g0640600	AT2G21940	SK1; Shikimate kinase 1	up
TraesCS2D02G527700	124.626	1.16662	0.195619	5.96374	2.46529e-09	4.20041e-08	149	205	169	87	75	72	4.00708	4.64855	4.415	2.15069	1.86473	1.81139	chr2D	615400367	615401764	+	Protein TIC 214	Os04g0638700			up
TraesCS2D02G530000	559.194	1.05942	0.116052	9.12889	6.92053e-20	3.02939e-18	711	901	679	381	360	363	18.5637	19.8354	17.2213	9.144	8.6898	8.86625	chr2D	616935814	616937779	-	Nuclease S1	Os04g0636400			up
TraesCS2D02G530600	1097.66	2.89381	0.10781	26.8418	1.0514e-158	1.45241e-155	1871	2087	1878	256	252	284	36.4742	34.305	35.564	4.58743	4.54178	5.17928	chr2D	617051125	617054041	+	Chalcone synthase	Os11g0530600	AT5G13930	CHS; TT4	up
TraesCS2D02G532000	7.13922	4.37277	1.20477	3.62956	0.00028391	0.00179084	13	14	14	0	2	0	1.46972	1.33457	1.53753	0	0.209043	0	chr2D	617522533	617536326	+	Wound-responsive family protein	Os04g0635100			up
TraesCS2D02G533100	54.1689	5.33287	0.573128	9.30485	1.3418e-20	6.10808e-19	83	149	92	2	3	3	10.5056	15.9019	11.3118	0.232696	0.351055	0.355223	chr2D	617941887	617942162	+	Wound-responsive family protein	Os04g0635100			up
TraesCS2D02G533200	86.9496	4.27947	0.37594	11.3834	5.05971e-30	3.69364e-28	126	248	135	15	7	4	6.32429	10.4958	6.5823	0.692069	0.324827	0.187819	chr2D	617957559	617958254	+	Wound-responsive family protein	Os04g0635100			up
TraesCS2D02G533300	187.047	1.28947	0.196094	6.57577	4.84017e-11	1.01602e-09	217	374	222	124	91	116	2.67209	3.88316	2.6555	1.40356	1.03597	1.33625	chr2D	617965028	617967864	+	Cellular nucleic acid-binding protein				up
TraesCS2D02G533400	134.694	1.77935	0.210696	8.4451	3.03783e-17	1.11052e-15	207	264	163	53	63	69	28.0286	30.1409	21.4398	6.59665	7.8865	8.74014	chr2D	617973052	617973324	+	Wound-responsive family protein	Os04g0635100			up
TraesCS2D02G533500	183.441	3.26965	0.218053	14.9948	7.94557e-51	1.25165e-48	286	446	283	30	37	38	37.0043	48.6568	35.5693	3.568	4.4259	4.59948	chr2D	617992157	617992426	+	Wound-responsive family protein	Os04g0635100			up
TraesCS2D02G533600	299.022	2.30796	0.1777	12.9879	1.43269e-38	1.50459e-36	421	672	427	111	80	115	24.2295	32.6102	23.8722	5.87221	4.25662	6.19154	chr2D	617995075	617995681	+	Wound-responsive family protein	Os04g0635100			up
TraesCS2D02G533700	49.7083	1.90158	0.318165	5.97673	2.27664e-09	3.89747e-08	63	101	75	19	28	17	3.85438	5.21024	4.45736	1.06853	1.58375	0.972976	chr2D	618003948	618004518	+	Wound-responsive family protein	Os04g0635500			up
TraesCS2D02G533800	233.168	2.04554	0.174535	11.7199	1.00793e-31	7.97389e-30	300	490	355	85	98	94	19.2298	26.4833	22.1047	5.00829	5.80755	5.63664	chr2D	618060584	618061128	+	Wound-responsive family protein	Os04g0635500			up
TraesCS2D02G533900	7.09445	2.13891	0.833689	2.5656	0.0102997	0.0374686	14	14	7	2	5	1	1.98812	1.67635	0.965641	0.261073	0.656445	0.132848	chr2D	618062046	618062291	+	Wound-responsive family protein	Os04g0635100			up
TraesCS2D02G534100	29.6328	4.62875	0.637149	7.26479	3.7361e-13	9.86224e-12	54	55	62	1	5	1	6.55016	5.62526	7.30554	0.1115	0.560714	0.113474	chr2D	618129328	618129615	+	Wound-responsive family protein	Os04g0635000			up
TraesCS2D02G534200	122.644	2.53492	0.238289	10.638	1.98357e-26	1.21887e-24	189	285	165	31	44	35	24.1852	30.7507	20.5104	3.64642	5.20539	4.18981	chr2D	618132569	618132841	+	Wound-responsive family protein	Os04g0635100			up
TraesCS2D02G534300	4.77918	5.72114	1.42147	4.02482	5.70195e-05	0.000436522	11	12	6	0	0	0	1.23165	1.13292	0.652604	0	0	0	chr2D	618136619	618136930	+	Calcium-binding mitochondrial carrier protein SCaMC-1	Os04g0634900			up
TraesCS2D02G534500	107.918	2.19888	0.664862	3.30727	0.000942094	0.00503973	217	167	146	12	38	67	13.8841	9.00941	9.0743	0.705758	2.24778	4.01025	chr2D	618147760	618148305	-	Wound-responsive family protein	Os04g0634800			up
TraesCS2D02G545100	217.819	1.19333	0.159374	7.48761	7.0139e-14	1.97735e-12	296	318	299	129	123	151	5.29197	4.79375	5.19278	2.11998	2.03303	2.52547	chr2D	621946710	621948663	-	Leucine-rich repeat receptor-like protein kinase family	Os04g0677200			up
TraesCS2D02G552100	21.3841	1.27642	0.456858	2.79391	0.00520756	0.0213476	38	32	21	16	9	13	1.52236	1.08095	0.817252	0.589211	0.333342	0.48721	chr2D	627361011	627361882	-	Pathogenesis-related protein PR-4				up
TraesCS2D02G556000	39.0416	4.84296	0.586365	8.25928	1.4655e-16	5.08065e-15	70	84	74	0	6	2	1.2388	1.25344	1.27215	0	0.0981675	0.033111	chr2D	629733667	629735757	-	Acetyl-coenzyme A synthetase	Os04g0674700			up
TraesCS2D02G562500	492.802	1.27518	0.120114	10.6165	2.49862e-26	1.52622e-24	637	818	658	288	279	310	18.0479	19.5417	18.1099	7.50061	7.3081	8.21652	chr2D	634281961	634284591	+	Fiber protein Fb34	Os04g0678200			up
TraesCS2D02G570900	28.6966	2.27113	0.422265	5.37845	7.51295e-08	1.02406e-06	42	55	47	8	15	7	0.965286	1.06584	1.04932	0.169011	0.318721	0.150502	chr2D	637631395	637634237	-	BTB/POZ domain-containing protein TNFAIP1 isoform 1	Os04g0692200			up
TraesCS2D02G579500	2946.97	3.45616	0.100593	34.3578	1.07863e-258	6.45677e-255	4951	6608	4844	486	521	491	176.85	199.023	168.081	15.9575	17.2053	16.4071	chr2D	641960701	641963851	+	Glutathione S-transferase	Os01g0371200			up
TraesCS2D02G596200	91.2342	1.08238	0.229581	4.71457	2.42218e-06	2.51217e-05	112	125	136	67	48	63	2.83318	2.66618	3.34194	1.55793	1.12256	1.49086	chr2D	649337825	649340978	+	Late embryogenesis abundant (LEA) hydroxyproline-rich glycoprotein family	Os04g0685400	AT5G06330		up
TraesCS2D02G601500	83.2344	1.26498	0.235036	5.38206	7.36373e-08	1.00543e-06	94	142	121	51	48	50	3.4897	4.44499	4.36364	1.7404	1.64746	1.73648	chr2D	651693292	651694914	+	Calcium-dependent lipid-binding domain-containing protein	Os04g0682100			up
TraesCS3A02G007000	20.4172	2.29401	0.503314	4.55782	5.16879e-06	5.0249e-05	31	34	37	3	8	10	2.14873	1.98711	2.49129	0.191143	0.512652	0.648423	chr3A	7432258	7432761	-	Transmembrane protein, putative	Os01g0111700			up
TraesCS3A02G007300	2257.8	1.13938	0.093602	12.1726	4.35225e-34	3.79412e-32	2760	3770	2899	1446	1394	1451	96.1299	110.717	98.0845	46.2951	44.8875	47.2776	chr3A	7474899	7476900	-	50S ribosomal protein L6	Os09g0485900	AT1G33140	RPL9B; 60S ribosomal protein L9-1	up
TraesCS3A02G008500	197.443	1.78171	0.184367	9.66391	4.29157e-22	2.12165e-20	243	407	284	82	90	99	6.44082	9.09602	7.31233	1.99786	2.20542	2.45476	chr3A	8160367	8161967	+	F6A14.6 protein	Os01g0112100			up
TraesCS3A02G009400	362.819	1.06555	0.12935	8.23776	1.75461e-16	6.04212e-15	444	554	487	246	222	246	5.68994	5.98627	6.06256	2.89785	2.63021	2.94916	chr3A	8587928	8594001	+	RNA polymerase II-associated factor 1	Os08g0157100			up
TraesCS3A02G010000	261.176	2.51365	0.162619	15.4573	6.73301e-54	1.15706e-51	426	527	394	78	85	74	7.57351	7.89988	6.80435	1.27467	1.39708	1.23072	chr3A	8861309	8865850	+	TPX2 (Targeting protein for Xklp2) family protein				up
TraesCS3A02G013800	71.6406	4.30422	0.380275	11.3187	1.06027e-29	7.58589e-28	130	152	130	5	7	9	2.78616	2.74681	2.7065	0.0985031	0.138699	0.180445	chr3A	9852585	9855941	+	Fatty acyl-CoA reductase				up
TraesCS3A02G019600	165.957	1.50774	0.187561	8.03867	9.08175e-16	2.96397e-14	196	314	238	78	91	94	4.27143	5.76991	5.03844	1.56253	1.83346	1.91639	chr3A	11837633	11839438	-	WAT1-related protein	Os01g0117900			up
TraesCS3A02G022900	165.24	1.40991	0.176414	7.99206	1.32706e-15	4.26325e-14	219	270	237	82	103	90	3.88552	4.03916	4.08466	1.33732	1.68949	1.49378	chr3A	12860408	12865854	-	Glycosyltransferase	Os01g0119000			up
TraesCS3A02G024300	63.87	1.34617	0.276723	4.8647	1.14633e-06	1.26938e-05	68	122	90	44	33	33	2.67815	4.05143	3.44328	1.59293	1.20158	1.21585	chr3A	13090155	13091607	-	PAP fibrillin domain containing protein,expressed	Os01g0120500			up
TraesCS3A02G026100	97.8008	2.54544	0.245759	10.3575	3.87092e-25	2.24968e-23	158	174	171	33	22	32	9.15356	8.49972	9.62347	1.75737	1.17834	1.73429	chr3A	13738823	13739563	-	Elongation factor 2				up
TraesCS3A02G027500	16.9888	7.55559	1.26028	5.99515	2.033e-09	3.49956e-08	25	54	26	0	0	0	0.750304	1.36651	0.758007	0	0	0	chr3A	14764482	14766910	+	E3 ubiquitin-protein ligase	Os01g0121900			up
TraesCS3A02G028200	33.6152	1.90877	0.387	4.93223	8.12963e-07	9.27534e-06	64	59	37	12	17	14	1.79293	1.39366	1.0069	0.309017	0.440297	0.366903	chr3A	15081435	15084919	+	basic helix-loop-helix (bHLH) DNA-binding superfamily protein				up
TraesCS3A02G032200	74.4842	1.69567	0.265478	6.38723	1.68921e-10	3.34089e-09	100	150	97	29	33	45	2.23794	2.83049	2.10873	0.596571	0.68277	0.942104	chr3A	17621292	17623525	-	E3 ubiquitin-protein ligase				up
TraesCS3A02G032700	98.5693	6.89593	0.67461	10.2221	1.57876e-24	8.90167e-23	172	248	175	1	0	4	9.96464	12.1145	9.84858	0.0532537	0	0.216786	chr3A	18835991	18836813	-	O-methyltransferase	Os11g0306400			up
TraesCS3A02G035400	141.081	2.59776	0.226943	11.4467	2.44163e-30	1.81563e-28	199	335	207	47	41	34	13.9596	19.8147	14.1057	3.03065	2.659	2.2312	chr3A	19559672	19560169	+	Class I heat shock protein	Os01g0135900			up
TraesCS3A02G035500	44.6145	2.90736	0.372319	7.80878	5.77425e-15	1.76503e-13	70	103	67	10	14	8	2.37879	2.95132	2.21174	0.312374	0.439844	0.254323	chr3A	19608525	19609552	-	Heat-shock protein	Os01g0135900			up
TraesCS3A02G035600	20.7529	1.3807	0.476718	2.89627	0.00377627	0.0163253	29	37	25	5	12	18	0.994201	1.06955	0.832566	0.157566	0.380339	0.577281	chr3A	19759796	19760814	-	membrane-associated kinase regulator	Os01g0132200	AT1G68330		up
TraesCS3A02G037900	55.3281	3.84147	0.397823	9.65625	4.62497e-22	2.28177e-20	80	130	105	11	5	6	2.51551	3.44669	3.20722	0.317941	0.145351	0.176493	chr3A	20501608	20506466	+	4,5-dioxygenase-like protein	Os01g0878800			up
TraesCS3A02G038000	66.0579	3.21914	0.327926	9.81666	9.54518e-23	4.9116e-21	122	147	93	10	14	15	1.67992	1.70675	1.24399	0.126575	0.178226	0.193224	chr3A	20545781	20548981	-	Endo-1,4-beta-xylanase	Os01g0134800			up
TraesCS3A02G038200	240.956	1.45349	0.161462	9.00205	2.21544e-19	9.37781e-18	310	376	379	125	117	150	4.9677	5.08047	5.89978	1.84128	1.73338	2.24866	chr3A	20556453	20558850	-	Endo-1,4-beta-xylanase	Os01g0134900			up
TraesCS3A02G063200	36.1455	1.32346	0.356982	3.70735	0.000209435	0.00137166	44	72	42	22	26	15	2.52398	3.48247	2.34037	1.16004	1.37886	0.804939	chr3A	37826731	37827399	-	Germin family 1 protein	Os11g0537350			up
TraesCS3A02G066600	23.2623	2.36711	0.462417	5.11898	3.07194e-07	3.79478e-06	35	45	38	9	6	8	1.42174	1.5413	1.49947	0.336056	0.225329	0.304005	chr3A	40152272	40153199	+	Phospholipid phosphatase 5				up
TraesCS3A02G067700	66.8553	1.07706	0.257997	4.17471	2.98365e-05	0.000244356	84	108	83	44	52	35	1.98947	2.15677	1.90959	0.957917	1.13861	0.77547	chr3A	40822798	40825295	-	Isoaspartyl peptidase/L-asparaginase	Os03g0597600			up
TraesCS3A02G083300	68.1256	1.54382	0.284226	5.43166	5.58337e-08	7.809e-07	74	136	100	36	25	45	4.60807	7.14083	6.04909	2.06066	1.43926	2.62143	chr3A	53566802	53567362	+	transmembrane protein, putative (DUF 3339)	Os01g0101900			up
TraesCS3A02G093400	26.4864	2.12401	0.433734	4.89703	9.72942e-07	1.09476e-05	46	40	43	9	7	14	1.31074	0.961041	1.19023	0.235732	0.184404	0.373187	chr3A	59822956	59824304	-	Xyloglucan endotransglucosylase/hydrolase				up
TraesCS3A02G093500	51.5458	1.36296	0.316538	4.30582	1.66366e-05	0.000144366	69	96	61	42	19	27	2.15219	2.52479	1.84827	1.2042	0.547897	0.787834	chr3A	59954598	59955808	-	Xyloglucan endotransglucosylase/hydrolase				up
TraesCS3A02G093600	169.386	2.32109	0.188593	12.3074	8.26338e-35	7.47586e-33	245	342	270	53	58	61	7.46847	8.79051	7.99525	1.48511	1.63458	1.73954	chr3A	60005281	60006526	-	Xyloglucan endotransglucosylase/hydrolase				up
TraesCS3A02G095100	406.113	2.80775	0.167986	16.7142	1.03294e-62	2.27606e-60	578	937	654	107	81	121	14.3511	19.6163	15.7738	2.44206	1.85932	2.81048	chr3A	60611287	60613060	+	Alpha/beta-hydrolase superfamily protein	Os01g0168800			up
TraesCS3A02G095200	207.003	1.25893	0.163622	7.69411	1.42477e-14	4.23442e-13	299	313	268	113	121	137	4.39803	3.88198	3.82934	1.52786	1.64545	1.88515	chr3A	60629607	60633449	-	O-fucosyltransferase family protein	Os01g0168600			up
TraesCS3A02G095400	138.277	1.50183	0.201157	7.46597	8.26869e-14	2.31656e-12	167	257	198	80	81	59	2.87248	3.72731	3.30833	1.26487	1.28807	0.949361	chr3A	60682662	60686567	-	RING finger protein	Os01g0168400	AT5G01960	Putative uncharacterized protein At5g01960	up
TraesCS3A02G096600	45.6958	1.17869	0.354959	3.32063	0.000898157	0.00483783	77	38	72	30	33	22	1.11941	0.465803	1.01679	0.400899	0.443531	0.299198	chr3A	61478511	61481332	+	Serine/threonine protein phosphatase 7 long form isogeny	Os01g0167800			up
TraesCS3A02G103100	2664.94	3.18454	0.110775	28.7478	9.65139e-182	1.87375e-178	4763	5106	4600	470	516	620	153.498	138.747	144.006	13.9231	15.3739	18.6918	chr3A	66907810	66908893	+	Fasciclin-like arabinogalactan protein	Os01g0159200			up
TraesCS3A02G104100	13.3145	3.40349	0.720304	4.72508	2.30025e-06	2.39887e-05	23	31	20	2	1	4	0.93975	1.06799	0.79381	0.0751158	0.0377744	0.152891	chr3A	67359581	67360435	-	Two-component response regulator ORR24				up
TraesCS3A02G104600	1529.32	2.69281	0.113018	23.8264	1.77855e-125	1.38868e-122	2467	3040	2509	354	419	473	55.4586	57.6229	54.7902	7.31509	8.70816	9.94717	chr3A	68120031	68121675	+	Late embryogenesis abundant (LEA) hydroxyproline-rich glycoprotein family	Os01g0195400	AT5G11890	EMB3135	up
TraesCS3A02G105300	74.6658	1.44138	0.293135	4.9171	8.7835e-07	9.96125e-06	111	118	100	22	38	62	10.6823	9.5752	9.34859	1.94618	3.38096	5.5818	chr3A	69098083	69100290	+	Glutaredoxin	Os01g0194600	AT5G11930	GRXC10; Glutaredoxin-C10	up
TraesCS3A02G105700	146.939	1.05932	0.197408	5.36615	8.04369e-08	1.09205e-06	194	198	205	98	118	74	3.04731	2.62242	3.12804	1.41501	1.71361	1.08739	chr3A	69638980	69642947	+	EEIG1/EHBP1 N-terminal domain-containing protein	Os01g0194000			up
TraesCS3A02G107100	27.9474	8.26813	1.22296	6.76073	1.37296e-11	3.08585e-10	52	63	54	0	0	0	1.94079	1.98261	1.95781	0	0	0	chr3A	71243599	71245761	-	Bidirectional sugar transporter SWEET				up
TraesCS3A02G107400	376.858	1.53242	0.133735	11.4587	2.1279e-30	1.59223e-28	549	587	551	209	177	203	9.40601	8.47995	9.17038	3.29152	2.80362	3.25363	chr3A	72293193	72298803	-	NAC domain protein	Os01g0191300	AT5G56620	anac099; NAC domain containing protein 99	up
TraesCS3A02G111400	1674.03	1.02361	0.105692	9.6849	3.49556e-22	1.73649e-20	1949	2851	2031	1096	1141	1123	40.4075	49.8391	40.9037	20.8871	21.87	21.7806	chr3A	78899641	78903127	-	3'-N-debenzoyl-2'-deoxytaxol N-benzoyltransferase	Os01g0185300			up
TraesCS3A02G116400	205.802	3.52582	0.202959	17.3721	1.34247e-67	3.40755e-65	379	394	367	31	35	34	8.24925	7.23092	7.75968	0.620232	0.704298	0.692298	chr3A	84649308	84650912	+	Transcription factor, putative				up
TraesCS3A02G118300	47.4875	1.09934	0.305987	3.59277	0.000327178	0.00202291	70	77	49	34	26	32	1.33994	1.2428	0.911142	0.598251	0.460123	0.573029	chr3A	90293197	90295021	+	Glycosyltransferase	Os01g0179600			up
TraesCS3A02G121300	391.864	1.13449	0.135372	8.3805	5.27018e-17	1.88439e-15	447	674	517	249	257	241	12.2764	15.6079	13.7929	6.28608	6.52544	6.19183	chr3A	95476976	95479832	+	Auxin-responsive protein	Os01g0178500			up
TraesCS3A02G122700	14.5957	1.35161	0.549092	2.46155	0.013834	0.0477688	23	21	19	13	4	8	1.53045	1.17824	1.22814	0.795154	0.246073	0.497989	chr3A	98507031	98507555	-	DNA-directed RNA polymerase subunit beta				up
TraesCS3A02G123000	102.07	1.61112	0.222026	7.25648	3.97302e-13	1.04463e-11	159	145	157	52	50	51	1.18966	0.91478	1.14111	0.357641	0.345867	0.356973	chr3A	98840535	98846209	-	ABC subfamily C transporter	Os01g0173900			up
TraesCS3A02G129900	112.672	2.00388	0.220633	9.08241	1.06196e-19	4.57338e-18	172	225	151	44	51	42	4.51441	4.9794	3.84992	1.06155	1.23753	1.03124	chr3A	107052572	107054254	-	Peroxidase	Os01g0172600			up
TraesCS3A02G131600	38.0667	1.23182	0.356899	3.45145	0.000557575	0.00320341	46	48	66	18	19	32	2.29896	2.02272	3.2042	0.826918	0.87789	1.4961	chr3A	108033015	108033812	+	Lectin				up
TraesCS3A02G132000	204.841	1.13117	0.17637	6.4136	1.42125e-10	2.84064e-09	217	344	294	138	111	142	3.95653	5.28854	5.20721	2.31287	1.87107	2.42204	chr3A	108744935	108748282	+	Cytochrome P450	Os01g0211600			up
TraesCS3A02G132500	18.6102	1.61374	0.516965	3.12155	0.001799	0.00872835	22	40	24	16	4	8	0.876342	1.34349	0.928677	0.585852	0.147307	0.298112	chr3A	109297969	109298845	+	plant/protein (Protein of unknown function, DUF538)	Os01g0210600			up
TraesCS3A02G132700	185.289	1.23759	0.196504	6.29802	3.01481e-10	5.79045e-09	216	361	219	91	114	131	6.36775	8.97349	6.27161	2.46598	3.10706	3.61279	chr3A	109867886	109869204	+	Heme-binding protein, putative	Os01g0210500			up
TraesCS3A02G136100	271.052	1.53889	0.154409	9.96633	2.13994e-23	1.14119e-21	399	434	383	121	138	163	7.41817	6.80355	6.91711	2.06788	2.37201	2.83498	chr3A	113709769	113714514	+	Cytochrome P450 family cinnamate 4-hydroxylase	Os01g0211600			up
TraesCS3A02G140200	55.733	1.46993	0.279164	5.26549	1.39816e-07	1.82437e-06	74	95	79	28	31	31	2.07308	2.24404	2.14988	0.721039	0.802895	0.812427	chr3A	119470233	119473308	-	GDSL esterase/lipase	Os01g0214200			up
TraesCS3A02G140700	156.909	1.15049	0.195157	5.89522	3.74176e-09	6.21317e-08	184	295	182	106	86	105	7.11837	9.62292	6.83969	3.76952	3.07591	3.80006	chr3A	119697917	119698906	+	Cellulose synthase	Os01g0214500			up
TraesCS3A02G140900	19.0768	1.52087	0.492058	3.09083	0.00199597	0.00952351	20	26	39	11	12	7	0.624382	0.684409	1.18274	0.315668	0.34635	0.204436	chr3A	120223456	120227066	+	GDSL esterase/lipase	Os01g0214800	AT3G14820	GDSL esterase/lipase At3g14820	up
TraesCS3A02G143100	466.904	2.21848	0.143449	15.4653	5.95408e-54	1.02566e-51	671	995	676	159	186	158	42.6973	53.3855	41.7857	9.3002	10.9422	9.40533	chr3A	124172881	124176487	+	Flowering locus T	Os01g0218500			up
TraesCS3A02G145300	106.592	1.20365	0.221488	5.43436	5.49924e-08	7.70184e-07	155	136	154	60	59	77	2.46015	1.82008	2.3744	0.875384	0.865756	1.1433	chr3A	127870047	127875649	-	Indole-3-acetic acid-amido synthetase GH3.3	Os01g0221100			up
TraesCS3A02G150800	21.537	1.24405	0.442778	2.80965	0.00495952	0.0204875	26	37	29	15	16	8	1.99186	2.39006	2.15817	1.05632	1.13323	0.573343	chr3A	137787132	137787587	-	Late embryogenesis abundant protein Lea14	Os01g0225600	AT2G46140	Desiccation-related protein At2g46140	up
TraesCS3A02G152300	54.8834	1.64528	0.291945	5.63557	1.74483e-08	2.64563e-07	74	97	81	26	34	21	1.76821	1.95433	1.88014	0.571075	0.751095	0.46942	chr3A	142896448	142900496	+	Ras-like protein	Os01g0227300	AT3G16100	RABG3C; Ras-related protein RABG3c	up
TraesCS3A02G156800	1758.18	1.46767	0.100983	14.5338	7.39937e-48	1.07378e-45	2366	3167	2310	979	979	885	70.2245	79.2582	66.6022	26.71	26.8639	24.5729	chr3A	153076188	153078260	-	Plasma membrane-associated cation-binding protein 1	Os01g0233000			up
TraesCS3A02G157300	64.7309	1.10154	0.263434	4.18148	2.89623e-05	0.000238147	89	85	91	37	39	49	2.54848	2.05226	2.53125	0.973889	1.03245	1.31258	chr3A	154072477	154076922	-	Ubiquitin-conjugating enzyme E2	Os01g0233900			up
TraesCS3A02G165400	14.4943	2.07225	0.58642	3.53372	0.00040975	0.00245505	18	35	19	3	9	5	0.825217	1.35296	0.846158	0.126425	0.381462	0.214439	chr3A	170485669	170486641	-	Heavy metal transport/detoxification superfamily protein	Os01g0249700	AT5G26690	HIPP02; Heavy metal-associated isoprenylated plant protein 2	up
TraesCS3A02G165500	915.651	2.16105	0.10701	20.1948	1.08711e-90	4.64823e-88	1443	1613	1458	332	323	363	49.9604	47.0886	49.0365	10.5661	10.3389	11.7572	chr3A	170648445	170650018	+	Germin-like protein 1	Os01g0249200	AT5G26700	Probable germin-like protein subfamily 2 member 5	up
TraesCS3A02G165700	39.3591	3.7105	0.451112	8.22524	1.948e-16	6.68886e-15	79	84	58	6	5	6	3.84909	3.4509	2.74512	0.26872	0.225224	0.273477	chr3A	170741455	170742171	-	Capsid protein				up
TraesCS3A02G176000	297.572	2.46852	0.185742	13.2901	2.64379e-40	2.89499e-38	481	625	425	61	106	110	15.602	17.0937	13.3914	1.81879	3.17873	3.33785	chr3A	196419554	196420743	-	Rapid alkalinization factor (RALF) family protein	Os01g0257100	AT3G05490	RALFL22	up
TraesCS3A02G180300	143.807	3.48013	0.233221	14.922	2.36963e-50	3.70039e-48	238	303	258	24	22	26	6.59868	7.08345	6.94868	0.611657	0.563918	0.67436	chr3A	208234139	208236047	+	Peroxidase	Os01g0263300			up
TraesCS3A02G182400	92.6931	3.75327	0.319656	11.7416	7.80193e-32	6.21326e-30	139	245	145	10	11	18	9.53998	14.1782	9.66725	0.630884	0.697973	1.1557	chr3A	211953911	211954591	+	tRNA (uracil-O(2)-)-methyltransferase	Os01g0266400			up
TraesCS3A02G188000	66.2425	1.83535	0.289997	6.32886	2.4698e-10	4.80143e-09	113	82	113	27	27	34	1.14888	0.702964	1.11604	0.252335	0.25379	0.323381	chr3A	227407930	227415936	+	Ribonuclease I	Os01g0275950			up
TraesCS3A02G189500	86.9334	2.49121	0.256359	9.71764	2.53587e-22	1.27562e-20	136	179	133	30	29	21	2.96755	3.29332	2.81912	0.601724	0.585019	0.428664	chr3A	233021585	233023278	-	Peptide chain release factor 1	Os01g0276900			up
TraesCS3A02G193400	222.916	1.67367	0.16191	10.3371	4.79042e-25	2.76394e-23	321	389	317	113	120	91	6.85863	7.00817	6.57952	2.21936	2.37043	1.81892	chr3A	262522275	262526283	-	Kinase family protein	Os01g0253100			up
TraesCS3A02G195300	8742.52	1.15428	0.085363	13.522	1.15939e-41	1.3411e-39	10628	14267	11688	5607	5698	5195	198.228	224.371	211.766	96.1303	98.2535	90.6436	chr3A	279435212	279437680	-	S-adenosylmethionine synthase	Os01g0293000	AT3G17390	METK4; S-adenosylmethionine synthase	up
TraesCS3A02G200300	151.985	1.69666	0.184629	9.18955	3.94487e-20	1.75029e-18	215	251	235	73	66	79	4.98728	4.90932	5.29536	1.55656	1.41541	1.71432	chr3A	330697917	330699862	+	MYB transcription factor	Os01g0545100			up
TraesCS3A02G207100	17.2792	1.46524	0.522272	2.80552	0.00502361	0.020713	18	38	22	7	6	15	0.961491	1.71151	1.14156	0.343706	0.296304	0.749554	chr3A	364528203	364528946	+	DUF3511 domain protein	Os01g0567400	AT1G72720		up
TraesCS3A02G213500	11.7148	2.45768	0.665828	3.69116	0.000223236	0.00144923	15	22	23	6	3	2	0.740131	0.915297	1.10242	0.272136	0.136852	0.0923179	chr3A	385523529	385524405	-	Heavy metal transport/detoxification superfamily protein	Os01g0595201			up
TraesCS3A02G215000	162.827	1.01567	0.173808	5.84365	5.10679e-09	8.34097e-08	200	247	212	118	96	114	3.57749	3.72535	3.68372	1.9402	1.58757	1.90762	chr3A	391488862	391492328	-	ATP-dependent zinc metalloprotease FtsH	Os01g0605100			up
TraesCS3A02G216800	141.203	1.00987	0.195753	5.15889	2.48414e-07	3.12018e-06	190	179	197	113	84	88	6.18016	4.90932	6.22465	3.37864	2.52603	2.67774	chr3A	395757603	395761666	+	Chaperone protein DnaJ	Os01g0606900			up
TraesCS3A02G222500	465.493	1.05495	0.125964	8.37497	5.52369e-17	1.97307e-15	602	686	609	336	321	264	9.93404	9.545	9.76224	5.09666	4.8972	4.07542	chr3A	416188884	416192107	-	ATP-dependent RNA helicase	Os01g0618400			up
TraesCS3A02G226000	50.6062	1.27238	0.298588	4.26132	2.03223e-05	0.000173231	69	70	76	24	29	37	1.8151	1.55265	1.94209	0.580337	0.705283	0.910527	chr3A	423618970	423621399	+	Pimeloyl-[acyl-carrier protein] methyl ester esterase	Os01g0636400			up
TraesCS3A02G227000	441.938	1.67293	0.127114	13.1608	1.47418e-39	1.59241e-37	654	691	680	224	213	205	11.2325	10.0069	11.3452	3.53642	3.38214	3.29376	chr3A	424459528	424465501	-	Aspartic proteinase	Os01g0631900			up
TraesCS3A02G232200	722.592	1.17806	0.117348	10.0391	1.02628e-23	5.54291e-22	870	1238	938	466	475	408	82.3651	98.825	86.264	40.5534	41.5749	36.1346	chr3A	433886833	433887201	+	CheY-like two-component responsive regulator family protein	Os01g0644600			up
TraesCS3A02G232500	528.196	2.99132	0.133025	22.4869	5.57296e-112	3.36406e-109	896	1000	933	109	130	120	19.3575	18.2164	19.5805	2.16463	2.59655	2.42527	chr3A	434068470	434070313	-	Zinc finger CCCH domain protein	Os01g0645000			up
TraesCS3A02G240100	39.2495	1.26916	0.326697	3.88483	0.0001024	0.000732566	54	57	56	26	20	24	1.4601	1.29953	1.47088	0.646217	0.499955	0.607069	chr3A	450303091	450304382	-	DUF1645 family protein	Os01g0639600			up
TraesCS3A02G242500	58.6496	2.06125	0.298973	6.89443	5.40822e-12	1.26932e-10	80	96	109	29	20	20	1.77895	1.79998	2.35452	0.592774	0.411166	0.416048	chr3A	455802604	455805284	-	WRKY transcription factor	Os01g0665500	AT5G46350	WRKY8; Probable WRKY transcription factor 8	up
TraesCS3A02G242700	31.3745	1.60896	0.395307	4.07015	4.69837e-05	0.000367285	51	40	50	9	20	18	1.65426	1.094	1.57546	0.268345	0.59976	0.546193	chr3A	456436072	456441738	-	Lipid phosphate phosphatase-like protein	Os01g0666000			up
TraesCS3A02G243200	32.1981	1.35647	0.36995	3.66663	0.000245772	0.0015778	53	46	40	19	22	14	2.10878	1.54325	1.54603	0.694907	0.809267	0.521102	chr3A	456775570	456777018	+	DNA-directed RNA polymerase subunit beta'	Os01g0666600	AT2G42975	Myosin-G heavy chain-like protein	up
TraesCS3A02G245900	425.765	2.30524	0.131651	17.5102	1.19867e-68	3.10845e-66	668	751	716	149	146	141	13.4968	12.7943	14.0531	2.76732	2.72723	2.6651	chr3A	461388377	461394699	+	NAC domain-containing protein	Os05g0563000	AT1G28470	NAC010; NAC domain-containing protein 10	up
TraesCS3A02G250700	35.8783	1.90728	0.385241	4.95087	7.38831e-07	8.50384e-06	50	77	46	16	8	22	0.884409	1.14841	0.790394	0.260148	0.130824	0.364036	chr3A	469739062	469741036	+	Lysine-specific histone demethylase 1-like protein 1	Os01g0710200	AT4G29720	PAO5; Probable polyamine oxidase 5	up
TraesCS3A02G250800	64.5768	1.08926	0.282761	3.85224	0.000117041	0.000822598	71	132	67	39	47	40	1.93021	3.02582	1.76939	0.974605	1.18129	1.01729	chr3A	469831520	469832804	-	cotton fiber-like protein (DUF761)	Os01g0710100	AT5G56980	unknown protein; FUNCTIONS IN: molecular_function unknown; INVOLVED IN: biological_process unknown; LOCATED IN: endomembrane system; EXPRESSED IN: 18 plant structures; EXPRESSED DURING: 12 growth stages; BEST Arabidopsis thaliana protein match is: u /.../ protein (TAIR:AT4G26130.1); Has 30201 Blast hits to 17322 proteins in 780 species: Archae - 12; Bacteria - 1396; Metazoa - 17338; Fungi - 3422;…	up
TraesCS3A02G252400	75.4663	1.3689	0.253043	5.40977	6.31042e-08	8.73235e-07	102	99	125	41	43	44	18.2733	14.9545	21.7535	6.75175	7.12192	7.37407	chr3A	472906169	472906363	-	Arabinogalactan peptide 3	Os05g0541750			up
TraesCS3A02G254400	99.3324	3.37848	0.283707	11.9084	1.07053e-32	8.87984e-31	190	194	162	22	9	22	4.85552	4.18028	4.02161	0.516799	0.212636	0.525949	chr3A	476087134	476089068	-	RING/U-box superfamily protein	Os01g0703300			up
TraesCS3A02G258100	1896.2	3.26	0.0981956	33.199	1.11221e-241	5.32623e-238	3317	3740	3305	366	387	338	64.1976	61.0333	62.1366	6.51135	6.92464	6.11968	chr3A	479780978	479784141	+	GDSL esterase/lipase				up
TraesCS3A02G258400	559.412	2.31576	0.137582	16.8319	1.4251e-63	3.20907e-61	889	910	999	184	171	214	7.19733	6.21202	7.85665	1.36932	1.27991	1.62077	chr3A	480147090	480154719	-	ABC transporter B family protein	Os01g0695800			up
TraesCS3A02G258900	502.97	1.08798	0.128717	8.45249	2.85149e-17	1.04505e-15	675	658	720	345	323	311	9.996	8.21619	10.3576	4.69633	4.4222	4.30846	chr3A	481068443	481075010	-	ENTH/ANTH/VHS superfamily protein	Os01g0694900			up
TraesCS3A02G262100	140.664	2.25815	0.200549	11.2598	2.07141e-29	1.45308e-27	229	245	227	55	49	44	3.76113	3.3929	3.62169	0.830353	0.744033	0.676043	chr3A	484990152	485011560	+	Protein kinase family protein	Os01g0689900	AT5G38210	Protein kinase family protein	up
TraesCS3A02G264400	8.43375	2.9186	0.825966	3.53355	0.000410012	0.00245638	12	16	17	2	3	1	1.0749	1.20845	1.47924	0.164677	0.248439	0.0837963	chr3A	488282784	488283453	+	Protein trpH				up
TraesCS3A02G264900	21.2479	1.21051	0.453076	2.67175	0.00754563	0.0290055	30	28	31	12	19	8	3.88157	3.05469	3.89629	1.4272	2.27276	0.968312	chr3A	489311494	489311963	-	Myb transcription factor	Os05g0553400	AT3G18100	MYB4R1	up
TraesCS3A02G266300	1322.75	1.10571	0.13256	8.34116	7.35635e-17	2.60695e-15	1959	1560	1872	812	893	848	9.98483	6.70429	9.26861	3.80434	4.20795	4.04335	chr3A	490922100	490932750	+	Glutamate synthase, putative	Os01g0682001	AT5G53460	GLT1; Glutamate synthase 1 [NADH], chloroplastic	up
TraesCS3A02G268400	21.8954	3.09719	0.570831	5.42575	5.77114e-08	8.04031e-07	23	60	38	3	9	2	1.01707	2.23716	1.63234	0.121944	0.367942	0.0827355	chr3A	494045416	494046375	+	Heavy metal transport/detoxification superfamily protein	Os01g0678800			up
TraesCS3A02G270100	465.699	2.06091	0.129221	15.9487	2.91067e-57	5.41664e-55	708	789	767	190	194	164	12.1719	11.4374	12.8093	3.0026	3.08348	2.6376	chr3A	496986768	496990879	+	Glycosyltransferases	Os01g0675500			up
TraesCS3A02G280200	500.186	1.589	0.131059	12.1243	7.8508e-34	6.73771e-32	728	728	798	241	266	252	7.0802	5.96991	7.5391	2.15451	2.39171	2.29273	chr3A	509419282	509428289	-	Respiratory burst oxidase	Os01g0734466	AT1G64060	RBOHF; Respiratory burst oxidase homolog protein F	up
TraesCS3A02G289900	4632.28	3.46183	0.114017	30.3623	1.72866e-202	4.00563e-199	8699	7856	8876	754	763	828	83.6017	63.6604	82.864	6.66092	6.77928	7.44415	chr3A	518895097	518901097	+	Cellulose synthase	Os01g0750300	AT4G18780	CESA8; Cellulose synthase (Fragment)	up
TraesCS3A02G290300	59.9424	1.3436	0.273478	4.913	8.96936e-07	1.01576e-05	80	89	90	32	30	41	1.05342	0.988156	1.15122	0.387329	0.365214	0.505052	chr3A	519244293	519255598	-	Receptor protein kinase	Os01g0750600			up
TraesCS3A02G291100	527.73	1.2592	0.117964	10.6745	1.34007e-26	8.33429e-25	672	883	702	336	308	303	16.2575	18.0122	16.4977	7.47204	6.88886	6.85748	chr3A	521304582	521308586	-	3-hydroxyisobutyryl-CoA hydrolase-like protein	Os01g0752200	AT1G06550	3-hydroxyisobutyryl-CoA hydrolase-like protein 5	up
TraesCS3A02G294200	125.293	1.53955	0.221582	6.94802	3.70452e-12	8.84663e-11	156	177	227	55	76	64	2.84136	2.7183	4.01634	0.920834	1.27976	1.09049	chr3A	527838390	527841142	-	Potassium channel	Os01g0756700			up
TraesCS3A02G307200	69.4722	1.45876	0.270302	5.3968	6.78402e-08	9.31416e-07	75	126	109	47	33	33	2.04533	2.8973	2.88756	1.17819	0.83201	0.841887	chr3A	545331334	545332614	+	Alpha/beta-Hydrolases superfamily protein	Os01g0153800			up
TraesCS3A02G308600	30.0936	1.89392	0.414577	4.56833	4.91628e-06	4.79825e-05	31	71	44	16	14	9	0.733215	1.41596	1.01094	0.347862	0.306134	0.199137	chr3A	546699132	546704181	+	Subtilisin-like protease				up
TraesCS3A02G312500	38.9368	2.95977	0.411205	7.19781	6.11886e-13	1.58334e-11	66	89	55	9	4	14	2.0753	2.35965	1.67997	0.260133	0.116281	0.411816	chr3A	552316010	552317211	-	Chitinase	Os01g0287600			up
TraesCS3A02G313200	140.704	2.75028	0.22378	12.2901	1.02375e-34	9.20391e-33	210	328	210	41	36	34	13.9737	18.4029	13.5742	2.50779	2.21466	2.11645	chr3A	552756349	552757410	+	Metallothionein	Os01g0200700			up
TraesCS3A02G315800	228.956	3.15164	0.187517	16.8072	2.16118e-63	4.83627e-61	386	445	411	60	42	39	6.36666	6.1888	6.5852	0.909688	0.640452	0.601766	chr3A	556660572	556666920	+	Diacylglycerol kinase	Os01g0783200	AT2G20900	DGK5; Diacylglycerol kinase 5	up
TraesCS3A02G316500	136.389	1.30707	0.185803	7.03471	1.99681e-12	4.92066e-11	175	223	190	79	81	79	2.75506	2.96019	2.90569	1.14324	1.17894	1.16348	chr3A	557016226	557021112	-	External alternative NAD(P)H-ubiquinone oxidoreductase B2, mitochondrial	Os05g0331200	AT4G21490	NDB3; External alternative NAD(P)H-ubiquinone oxidoreductase B3, mitochondrial	up
TraesCS3A02G318500	204.009	2.65814	0.199116	13.3497	1.18939e-40	1.32051e-38	317	480	279	56	55	59	14.8846	19.0038	12.7258	2.41703	2.38755	2.5916	chr3A	559624953	559625795	+	Methylthioribulose-1-phosphate dehydratase	Os01g0778500			up
TraesCS3A02G327000	97.9922	2.13199	0.244875	8.70644	3.13582e-18	1.24271e-16	121	217	150	37	37	37	13.0464	19.7282	15.7108	3.66711	3.68825	3.73204	chr3A	572118453	572118776	-	DUF4228 domain protein	Os01g0794100			up
TraesCS3A02G331300	102.864	2.96685	0.248493	11.9394	7.3758e-33	6.13935e-31	175	203	173	25	23	23	3.56056	3.48256	3.41923	0.46756	0.432634	0.437771	chr3A	575869958	575872316	-	Auxin efflux carrier component	Os01g0802700			up
TraesCS3A02G340700	30.4848	1.25121	0.38742	3.2296	0.00123962	0.00636949	37	49	44	27	17	11	1.40802	1.57227	1.62653	0.944471	0.598094	0.391597	chr3A	587883879	587884796	-	LURP-one-like protein	Os01g0817650			up
TraesCS3A02G340900	43.9211	1.18283	0.324684	3.64301	0.000269465	0.00171081	43	87	57	30	28	24	1.22827	2.09539	1.58162	0.787702	0.739427	0.641319	chr3A	587965495	587966717	-	LURP-one-like protein	Os01g0817650			up
TraesCS3A02G345000	41.1862	1.22902	0.322849	3.8068	0.000140777	0.000967607	60	70	45	24	26	25	1.35316	1.33113	0.985857	0.497539	0.542108	0.527446	chr3A	594523587	594526382	+	2-oxoglutarate (2OG) and Fe(II)-dependent oxygenase superfamily protein, putative	Os01g0823400	AT2G38500	2-oxoglutarate (2OG) and Fe(II)-dependent oxygenase superfamily protein	up
TraesCS3A02G347600	180.988	1.10363	0.169682	6.50411	7.8155e-11	1.60541e-09	230	271	245	133	117	100	3.16957	3.14894	3.27975	1.68477	1.49064	1.28917	chr3A	596740374	596745103	+	Glutamyl-tRNA(Gln) amidotransferase subunit A	Os11g0536800			up
TraesCS3A02G350700	937.694	1.48724	0.129458	11.4882	1.51307e-30	1.14168e-28	1110	1854	1259	484	503	514	48.0507	67.672	52.9426	19.2592	20.1307	20.8151	chr3A	599379851	599382755	+	BAG family molecular chaperone regulator	Os01g0831200			up
TraesCS3A02G352700	343.184	4.59504	0.201728	22.7784	7.50779e-115	4.73076e-112	655	746	591	26	32	25	14.9947	14.3998	13.1427	0.547125	0.677266	0.535395	chr3A	600744560	600747125	-	DNA-3-methyladenine glycosylase, putative	Os01g0799500			up
TraesCS3A02G353600	5.67187	3.39301	1.09893	3.08755	0.00201817	0.0096109	9	9	13	2	1	0	2.09605	1.76736	2.94107	0.42816	0.215314	0	chr3A	601380505	601380654	-	Cytosine-specific methyltransferase	Os05g0465000			up
TraesCS3A02G355200	1521.58	1.5773	0.0915194	17.2346	1.46049e-66	3.54431e-64	2119	2618	2161	799	776	750	48.1623	50.1728	47.7127	16.6932	16.3061	15.9469	chr3A	602917147	602920299	+	UDP-glucuronate decarboxylase protein 1	Os01g0837300	AT3G53520	UXS1; UDP-glucuronic acid decarboxylase 1	up
TraesCS3A02G360400	620.486	3.09195	0.156875	19.7096	1.78215e-86	6.84585e-84	1193	989	1137	111	140	145	19.7145	13.7805	18.2519	1.68611	2.13888	2.24157	chr3A	608194293	608197379	-	Laccase	Os01g0842400	AT2G29130	LAC2; Laccase-2	up
TraesCS3A02G360600	369.172	2.02013	0.147613	13.6854	1.24205e-42	1.50203e-40	620	560	595	146	149	149	9.96741	7.59103	9.29202	2.15755	2.21457	2.24087	chr3A	608345798	608348381	-	Laccase	Os01g0842500	AT2G29130	LAC2; Laccase-2	up
TraesCS3A02G361100	554.642	1.41391	0.143396	9.86022	6.19107e-23	3.20637e-21	862	759	795	271	294	355	14.3396	10.6462	12.847	4.14398	4.52159	5.52457	chr3A	608750078	608752692	+	Laccase	Os01g0842500	AT2G29130	LAC2; Laccase-2	up
TraesCS3A02G362800	175.856	1.5531	0.175092	8.87019	7.30196e-19	3.0093e-17	264	275	251	94	99	79	3.99248	3.50666	3.68735	1.30672	1.38416	1.11765	chr3A	611165599	611170760	+	Regulator of chromosome condensation (RCC1) family protein	Os01g0846800	AT3G55580	Regulator of chromosome condensation (RCC1) family protein	up
TraesCS3A02G365800	73.6662	1.13677	0.245809	4.62459	3.75345e-06	3.75047e-05	98	97	109	48	46	46	1.32542	1.10616	1.43204	0.596739	0.575171	0.582	chr3A	614759633	614764184	-	O-fucosyltransferase family protein	Os05g0451900	AT2G37980	OFUT19; O-fucosyltransferase 19	up
TraesCS3A02G367900	54.5418	1.58625	0.289627	5.47685	4.32955e-08	6.16949e-07	72	96	80	33	22	28	1.29319	1.45387	1.3958	0.544831	0.365314	0.470465	chr3A	616724589	616726533	-	HXXXD-type acyl-transferase family protein	Os01g0854000	AT5G01210	AT5g01210/F7J8_190	up
TraesCS3A02G371200	118.294	1.47051	0.208967	7.03704	1.96366e-12	4.84561e-11	161	215	152	64	54	73	2.57882	2.90372	2.36505	0.942305	0.799653	1.09385	chr3A	621515444	621517624	+	Cytochrome P450	Os01g0858350	AT2G27690	CYP94C1; Cytochrome P450 94C1	up
TraesCS3A02G375500	54.4744	1.05286	0.287879	3.65729	0.000254896	0.00162827	70	89	64	38	44	26	1.87243	2.00733	1.66299	0.934346	1.08811	0.650608	chr3A	624829198	624830740	+	MYB transcription factor	Os01g0863300			up
TraesCS3A02G376200	81.5436	2.55827	0.280406	9.12343	7.27802e-20	3.17042e-18	111	165	147	17	21	34	3.00596	3.76762	3.86706	0.423181	0.525767	0.861348	chr3A	625209458	625210747	-	Acidic endochitinase	Os01g0860500			up
TraesCS3A02G377300	65.7912	1.7461	0.264489	6.60176	4.06301e-11	8.62211e-10	92	118	97	29	33	30	1.7737	1.91821	1.81663	0.513934	0.588192	0.541069	chr3A	627251691	627254358	+	Actin	Os01g0866100	AT5G09810	ACT7; AtACT7	up
TraesCS3A02G381000	679.059	1.13866	0.111108	10.2482	1.20624e-24	6.85504e-23	868	1110	853	426	416	449	26.882	28.9859	25.6621	12.1274	11.911	13.0085	chr3A	631301807	631304074	+	Chlorophyll a-b binding protein, chloroplastic	Os01g0869800			up
TraesCS3A02G382200	235.656	1.30474	0.158262	8.24419	1.66282e-16	5.73703e-15	310	335	364	130	145	138	5.47779	4.99127	6.2481	2.11156	2.36878	2.28119	chr3A	632287877	632290161	+	Protein NRT1/ PTR FAMILY 5.5	Os01g0871600	AT1G72125	NPF5.13; Protein NRT1/ PTR FAMILY 5.13	up
TraesCS3A02G385700	88.9247	1.34539	0.229308	5.86715	4.43357e-09	7.2995e-08	104	158	126	50	50	53	2.15874	2.76532	2.54062	0.954011	0.95951	1.02916	chr3A	635156451	635158395	-	Protein bps1, chloroplastic	Os01g0875000			up
TraesCS3A02G392000	10.6766	3.30045	0.79793	4.13626	3.53006e-05	0.000284118	19	25	15	4	0	2	1.11367	1.23557	0.854079	0.215517	0	0.109666	chr3A	639620066	639620844	+	Early nodulin 93				up
TraesCS3A02G398900	1053.9	2.76622	0.140705	19.6598	4.7695e-86	1.79376e-83	1880	1926	1726	213	268	340	26.7957	23.1465	23.8974	2.79064	3.53147	4.53341	chr3A	645637395	645641256	-	IQ domain-containing protein	Os01g0896200	AT2G43680	IQD14	up
TraesCS3A02G399700	40.2321	1.59396	0.365837	4.35704	1.31834e-05	0.000117001	33	73	78	20	20	21	1.08247	2.01904	2.48541	0.603042	0.606518	0.644405	chr3A	646670825	646673348	+	RING/FYVE/PHD zinc finger superfamily protein	Os01g0894600			up
TraesCS3A02G406000	96.8725	1.08559	0.225834	4.807	1.53211e-06	1.65523e-05	119	171	111	63	54	72	2.73678	3.31597	2.47981	1.33183	1.14815	1.54904	chr3A	650056057	650058213	+	NAC domain-containing protein	Os01g0884300	AT5G63790	ANAC102; NAC domain containing protein 102	up
TraesCS3A02G406900	34.9679	1.55082	0.371439	4.17517	2.97762e-05	0.000243917	49	46	61	15	14	25	1.18626	0.938997	1.43455	0.333805	0.313347	0.566191	chr3A	651962190	651963834	+	Amino acid permease	Os01g0882800	AT5G63850	AAP4	up
TraesCS3A02G407000	223.664	1.34553	0.171187	7.86004	3.84019e-15	1.18799e-13	288	324	354	122	111	151	6.97231	6.6138	8.32511	2.71494	2.48439	3.41979	chr3A	651996313	651997919	+	Amino acid permease	Os01g0882800	AT5G63850	AAP4	up
TraesCS3A02G407200	17.3906	1.40354	0.495655	2.83168	0.00463044	0.0193619	19	25	32	8	10	11	1.05861	1.17448	1.73195	0.409723	0.515105	0.573343	chr3A	652023899	652024798	+	NAD(P)H-quinone oxidoreductase subunit N	Os01g0882500			up
TraesCS3A02G408700	266.659	2.8152	0.173455	16.2301	3.08902e-59	6.12966e-57	410	576	433	55	78	69	10.3415	12.2503	10.6094	1.27521	1.8189	1.62813	chr3A	653416787	653418249	-	Acyl-[acyl-carrier-protein] desaturase	Os01g0880800			up
TraesCS3A02G408900	58.7038	1.05358	0.281572	3.74178	0.000182722	0.00121656	75	77	86	42	28	46	7.46457	6.46184	8.31466	3.84246	2.57641	4.28292	chr3A	653524779	653526462	-	Very-long-chain (3R)-3-hydroxyacyl-CoA dehydratase				up
TraesCS3A02G410600	53.1997	1.83428	0.30484	6.01718	1.7748e-09	3.08318e-08	84	101	67	30	20	21	2.22646	2.25724	1.72509	0.730926	0.490093	0.520707	chr3A	654588767	654591516	+	RING/U-box superfamily protein				up
TraesCS3A02G416200	237.486	1.18316	0.158165	7.4805	7.40377e-14	2.08155e-12	283	399	319	129	152	161	5.91644	7.03346	6.47839	2.47902	2.93786	3.14875	chr3A	658905322	658906992	-	Pro-resilin	Os01g0910500			up
TraesCS3A02G416800	183.064	2.42743	0.206812	11.7374	8.1996e-32	6.50112e-30	257	430	258	69	55	51	9.44067	13.3187	9.20645	2.32989	1.86787	1.75258	chr3A	659039619	659040569	-	Coiled-coil domain-containing protein 158	Os01g0910900			up
TraesCS3A02G419800	115.379	1.23026	0.198994	6.18238	6.31428e-10	1.1684e-08	146	188	156	73	71	66	13.8222	15.0074	14.3467	6.35278	6.21435	5.8453	chr3A	661787317	661787685	+	Bifunctional inhibitor/lipid-transfer protein/seed storage 2S albumin-like protein	Os01g0914100			up
TraesCS3A02G420900	21.404	3.74969	0.611613	6.13082	8.74288e-10	1.57994e-08	35	41	44	1	3	5	1.02834	1.01572	1.25581	0.0270076	0.0814897	0.137429	chr3A	662412531	662413719	-	DUF506 family protein	Os01g0915000	AT3G07350	F21O3.6 protein	up
TraesCS3A02G426500	61.4874	1.74691	0.275834	6.33321	2.4012e-10	4.6744e-09	83	118	87	30	26	30	1.58272	1.89727	1.61156	0.525852	0.458365	0.535162	chr3A	669601322	669604488	+	lysine ketoglutarate reductase trans-splicing-like protein, putative (DUF707)	Os01g0919600			up
TraesCS3A02G428700	58.969	1.39439	0.27257	5.11571	3.12565e-07	3.85318e-06	76	101	82	33	37	29	1.60229	1.79544	1.67936	0.639527	0.721178	0.571959	chr3A	671764124	671766031	-	Glycosyltransferase	Os01g0921100			up
TraesCS3A02G440800	1174.88	2.43536	0.103643	23.4976	4.31764e-122	3.16478e-119	1773	2280	1951	397	349	370	44.3049	48.0397	47.3591	9.11907	8.06272	8.64936	chr3A	683251724	683254365	-	glycosyltransferase family exostosin protein	Os01g0926700	AT1G27440	IRX10; Probable beta-1,4-xylosyltransferase IRX10	up
TraesCS3A02G444600	165.028	1.81742	0.177891	10.2165	1.67297e-24	9.42546e-23	239	287	251	71	78	73	6.60021	6.68288	6.73343	1.80233	1.99144	1.88591	chr3A	686149452	686152287	+	Dirigent protein				up
TraesCS3A02G446200	119.514	1.3999	0.215449	6.49761	8.16059e-11	1.67151e-09	156	177	189	79	72	49	2.67013	2.55448	3.14247	1.24294	1.13934	0.784589	chr3A	686762258	686767701	+	Carboxypeptidase	Os12g0257000			up
TraesCS3A02G447400	142.213	2.37407	0.203725	11.6533	2.20689e-31	1.72126e-29	206	274	242	41	52	47	4.52891	5.07925	5.16826	0.828566	1.05692	0.966637	chr3A	687481892	687483480	+	F-box family protein				up
TraesCS3A02G456100	30.9714	2.40607	0.425247	5.65805	1.53101e-08	2.34175e-07	40	76	44	12	6	12	1.24432	1.99345	1.32961	0.343138	0.172558	0.349213	chr3A	693442867	693444202	-	Methyl esterase 1, putative	Os01g0934900			up
TraesCS3A02G460200	39.4115	1.33451	0.338939	3.93732	8.23981e-05	0.000604031	56	51	62	19	29	20	1.29643	0.995528	1.3943	0.404326	0.620686	0.433142	chr3A	696346811	696348409	-	BTB/POZ domain containing protein				up
TraesCS3A02G463500	732.919	1.8632	0.10921	17.0607	2.90871e-65	6.82815e-63	1096	1267	1109	340	325	297	25.5935	24.947	25.1567	7.29818	7.01642	6.48805	chr3A	697740148	697743591	-	Lipase	Os01g0936200			up
TraesCS3A02G468200	29.0143	1.2621	0.382838	3.29669	0.0009783	0.00520357	40	48	36	15	23	14	3.14722	3.18442	2.75152	1.08486	1.67305	1.03047	chr3A	701139816	701140791	+	CASP-like protein				up
TraesCS3A02G474000	56.2936	2.69109	0.324658	8.28898	1.14227e-16	3.99282e-15	80	125	92	17	11	18	3.29568	4.34197	3.68167	0.643755	0.418948	0.693691	chr3A	705230147	705230994	-	Transient receptor potential cation channel subfamily M member 7	Os01g0938400			up
TraesCS3A02G474200	35.5622	2.53086	0.398748	6.34702	2.19521e-10	4.29319e-09	55	81	49	15	7	10	1.99728	2.48018	1.72852	0.500707	0.23501	0.339715	chr3A	705309055	705311860	-	Nascent polypeptide-associated complex subunit alpha-like protein	Os01g0938900			up
TraesCS3A02G476700	21.0543	6.88995	1.24046	5.55437	2.78617e-08	4.09533e-07	35	59	34	0	0	1	0.869009	1.23518	0.820045	0	0	0.0232271	chr3A	708322240	708323822	+	Pimeloyl-[acyl-carrier protein] methyl ester esterase	Os01g0636400			up
TraesCS3A02G477000	299.359	1.3242	0.149425	8.86197	7.86102e-19	3.23229e-17	431	509	356	170	164	186	11.6178	11.5687	9.32176	4.21222	4.08698	4.69026	chr3A	708931624	708933721	-	2-oxoglutarate (2OG) and Fe(II)-dependent oxygenase superfamily protein				up
TraesCS3A02G479400	690.085	10.034	0.731663	13.714	8.36852e-43	1.02234e-40	1395	1314	1425	0	1	3	13.9957	11.1158	13.888	0	0.00927545	0.0281567	chr3A	711056566	711061191	+	Disease resistance protein (NBS-LRR class) family	Os01g0937300			up
TraesCS3A02G479600	48.8074	7.20538	1.0518	6.8505	7.35929e-12	1.69871e-10	91	116	87	0	0	2	4.64767	4.99545	4.31634	0	0	0.0955571	chr3A	711077944	711078848	-	F-box domain containing protein, expressed	Os01g0946850			up
TraesCS3A02G481400	40.3256	1.50706	0.333377	4.5206	6.16643e-06	5.90132e-05	45	78	59	21	22	21	1.276	1.8649	1.62515	0.547364	0.576734	0.557055	chr3A	712452687	712455974	+	Bax inhibitor-1 family protein				up
TraesCS3A02G491100	13.4033	1.92193	0.643289	2.98767	0.00281113	0.0127434	24	24	16	0	10	7	1.05197	0.887004	0.681263	0	0.405233	0.287031	chr3A	718374812	718376093	+	GPI-anchored lorelei-like protein, putative				up
TraesCS3A02G492600	7.27257	2.67319	0.868447	3.07813	0.00208305	0.00987408	7	13	18	2	2	2	0.53627	0.839752	1.33956	0.140842	0.141654	0.143336	chr3A	719360337	719360792	-	Calcium-binding protein	Os01g0955100	AT5G12180	CPK17	up
TraesCS3A02G509900	504.244	1.01357	0.123617	8.19929	2.41809e-16	8.24389e-15	597	832	620	343	320	354	20.4468	24.0268	20.6274	10.7984	10.1324	11.3421	chr3A	730207604	730208730	-	Abscisic stress ripening protein	Os01g0959100			up
TraesCS3A02G516300	88.1862	1.23479	0.227275	5.43302	5.54089e-08	7.75864e-07	125	140	109	52	49	59	3.81377	3.6016	3.23053	1.45836	1.38215	1.68398	chr3A	733964184	733965328	+	Calcium-binding site, putative				up
TraesCS3A02G517400	42.3964	1.34476	0.329089	4.08631	4.38297e-05	0.000345422	58	69	57	30	28	15	1.96908	1.97518	1.8798	0.93621	0.878833	0.476393	chr3A	734441986	734443660	-	Rho GTPase-activating protein	Os01g0967200			up
TraesCS3A02G524900	48.7432	1.26751	0.341149	3.7154	0.00020288	0.00133262	55	82	72	13	39	35	1.25335	1.57559	1.59383	0.272313	0.821648	0.746131	chr3A	739399439	739400971	+	DNA-directed RNA polymerase subunit				up
TraesCS3A02G527800	170.425	6.29831	0.439857	14.319	1.66543e-46	2.31399e-44	343	290	372	3	8	2	5.70048	4.06385	6.00569	0.0458306	0.12292	0.0310947	chr3A	742237757	742243145	-	Wall-associated receptor kinase-like protein	Os01g0973500	AT2G28590	PBL6; Probable serine/threonine-protein kinase PBL6	up
TraesCS3A02G527900	154.394	1.71631	0.225024	7.62725	2.3982e-14	7.00854e-13	262	184	258	70	89	60	2.92607	1.7327	2.79902	0.718619	0.918939	0.626865	chr3A	742320644	742327131	-	Protein kinase family protein	Os01g0973500	AT2G28590	PBL6; Probable serine/threonine-protein kinase PBL6	up
TraesCS3A02G528800	149.103	2.4797	0.19981	12.4103	2.29918e-35	2.12284e-33	224	294	248	42	48	48	4.07141	4.50574	4.37876	0.701719	0.806587	0.816163	chr3A	742611712	742617285	-	Vacuolar-processing enzyme	Os01g0559600			up
TraesCS3A02G530600	504.899	1.07093	0.136162	7.8651	3.68799e-15	1.14337e-13	617	896	572	350	333	309	33.3659	40.8553	30.0481	17.3981	16.6485	15.632	chr3A	743757820	743759977	-	40S ribosomal protein S28	Os10g0411700	AT3G10090	RPS28A; 40S ribosomal protein S28-1	up
TraesCS3A02G533800	175.65	1.16272	0.174867	6.64916	2.94776e-11	6.36832e-10	251	278	205	102	111	117	5.34663	4.99314	4.24192	1.99721	2.18596	2.33148	chr3A	746185902	746189213	+	Pectin acetylesterase	Os01g0974500			up
TraesCS3A02G534900	2737.25	3.75526	0.0961573	39.0533	0	0	4626	5961	4856	392	397	360	108.46	117.843	110.598	8.44826	8.60533	7.89597	chr3A	746462242	746463870	+	O-methyltransferase	Os08g0157500			up
TraesCS3B02G000700	287.728	1.34151	0.148675	9.02305	1.82929e-19	7.77073e-18	413	404	422	158	161	176	7.68663	6.34001	7.62959	2.70309	2.77029	3.06434	chr3B	981835	986933	+	1-deoxy-D-xylulose 5-phosphate reductoisomerase	Os01g0106900			up
TraesCS3B02G006000	89.3414	1.47186	0.228351	6.44561	1.15135e-10	2.31991e-09	126	132	137	51	48	45	2.48965	2.1992	2.62961	0.926308	0.876844	0.831801	chr3B	3259140	3262012	-	Beta-glucosidase	Os07g0656200			up
TraesCS3B02G006300	415.394	4.04931	0.169763	23.8527	9.48644e-126	7.48835e-123	780	896	693	43	51	50	21.288	20.6191	18.3728	1.07876	1.28684	1.27658	chr3B	3307037	3308316	-	Transcription elongation factor SPT5	Os01g0111900			up
TraesCS3B02G006400	19.9191	6.80719	1.23979	5.49059	4.00603e-08	5.74381e-07	34	48	38	0	1	0	3.09313	3.68199	3.35819	0	0.084107	0	chr3B	3309907	3310290	-	Fhb1-1	Os01g0111800			up
TraesCS3B02G009600	688.172	4.03272	0.156003	25.8502	2.41906e-147	2.63286e-144	1309	1480	1132	60	80	101	39.2522	37.4204	32.9741	1.65384	2.21783	2.83325	chr3B	4553317	4554575	+	arabinogalactan protein 18	Os01g0110200			up
TraesCS3B02G010300	53.3248	1.8373	0.304109	6.0416	1.52594e-09	2.67154e-08	90	97	65	24	27	20	2.20792	2.00648	1.54902	0.541214	0.612375	0.458996	chr3B	4780520	4783479	+	Cell division cycle protein 123 like				up
TraesCS3B02G012200	434.525	1.01343	0.121103	8.36834	5.84376e-17	2.08532e-15	571	645	539	295	285	296	7.62516	7.26264	6.99204	3.62119	3.51861	3.6978	chr3B	5580174	5586213	+	RNA polymerase II-associated factor 1	Os08g0157100			up
TraesCS3B02G013300	104.897	2.56762	0.248125	10.3481	4.26871e-25	2.47086e-23	187	186	167	24	26	42	3.45828	2.90037	3.00011	0.407987	0.444534	0.726619	chr3B	5952761	5955519	-	TPX2 (Targeting protein for Xklp2) family protein				up
TraesCS3B02G026700	600.885	1.97987	0.118491	16.709	1.12773e-62	2.47732e-60	874	1086	940	273	241	226	17.7	18.5444	18.4923	5.08207	4.51223	4.28162	chr3B	11601482	11603437	+	WAT1-related protein	Os01g0117900			up
TraesCS3B02G045600	395.328	1.6693	0.151432	11.0234	2.94601e-28	1.95945e-26	582	653	580	245	171	160	9.13373	8.64093	8.84211	3.53434	2.48104	2.34901	chr3B	22915578	22918045	+	Endo-1,4-beta-xylanase	Os01g0134900			up
TraesCS3B02G045700	81.9242	2.98135	0.286196	10.4172	2.0699e-25	1.21875e-23	150	162	127	18	13	25	2.37217	2.16019	1.95102	0.261664	0.190069	0.369857	chr3B	23019210	23022159	+	Endo-1,4-beta-xylanase	Os01g0134800			up
TraesCS3B02G048700	33.9107	3.57566	0.473005	7.55946	4.04757e-14	1.16673e-12	47	82	62	5	5	6	3.31698	4.87957	4.25049	0.324364	0.326233	0.396128	chr3B	24749736	24750230	+	Heat-shock protein	Os01g0135900			up
TraesCS3B02G048800	88.8274	2.16179	0.268851	8.04086	8.92136e-16	2.91294e-14	99	202	144	40	30	29	3.77564	6.49574	5.33482	1.40227	1.05777	1.03465	chr3B	24788101	24789016	-	Heat-shock protein	Os01g0135900			up
TraesCS3B02G052600	195.04	1.36254	0.189412	7.19353	6.3136e-13	1.63021e-11	300	237	301	108	123	101	2.8919	1.92634	2.81859	0.95698	1.09618	0.910799	chr3B	26649237	26653580	-	Receptor-kinase, putative				up
TraesCS3B02G062700	532.219	1.51739	0.124233	12.2141	2.6143e-34	2.29296e-32	779	921	688	304	273	262	60.0744	59.8872	51.5399	21.5498	19.4638	18.9013	chr3B	34522061	34522513	-	Non-specific lipid-transfer protein				up
TraesCS3B02G063200	29.8783	1.20446	0.392195	3.07108	0.00213287	0.0100737	40	39	46	16	27	12	4.01542	3.30109	4.48571	1.47641	2.50581	1.12692	chr3B	35461914	35462261	+	Non-specific lipid-transfer protein				up
TraesCS3B02G063400	30.7714	1.38141	0.400092	3.45272	0.000554966	0.00319123	29	60	47	10	21	21	2.91118	5.07861	4.58323	0.922759	1.94896	1.9721	chr3B	35574124	35574471	+	Non-specific lipid-transfer protein				up
TraesCS3B02G063500	57.5817	1.97863	0.293713	6.7366	1.62131e-11	3.60903e-10	79	104	95	30	22	19	7.93046	8.80292	9.26397	2.76828	2.04177	1.78428	chr3B	35640294	35640641	+	Non-specific lipid-transfer protein				up
TraesCS3B02G075000	21.3369	1.55452	0.453712	3.42624	0.000612008	0.00347503	31	34	31	16	8	9	1.61877	1.49701	1.57249	0.768	0.386213	0.439649	chr3B	46032672	46033340	-	Germin family 1 protein	Os11g0537350			up
TraesCS3B02G080200	157.837	1.44357	0.190313	7.58527	3.31794e-14	9.59878e-13	242	252	202	70	90	98	6.01713	5.2832	4.87897	1.59989	2.06885	2.2795	chr3B	50790244	50792780	-	Isoaspartyl peptidase/L-asparaginase	Os03g0597600			up
TraesCS3B02G084700	108.901	1.27284	0.206344	6.16853	6.89289e-10	1.26601e-08	135	174	157	62	62	70	2.09233	2.27388	2.36373	0.883294	0.888385	1.01492	chr3B	53350408	53359592	-	Serine protease HTRA1				up
TraesCS3B02G090900	285.96	1.45788	0.170559	8.54766	1.25608e-17	4.75133e-16	460	389	406	129	184	151	7.64497	5.45117	6.5546	1.97072	2.82715	2.34765	chr3B	59961641	59967801	-	Cellulose synthase-like protein				up
TraesCS3B02G098200	100.678	2.23961	0.253325	8.84086	9.49835e-19	3.88772e-17	153	200	151	30	25	52	25.0936	27.6581	24.0575	4.52282	3.79074	7.97835	chr3B	65558254	65558466	+	transmembrane protein, putative (DUF 3339)	Os01g0101900			up
TraesCS3B02G106900	126.62	2.52758	0.224256	11.271	1.82536e-29	1.28676e-27	181	274	202	39	31	44	4.59526	5.8655	4.9818	0.910151	0.727624	1.04502	chr3B	72476888	72478263	-	LOB domain-containing protein				up
TraesCS3B02G108600	58.5213	3.29294	0.342011	9.62819	6.0793e-22	2.98288e-20	101	127	94	12	10	11	3.20177	3.39465	2.89467	0.349677	0.293077	0.326212	chr3B	74762102	74763301	+	Xyloglucan endotransglucosylase/hydrolase				up
TraesCS3B02G108700	268.834	2.05017	0.176585	11.6101	3.66239e-31	2.81671e-29	401	524	389	83	97	138	11.6836	12.8731	11.0099	2.22293	2.61286	3.7614	chr3B	74805250	74806729	+	Xyloglucan endotransglucosylase/hydrolase				up
TraesCS3B02G108800	41.9065	1.54624	0.328943	4.70064	2.59349e-06	2.67401e-05	66	66	56	17	27	21	2.30566	1.94409	1.90038	0.545904	0.872022	0.686291	chr3B	74817163	74818271	+	Xyloglucan endotransglucosylase/hydrolase				up
TraesCS3B02G110600	414.542	1.6862	0.128335	13.1391	1.96629e-39	2.11444e-37	591	663	652	200	203	195	14.3976	13.6187	15.4295	4.47866	4.57204	4.44401	chr3B	76462313	76464230	+	Alpha/beta-hydrolase superfamily protein	Os01g0168800			up
TraesCS3B02G110800	170.549	1.16474	0.170319	6.8386	7.99686e-12	1.83761e-10	237	244	229	108	107	105	3.53217	3.06623	3.31536	1.47956	1.47431	1.46393	chr3B	76481820	76485612	-	O-fucosyltransferase family protein	Os01g0168600			up
TraesCS3B02G111000	120.216	1.08697	0.201792	5.38661	7.17985e-08	9.8182e-07	170	170	152	68	89	77	2.98583	2.5176	2.59335	1.09785	1.44517	1.26516	chr3B	77003310	77007424	-	RING finger protein	Os01g0168400			up
TraesCS3B02G118200	65.053	1.11322	0.268217	4.15046	3.31805e-05	0.000268497	94	78	94	47	42	36	1.24528	0.871279	1.20968	0.572341	0.514402	0.446151	chr3B	85083932	85087534	-	Leucine-rich repeat receptor-like protein kinase family protein	Os01g0162500			up
TraesCS3B02G120700	2008.62	3.23303	0.101721	31.7833	1.10139e-221	3.43983e-218	3384	4265	3352	378	372	425	107.862	114.625	103.788	11.0751	10.9622	12.6727	chr3B	90858198	90859293	+	Fasciclin-like arabinogalactan protein	Os01g0159200			up
TraesCS3B02G122500	14.6071	6.35618	1.26404	5.02848	4.94386e-07	5.8593e-06	29	38	21	1	0	0	2.12388	2.34659	1.49401	0.0673208	0	0	chr3B	92594233	92594709	-	HAD-superfamily hydrolase, subfamily IG, 5'-nucleotidase				up
TraesCS3B02G123100	1709.63	2.44553	0.0979684	24.9625	1.56266e-137	1.55903e-134	2721	3243	2768	507	591	516	58.568	58.8574	57.8763	10.0313	11.7607	10.3901	chr3B	94855973	94857595	+	Late embryogenesis abundant (LEA) hydroxyproline-rich glycoprotein family	Os01g0195400	AT5G11890	EMB3135	up
TraesCS3B02G123700	162.78	1.80791	0.193209	9.35726	8.18321e-21	3.77294e-19	255	293	218	57	81	82	10.605	10.2745	8.80704	2.17903	3.11436	3.19024	chr3B	96070748	96071587	+	Glutaredoxin	Os01g0194600	AT5G11930	GRXC10; Glutaredoxin-C10	up
TraesCS3B02G124200	94.7884	1.03319	0.228568	4.52028	6.17591e-06	5.9096e-05	128	113	140	60	60	69	2.03346	1.51365	2.16051	0.87618	0.881231	1.02545	chr3B	97734085	97737880	+	EEIG1/EHBP1 N-terminal domain-containing protein	Os01g0194000			up
TraesCS3B02G125500	88.6142	1.39066	0.229364	6.06312	1.33506e-09	2.34937e-08	126	155	108	51	48	50	3.13289	3.24959	2.60856	1.16563	1.10339	1.16301	chr3B	101311162	101313344	+	Myb-like transcription factor family protein	Os01g0192300	AT5G56840		up
TraesCS3B02G126200	375.451	1.84288	0.137518	13.4011	5.96068e-41	6.71118e-39	556	606	606	159	183	156	9.27131	8.52042	9.81616	2.43714	2.82118	2.43349	chr3B	102594018	102599840	-	NAC domain protein	Os01g0191300	AT5G56620	anac099; NAC domain containing protein 99	up
TraesCS3B02G135500	246.693	3.13895	0.179217	17.5148	1.1054e-68	2.88743e-66	419	473	444	53	42	58	7.09521	6.75359	7.3036	0.824981	0.657527	0.918794	chr3B	118136453	118138515	+	Transcription factor, putative				up
TraesCS3B02G139000	57.2523	2.01884	0.294155	6.8632	6.7335e-12	1.55978e-10	80	113	86	19	23	27	1.61826	1.92734	1.68989	0.353288	0.430129	0.510929	chr3B	125551690	125553416	+	3'-N-debenzoyl-2'-deoxytaxol N-benzoyltransferase	Os01g0179000			up
TraesCS3B02G139100	147.413	2.27279	0.225053	10.0989	5.58752e-24	3.07327e-22	189	348	212	42	53	59	5.02478	7.80111	5.47512	1.02641	1.3027	1.46739	chr3B	125778975	125780288	+	3'-N-debenzoyl-2'-deoxytaxol N-benzoyltransferase	Os01g0179000			up
TraesCS3B02G149000	92.8945	2.29397	0.271559	8.44742	2.97801e-17	1.08976e-15	124	227	123	29	41	26	3.74726	5.78416	3.61077	0.805578	1.14549	0.735029	chr3B	140426282	140427939	-	Peroxidase	Os01g0172600			up
TraesCS3B02G152200	36.371	1.42872	0.367805	3.88445	0.000102561	0.000733645	60	59	41	20	28	12	1.67016	1.38478	1.10865	0.511745	0.720573	0.312483	chr3B	144056907	144058325	-	Glutathione S-transferase				up
TraesCS3B02G152300	111.305	1.24744	0.219612	5.68022	1.34525e-08	2.07324e-07	160	199	117	70	70	61	4.42905	4.64479	3.14615	1.78117	1.79144	1.57965	chr3B	144069659	144071076	+	Glutathione S-transferase				up
TraesCS3B02G159700	99.0441	3.89522	0.304565	12.7895	1.87733e-37	1.90203e-35	165	221	177	11	19	8	3.2401	3.65922	3.37637	0.198557	0.344938	0.146961	chr3B	154484358	154486364	+	Chitinase	Os01g0287600			up
TraesCS3B02G160100	159.115	1.54562	0.181085	8.53532	1.39769e-17	5.25106e-16	233	265	218	81	74	92	5.23114	5.01659	4.75445	1.67164	1.53598	1.93227	chr3B	155018167	155022480	+	Alpha/beta-Hydrolases superfamily protein	Os01g0199400			up
TraesCS3B02G162000	116.612	3.38591	0.253643	13.3491	1.19873e-40	1.32884e-38	190	249	206	18	25	19	4.56813	5.04785	4.81121	0.397809	0.555697	0.427344	chr3B	158715454	158719538	-	Flowering locus T	Os01g0218500			up
TraesCS3B02G163100	173.532	1.21788	0.180783	6.73668	1.62044e-11	3.60876e-10	223	314	202	113	109	96	5.30314	6.29623	4.66641	2.47015	2.39645	2.13569	chr3B	160794710	160797820	+	Trichome birefringence-like protein	Os01g0217000	AT3G14850	TBL41; Protein trichome birefringence-like 41	up
TraesCS3B02G163900	39.7479	1.21364	0.361305	3.35904	0.000782125	0.00429928	40	85	46	20	19	34	2.08562	3.73694	2.32989	0.958567	0.915888	1.65842	chr3B	161632048	161632807	-	Cellulose synthase	Os01g0214500			up
TraesCS3B02G167000	177.993	1.42779	0.185783	7.68522	1.52731e-14	4.53164e-13	216	353	224	97	101	96	15.7204	21.6624	15.8365	6.4893	6.79585	6.53611	chr3B	166754019	166754498	-	plant/protein (Protein of unknown function, DUF538)	Os01g0210600			up
TraesCS3B02G168200	30.4752	2.43178	0.417153	5.82946	5.56061e-09	9.03496e-08	56	56	43	13	7	9	1.0264	0.865441	0.765594	0.219022	0.118615	0.154315	chr3B	169134916	169136821	+	Peptide-N4-(N-acetyl-beta-glucosaminyl)asparagine amidase A	Os01g0208400			up
TraesCS3B02G175900	228.143	1.53948	0.179703	8.5668	1.064e-17	4.0525e-16	263	469	307	129	115	112	12.6378	19.0025	14.3304	5.698	5.10889	5.03469	chr3B	177968178	177968904	-	Cold induced protein				up
TraesCS3B02G179400	271.462	1.23014	0.14445	8.51601	1.65138e-17	6.16228e-16	357	422	371	182	163	149	10.7606	10.7251	10.8628	5.04261	4.54222	4.20138	chr3B	187351980	187355883	+	Ras-like protein	Os01g0227300	AT3G16100	RABG3C; Ras-related protein RABG3c	up
TraesCS3B02G183300	2238.73	1.4513	0.0973414	14.9093	2.86638e-50	4.46639e-48	2932	4031	2997	1243	1254	1153	94.9277	110.043	94.258	36.9928	37.5353	34.9218	chr3B	194325643	194327611	-	Plasma membrane-associated cation-binding protein 1	Os01g0233000			up
TraesCS3B02G200000	18.529	2.70084	0.571347	4.72714	2.277e-06	2.37669e-05	36	37	24	1	5	9	1.22576	1.06225	0.79381	0.0312982	0.157393	0.286671	chr3B	228736210	228737235	+	Transcription factor GLABRA 3				up
TraesCS3B02G200200	858.626	2.70291	0.114581	23.5895	4.93507e-123	3.69272e-120	1339	1791	1387	227	243	226	40.6402	45.8345	40.8935	6.33312	6.81859	6.41686	chr3B	228806727	228808460	-	Germin-like protein 1	Os01g0249200	AT3G05930	GLP8; Germin-like protein subfamily 2 member 3	up
TraesCS3B02G205700	266.022	2.00622	0.387082	5.18293	2.18426e-07	2.7687e-06	430	503	357	58	116	148	14.9917	14.7868	12.0908	1.85878	3.73899	4.82707	chr3B	240407408	240408409	-	Rapid alkalinization factor (RALF) family protein	Os01g0257100	AT3G05490	RALFL22	up
TraesCS3B02G210000	175.196	3.35322	0.220573	15.2023	3.41336e-52	5.62366e-50	287	366	313	19	37	39	7.89457	8.48887	8.36361	0.480416	0.940939	1.00358	chr3B	246145438	246147344	+	Peroxidase	Os01g0263300			up
TraesCS3B02G212400	83.9734	3.08431	0.306838	10.0519	9.01073e-24	4.88135e-22	133	220	108	14	21	19	7.37499	10.2862	5.8175	0.7136	1.07657	0.985604	chr3B	252343587	252344397	+	Transducin/WD40 repeat-like superfamily protein	Os01g0266400			up
TraesCS3B02G217400	61.6106	1.79057	0.27955	6.4052	1.50174e-10	2.99237e-09	95	93	99	26	33	25	0.992448	0.819199	1.00467	0.249675	0.318721	0.244322	chr3B	259851139	259858845	-	Ribonuclease I	Os01g0275950			up
TraesCS3B02G218700	65.3691	1.94616	0.275506	7.06395	1.61832e-12	4.02942e-11	90	125	100	26	23	33	7.52171	8.80859	8.11852	1.9974	1.77711	2.58004	chr3B	262078575	262079085	-	Transmembrane protein, putative	Os01g0276900			up
TraesCS3B02G224500	170.443	1.32295	0.175493	7.53849	4.75459e-14	1.36288e-12	250	245	237	104	91	101	6.2741	5.18441	5.77779	2.39917	2.11138	2.37122	chr3B	304277087	304278906	+	MYB transcription factor	Os01g0545100			up
TraesCS3B02G233000	690.647	1.46524	0.114465	12.8007	1.62384e-37	1.65455e-35	976	1105	979	339	369	409	15.3515	14.655	14.9585	4.90138	5.36588	6.01816	chr3B	359222793	359228713	-	Vacuolar-processing enzyme	Os01g0559600			up
TraesCS3B02G233900	17.6924	1.44883	0.504216	2.87343	0.00406046	0.0173596	20	42	18	10	10	9	1.02296	1.81134	0.894344	0.470161	0.472871	0.430637	chr3B	363324243	363324925	-	DUF3511 domain protein	Os01g0567400	AT5G11970	ABC family ABC transporter, putative (DUF3511)	up
TraesCS3B02G238100	15.1834	1.95607	0.561553	3.48331	0.000495252	0.00289726	22	35	17	9	4	6	1.67806	2.251	1.25961	0.631022	0.282071	0.428129	chr3B	373285222	373285952	-	Heavy-metal-associated domain-containing family protein				up
TraesCS3B02G238500	48.0149	1.00763	0.312099	3.22856	0.00124417	0.0063879	62	57	73	34	40	23	1.33205	1.03259	1.52354	0.671469	0.794517	0.462271	chr3B	373842628	373844908	+	Calmodulin-binding protein	Os01g0570800	AT5G57010	IQM5; IQ domain-containing protein IQM5	up
TraesCS3B02G247200	159.766	1.37105	0.189438	7.23748	4.57113e-13	1.1962e-11	191	241	263	93	80	98	5.11297	5.43975	6.83909	2.28844	1.9799	2.45417	chr3B	393227687	393229733	+	Chaperone protein DnaJ	Os01g0606900			up
TraesCS3B02G247700	65.1293	1.19017	0.270122	4.40605	1.05274e-05	9.55899e-05	75	126	76	37	40	44	1.21019	1.71429	1.19127	0.548796	0.596713	0.664177	chr3B	394086809	394088973	-	Emb|CAB62340.1				up
TraesCS3B02G258500	16.5731	2.88193	0.621824	4.63464	3.5756e-06	3.59024e-05	34	17	35	3	6	3	1.18185	0.498259	1.18183	0.0958567	0.192819	0.0975539	chr3B	416150087	416152262	-	Alpha/beta fold hydrolase	Os01g0636400	AT2G18360	Alpha/beta-Hydrolases superfamily protein	up
TraesCS3B02G261500	63.5354	1.87376	0.273934	6.84018	7.90916e-12	1.81863e-10	90	121	92	30	29	24	1.06905	1.21189	1.06156	0.327562	0.318469	0.266689	chr3B	419761868	419766546	+	Elongation factor	Os05g0575300	AT1G56070	LOS1; Elongation factor 2	up
TraesCS3B02G261800	477.903	2.78226	0.142456	19.5307	6.02107e-85	2.21801e-82	783	942	798	121	101	147	16.5278	16.7658	16.3628	2.34777	1.971	2.90274	chr3B	419965160	419966987	-	Zinc finger CCCH domain protein	Os01g0645000			up
TraesCS3B02G267200	25.0902	1.34934	0.422636	3.19268	0.0014096	0.00711367	30	32	46	14	18	11	0.740654	0.666141	1.1032	0.317716	0.410846	0.254054	chr3B	428432204	428434152	-	ATP-dependent Clp protease proteolytic subunit				up
TraesCS3B02G268500	89.7359	1.55263	0.231793	6.69837	2.10762e-11	4.62987e-10	122	169	116	48	43	48	2.91317	3.40263	2.69071	1.05357	0.949265	1.07223	chr3B	431988861	431990323	-	DUF1645 family protein	Os01g0639600			up
TraesCS3B02G270500	33.9307	2.99218	0.43544	6.87161	6.3481e-12	1.47526e-10	63	60	58	5	5	13	1.2685	1.01865	1.13444	0.0925418	0.0930752	0.244869	chr3B	435958384	435961169	-	WRKY transcription factor	Os01g0665500	AT1G29860	WRKY71; Probable WRKY transcription factor 71	up
TraesCS3B02G273600	583.274	2.19166	0.139477	15.7135	1.22336e-55	2.19147e-53	1039	892	934	202	213	222	19.6304	14.2102	17.1421	3.50818	3.72054	3.92379	chr3B	440515281	440521289	-	NAC domain-containing protein	Os01g0672100	AT1G28470	NAC010; NAC domain-containing protein 10	up
TraesCS3B02G275200	368.362	1.54341	0.139953	11.0281	2.79837e-28	1.86471e-26	463	643	557	212	171	190	11.1395	13.0442	13.0179	4.68853	3.80358	4.27638	chr3B	444827603	444835448	-	Tryptophan aminotransferase	Os01g0717700			up
TraesCS3B02G283600	213.84	1.52981	0.186123	8.21937	2.04579e-16	7.02129e-15	303	427	239	109	102	124	13.6055	16.1667	10.4249	4.49898	4.23432	5.20872	chr3B	454656825	454657602	+	DUF538 family protein, putative (Protein of unknown function, DUF538)	Os03g0692700			up
TraesCS3B02G286400	100.17	2.94691	0.252597	11.6665	1.89111e-31	1.4814e-29	177	201	158	24	24	22	3.77494	3.61455	3.27338	0.470506	0.473218	0.438933	chr3B	458169718	458171863	-	RING/U-box superfamily protein	Os01g0703300			up
TraesCS3B02G286500	197.291	1.16254	0.161461	7.20014	6.01498e-13	1.55702e-11	246	325	256	130	116	125	5.82236	6.48589	5.88581	2.82829	2.53825	2.76766	chr3B	458342552	458344242	+	MYB transcription factor	Os01g0702700			up
TraesCS3B02G290800	1755.91	3.41717	0.098888	34.556	1.15808e-261	8.31884e-258	2982	3578	3144	321	307	287	61.4232	62.1423	62.9085	6.0778	5.84623	5.53026	chr3B	466296792	466299934	+	GDSL esterase/lipase	Os06g0531600			up
TraesCS3B02G291100	698.325	2.31939	0.1459	15.8971	6.63355e-57	1.22181e-54	1188	1014	1274	222	257	230	9.72394	6.9982	10.1297	1.67031	1.94479	1.76114	chr3B	466625429	466633137	-	ABC transporter B family protein	Os01g0695800			up
TraesCS3B02G295400	130.834	1.71573	0.199114	8.61681	6.8843e-18	2.64874e-16	179	228	200	72	61	53	2.93992	3.15747	3.19092	1.08701	0.926245	0.814325	chr3B	474002444	474028365	+	Protein kinase family protein	Os01g0689900	AT1G66920	LRK10L-2.4; LEAF RUST 10 DISEASE-RESISTANCE LOCUS RECEPTOR-LIKE PROTEIN KINASE-like 2.4	up
TraesCS3B02G300900	37.9508	2.58697	0.377978	6.84424	7.68836e-12	1.77012e-10	55	82	61	11	10	12	1.681	2.1132	1.81108	0.309039	0.282564	0.343103	chr3B	482784137	482785279	-	Purine permease	Os01g0680200			up
TraesCS3B02G304000	644.48	2.13967	0.123836	17.2783	6.85307e-67	1.68588e-64	1027	1062	1070	236	224	265	9.05537	7.89555	9.16478	1.91278	1.82598	2.18585	chr3B	488186755	488191827	+	Glycosyltransferases	Os01g0675500			up
TraesCS3B02G308000	87.7862	2.34139	0.246348	9.50441	2.01187e-21	9.64099e-20	142	156	144	28	29	31	2.24464	2.07924	2.21118	0.406849	0.423808	0.458415	chr3B	495101621	495105368	+	Carotenoid cleavage dioxygenase	Os01g0746400			up
TraesCS3B02G309500	269.769	1.292	0.148667	8.69053	3.60768e-18	1.42234e-16	339	402	414	157	165	154	4.76759	4.76702	5.6559	2.02962	2.14534	2.02609	chr3B	498057986	498065685	-	Glutamate carboxypeptidase 2	Os01g0743300			up
TraesCS3B02G311100	59.2364	1.07473	0.277146	3.87783	0.000105391	0.000751571	64	81	97	38	39	39	1.39475	1.48842	2.05348	0.761233	0.785768	0.795097	chr3B	499639854	499643901	-	DUF1005 family protein (DUF1005)	Os01g0740400	AT4G29310	DUF1005 family protein (DUF1005)	up
TraesCS3B02G314000	171.203	2.24825	0.192936	11.6528	2.22096e-31	1.72947e-29	289	276	284	66	50	65	2.74646	2.2116	2.62178	0.576548	0.439297	0.577866	chr3B	504979749	504986950	-	Respiratory burst oxidase	Os01g0734466			up
TraesCS3B02G316400	31.2706	1.49183	0.382263	3.90263	9.5153e-05	0.000685844	37	63	41	17	12	21	4.10338	5.89118	4.41699	1.73303	1.23037	2.1787	chr3B	508250428	508250742	+	Flap endonuclease 1	Os01g0729500			up
TraesCS3B02G320600	38.9225	2.48571	0.401436	6.19203	5.93932e-10	1.10316e-08	53	106	45	13	9	14	6.63624	11.1911	5.47345	1.49626	1.04184	1.63988	chr3B	519476848	519477126	-	ATP-dependent RNA helicase HAS1				up
TraesCS3B02G324500	4552.2	3.22234	0.115772	27.8334	1.71093e-170	2.92621e-167	8509	7439	8649	897	888	896	78.4314	57.816	77.4425	7.60012	7.56724	7.72606	chr3B	525606497	525612405	+	Cellulose synthase	Os01g0750300	AT4G18780	CESA8; Cellulose synthase (Fragment)	up
TraesCS3B02G325800	527.706	1.49325	0.127185	11.7408	7.87117e-32	6.26146e-30	671	963	733	268	270	304	14.2324	17.2229	15.103	5.22527	5.29461	6.03211	chr3B	526694710	526698933	-	3-hydroxyisobutyryl-CoA hydrolase-like protein	Os01g0752200	AT1G06550	3-hydroxyisobutyryl-CoA hydrolase-like protein 5	up
TraesCS3B02G327800	3.89538	3.44526	1.32921	2.59196	0.00954313	0.0351808	5	11	6	0	1	1	0.737008	1.36715	0.859124	0	0.136275	0.137893	chr3B	528492880	528493116	-	Clavata3/ESR (CLE) gene family member				up
TraesCS3B02G340800	38.7407	1.82178	0.36037	5.0553	4.29716e-07	5.15322e-06	54	79	51	11	17	24	2.84532	3.50983	2.61042	0.532778	0.828131	1.18301	chr3B	547333559	547334221	-	LURP-one-like protein	Os01g0771000			up
TraesCS3B02G344200	767.781	1.07208	0.146672	7.30933	2.68487e-13	7.18563e-12	892	1317	958	391	512	602	35.1707	43.7849	36.6931	14.1713	18.6638	22.2051	chr3B	553570450	553571421	+	Photosystem II reaction center W protein	Os01g0773700			up
TraesCS3B02G347400	88.641	1.79052	0.249269	7.18312	6.814e-13	1.75437e-11	111	169	138	38	31	52	6.74381	8.65748	8.1445	2.12218	1.74123	2.95546	chr3B	556713925	556714685	-	Methylthioribulose-1-phosphate dehydratase	Os01g0778500			up
TraesCS3B02G351100	46.1937	1.214	0.326684	3.71612	0.000202303	0.00132931	50	93	55	36	29	20	0.834548	1.30884	0.891757	0.552333	0.447499	0.312284	chr3B	561097668	561104312	-	Diacylglycerol kinase	Os01g0783200	AT2G20900	DGK5; Diacylglycerol kinase 5	up
TraesCS3B02G354000	105.154	1.35455	0.21137	6.40843	1.47029e-10	2.93538e-09	148	171	138	62	66	52	2.7827	2.71096	2.5205	1.07155	1.14726	0.914633	chr3B	564341196	564343242	-	Peroxidase	Os01g0787000			up
TraesCS3B02G356300	5.98367	2.6549	0.984091	2.69782	0.0069796	0.0271449	6	17	9	1	0	4	0.652975	1.55997	0.95146	0.100037	0	0.407234	chr3B	566605465	566605785	-	Fatty acid metabolism regulator protein	Os01g0793900			up
TraesCS3B02G356400	132.383	2.04791	0.202218	10.1273	4.18162e-24	2.31238e-22	207	253	186	54	53	50	9.5275	9.81864	8.31618	2.28465	2.25527	2.15287	chr3B	566640770	566641528	-	Conglutin beta	Os01g0794100			up
TraesCS3B02G361500	27.4407	5.01708	0.726294	6.90778	4.92291e-12	1.15905e-10	56	54	50	3	1	1	1.10215	0.896124	0.955927	0.0542738	0.0181955	0.0184116	chr3B	572835319	572837868	-	Auxin efflux carrier component	Os01g0802700			up
TraesCS3B02G370600	81.3266	1.31809	0.246129	5.35527	8.543e-08	1.15569e-06	100	153	101	51	53	38	5.39108	6.95487	5.28931	2.52733	2.64158	1.91645	chr3B	582751978	582753691	-	Homoserine kinase	Os01g0815400			up
TraesCS3B02G372600	34.3878	2.26454	0.381488	5.93607	2.91929e-09	4.9168e-08	60	57	54	12	10	14	2.24176	1.79571	1.95991	0.412133	0.345424	0.489334	chr3B	585138166	585139100	-	LURP-one-like protein	Os01g0817650			up
TraesCS3B02G375100	920.497	1.54602	0.115928	13.336	1.4299e-40	1.58022e-38	1318	1336	1464	505	470	454	22.7486	19.4432	24.5462	8.01213	7.49982	7.33052	chr3B	588693864	588696747	-	Cytochrome P450 family cinnamate 4-hydroxylase	Os01g0820000	AT2G30490	CYP73A5; Cinnamate-4-hydroxylase	up
TraesCS3B02G376800	1482.83	1.17601	0.0938538	12.5303	5.09965e-36	4.83914e-34	1920	2352	1948	884	982	903	49.3915	51.0164	48.6791	20.9035	23.3548	21.7309	chr3B	593163474	593165215	+	Expansin	Os01g0823100	AT2G40610	EXPA8	up
TraesCS3B02G376900	40.6637	2.91568	0.392393	7.43051	1.08177e-13	3.00722e-12	64	95	60	6	13	10	1.69122	2.11673	1.54018	0.145743	0.317596	0.247205	chr3B	593540967	593542658	+	Expansin	Os01g0823100	AT2G40610	EXPA8	up
TraesCS3B02G377100	35.1315	1.45366	0.389007	3.73686	0.000186331	0.00123802	55	47	52	8	23	26	1.26573	0.912008	1.16248	0.169233	0.48935	0.559746	chr3B	593560982	593563559	+	2-oxoglutarate (2OG) and Fe(II)-dependent oxygenase superfamily protein, putative	Os01g0823400	AT2G38500	2-oxoglutarate (2OG) and Fe(II)-dependent oxygenase superfamily protein	up
TraesCS3B02G378100	21.9007	1.38209	0.45312	3.05016	0.00228716	0.010676	25	37	34	9	19	9	0.75812	0.946067	1.00157	0.250875	0.532678	0.255317	chr3B	596047454	596049013	+	LOB domain-containing protein, putative	Os01g0825000	AT2G40470	LBD15; LOB domain-containing protein 15	up
TraesCS3B02G379500	163.254	1.05884	0.17784	5.95388	2.61865e-09	4.44589e-08	224	237	204	104	96	122	3.03304	2.70583	2.68326	1.29444	1.20175	1.54536	chr3B	597450218	597454982	+	Glutamyl-tRNA(Gln) amidotransferase subunit A	Os11g0536800			up
TraesCS3B02G379900	96.7674	1.00104	0.216396	4.62598	3.7284e-06	3.72907e-05	126	129	133	65	60	71	2.09306	1.80685	2.14618	0.992525	0.921458	1.10334	chr3B	597545111	597547432	+	Laccase	Os01g0827300	AT2G40370	LAC5; Laccase-5	up
TraesCS3B02G383300	865.063	1.38897	0.133992	10.366	3.53856e-25	2.06655e-23	1020	1690	1116	533	451	472	28.325	39.5711	30.1049	13.6055	11.5787	12.2617	chr3B	603447927	603451466	+	BAG family molecular chaperone regulator	Os01g0831200			up
TraesCS3B02G383600	165.103	1.0159	0.197041	5.15579	2.52558e-07	3.16669e-06	156	302	218	108	115	110	3.02091	4.93109	4.10084	1.92245	2.05885	1.99272	chr3B	603489440	603491942	+	GDSL esterase/lipase	Os01g0832100			up
TraesCS3B02G385400	381.011	4.50364	0.200176	22.4983	4.30831e-112	2.6227e-109	693	842	674	38	44	16	17.505	17.9334	16.5383	0.882325	1.02753	0.378083	chr3B	605485107	605487546	-	DNA glycosylase	Os01g0799500			up
TraesCS3B02G386200	18.5216	2.60205	0.56383	4.61495	3.93183e-06	3.91347e-05	29	50	19	4	8	4	6.49417	9.441	4.13316	0.823385	1.65626	0.837963	chr3B	606420783	606420938	-	Alanine racemase 2	Os05g0465000			up
TraesCS3B02G386300	40.7338	2.51409	0.371654	6.76461	1.33669e-11	3.00641e-10	70	90	51	14	13	10	16.3026	17.6736	11.538	2.99712	2.79908	2.1787	chr3B	606558662	606558811	-	Regulating synaptic membrane exocytosis protein 2	Os05g0465000			up
TraesCS3B02G388100	1685.87	1.07224	0.0966586	11.0931	1.35582e-28	9.18798e-27	2111	2729	2089	1042	1142	1123	60.1027	65.5136	57.7759	27.2703	30.0597	29.9106	chr3B	610748919	610751809	+	UDP-glucuronate decarboxylase protein 1	Os01g0837300	AT3G53520	UXS1; UDP-glucuronic acid decarboxylase 1	up
TraesCS3B02G392000	37.2426	3.01181	0.427747	7.04109	1.90742e-12	4.71655e-11	71	66	62	7	15	3	2.48033	1.94409	2.10399	0.224784	0.484456	0.0980416	chr3B	617677198	617680630	+	Triosephosphate isomerase	Os01g0841600	AT3G55440	CTIMC; Triosephosphate isomerase, cytosolic	up
TraesCS3B02G392700	732.378	3.23041	0.136557	23.6562	1.0191e-123	7.78779e-121	1353	1250	1364	142	146	141	21.7015	16.9054	21.2525	2.09362	2.165	2.11568	chr3B	618154243	618157461	-	Laccase	Os01g0842400	AT2G29130	LAC2; Laccase-2	up
TraesCS3B02G392800	17.2234	1.75135	0.505721	3.46308	0.000534031	0.00308691	27	28	25	7	11	6	1.01204	0.884942	0.910284	0.241185	0.381189	0.21039	chr3B	618434407	618435855	-	Photosystem II reaction center Psb28 protein	Os01g0938100			up
TraesCS3B02G393500	539.284	1.6153	0.131549	12.2791	1.17345e-34	1.04711e-32	813	801	828	236	287	284	13.161	10.9334	13.0206	3.51179	4.2953	4.30087	chr3B	618869300	618872260	+	Laccase	Os01g0842500	AT2G29130	LAC2; Laccase-2	up
TraesCS3B02G394600	458.468	1.29934	0.132943	9.77363	1.46126e-22	7.43915e-21	563	832	590	285	270	252	9.81924	12.2353	9.99595	4.56911	4.35358	4.11158	chr3B	621936183	621938358	+	Protein phosphatase 2C	Os01g0846300	AT3G55050	PP2C6; Probable protein phosphatase 2C 48	up
TraesCS3B02G395200	179.047	1.74121	0.172209	10.111	4.93544e-24	2.72085e-22	260	308	265	89	87	75	4.45239	4.44727	4.40827	1.40096	1.37738	1.20149	chr3B	622759850	622764996	+	Regulator of chromosome condensation (RCC1) family protein	Os01g0846800	AT3G55580	Regulator of chromosome condensation (RCC1) family protein	up
TraesCS3B02G397200	46.2875	1.33315	0.32557	4.09481	4.2251e-05	0.000334069	61	80	60	25	17	38	0.945004	1.045	0.902937	0.356009	0.243481	0.550714	chr3B	627712118	627715742	+	Laccase	Os01g0850700	AT2G38080	IRX12; Laccase-4	up
TraesCS3B02G397600	40.5745	1.30551	0.350628	3.72335	0.000196598	0.00129645	46	50	77	25	18	28	0.656443	0.601632	1.06741	0.327941	0.237479	0.373797	chr3B	627906797	627911365	-	O-fucosyltransferase family protein	Os01g0851100	AT2G37980	OFUT19; O-fucosyltransferase 19	up
TraesCS3B02G401000	2023.84	1.17937	0.101433	11.6271	2.99962e-31	2.3169e-29	2756	2754	2922	1273	1223	1276	67.5639	56.9274	69.5854	28.6867	27.7188	29.2634	chr3B	635217152	635222886	+	Auxin influx transporter	Os01g0856500	AT2G38120	AUX1; Auxin transporter protein 1	up
TraesCS3B02G410000	47.7228	2.30325	0.351526	6.55217	5.67086e-11	1.18177e-09	72	97	72	12	27	10	1.58093	1.79587	1.53573	0.242202	0.548097	0.205409	chr3B	647077725	647079947	+	Actin	Os01g0866100	AT5G09810	ACT7; AtACT7	up
TraesCS3B02G417900	149.845	1.51194	0.196412	7.69777	1.38457e-14	4.12345e-13	188	295	194	72	78	87	3.32538	4.39974	3.3334	1.17067	1.27553	1.4396	chr3B	654655816	654658054	-	Protein bps1, chloroplastic	Os01g0875000			up
TraesCS3B02G418800	388.302	1.93156	0.133916	14.4237	3.67e-47	5.2411e-45	607	698	555	170	169	152	12.5251	12.1443	11.1247	3.22448	3.22399	2.93411	chr3B	655478879	655480650	-	F-box protein	Os01g0876300			up
TraesCS3B02G420700	22.6016	2.31416	0.479785	4.82333	1.41183e-06	1.53707e-05	43	38	32	10	4	9	1.06764	0.79554	0.771807	0.22823	0.0918183	0.209044	chr3B	657780904	657784744	-	Amino acid permease	Os01g0878700			up
TraesCS3B02G428100	11.4712	2.42986	0.694044	3.50101	0.000463495	0.00273279	12	32	16	5	5	1	0.690626	1.55287	0.894508	0.264514	0.266039	0.0538394	chr3B	666931322	666932176	-	Late embryogenesis abundant protein				up
TraesCS3B02G431200	915.296	2.31266	0.112858	20.4917	2.55514e-93	1.13298e-90	1443	1706	1456	280	305	348	22.1582	22.0887	21.7187	3.95225	4.32994	4.99905	chr3B	670023177	670026861	-	IQ domain-containing protein	Os01g0896200	AT3G59690	IQD13; IQ-domain 13	up
TraesCS3B02G441100	559.71	1.49864	0.123393	12.1453	6.07605e-34	5.23334e-32	746	858	887	279	301	310	18.0602	17.5143	20.8598	6.20877	6.73696	7.02077	chr3B	680476366	680478020	-	Amino acid permease	Os01g0882800	AT5G63850	AAP4	up
TraesCS3B02G443900	39.8804	1.39164	0.333016	4.1789	2.92923e-05	0.000240557	61	70	44	21	22	24	1.67136	1.61719	1.1711	0.528904	0.557283	0.615163	chr3B	684255024	684257818	+	RING/U-box superfamily protein				up
TraesCS3B02G445200	122.519	1.00667	0.195574	5.14726	2.64317e-07	3.30204e-06	149	203	145	81	82	85	4.16082	4.77982	3.93336	2.07919	2.117	2.2205	chr3B	685038013	685039263	-	Basic 7S globulin 2				up
TraesCS3B02G451400	291.015	1.24245	0.14813	8.38758	4.96248e-17	1.77702e-15	389	456	391	179	148	199	7.25154	7.1675	7.08044	3.06726	2.55068	3.47035	chr3B	691922152	691924076	-	Nitrous-oxide reductase	Os01g0910500			up
TraesCS3B02G451800	110.834	2.97902	0.249125	11.958	5.89963e-33	4.92777e-31	176	253	170	22	26	28	11.4924	13.9296	10.7832	1.32049	1.56958	1.71038	chr3B	692127828	692128362	-	P-loop containing nucleoside triphosphate hydrolases superfamily protein	Os01g0910900			up
TraesCS3B02G456400	28.6127	1.83512	0.416399	4.40713	1.0475e-05	9.51506e-05	44	34	55	10	14	14	1.27879	0.833196	1.55278	0.267155	0.376173	0.380639	chr3B	697909994	697911195	-	DUF506 family protein	Os01g0915000	AT3G07350	F21O3.6 protein	up
TraesCS3B02G462700	46.8323	1.16064	0.304083	3.81683	0.000135175	0.000933117	57	67	71	28	25	35	1.13011	1.12006	1.36743	0.510293	0.458245	0.649159	chr3B	705587746	705590740	+	lysine ketoglutarate reductase trans-splicing-like protein, putative (DUF707)	Os01g0919600			up
TraesCS3B02G471700	780.141	1.24624	0.11799	10.5623	4.45817e-26	2.69339e-24	954	1257	1112	497	407	504	21.2682	23.6286	24.0818	10.1849	8.38859	10.5112	chr3B	720217570	720219517	-	Metacaspase-1				up
TraesCS3B02G473100	44.8798	1.07468	0.30794	3.48991	0.000483176	0.00283446	48	75	62	26	29	33	0.81917	1.07923	1.02784	0.407871	0.457555	0.526848	chr3B	722359092	722363620	-	Kinase family protein	Os01g0925700	AT3G48750	CDKA-1; Cyclin-dependent kinase A-1	up
TraesCS3B02G474200	3298.13	1.01901	0.0833435	12.2266	2.23988e-34	1.9742e-32	4209	4738	4373	2248	2149	2235	71.866	68.2122	72.5315	35.2824	33.923	35.6994	chr3B	723443401	723446378	-	glycosyltransferase family exostosin protein	Os01g0926600	AT1G27440	IRX10; Probable beta-1,4-xylosyltransferase IRX10	up
TraesCS3B02G474900	805.928	1.87541	0.107335	17.4725	2.31996e-68	5.97311e-66	1183	1446	1203	372	355	324	19.4847	20.0817	19.2477	5.63209	5.40569	4.99222	chr3B	723505379	723508545	-	glycosyltransferase family exostosin protein	Os01g0926700	AT1G27440	IRX10; Probable beta-1,4-xylosyltransferase IRX10	up
TraesCS3B02G481300	64.967	2.31854	0.28887	8.02622	1.00525e-15	3.26744e-14	118	116	92	25	19	22	2.28252	1.89196	1.72871	0.444518	0.339781	0.398102	chr3B	728900770	728905611	+	Carboxypeptidase	Os12g0257000			up
TraesCS3B02G506700	1991.73	2.71388	0.0972838	27.8966	2.93539e-171	5.14287e-168	3261	3959	3238	490	559	554	74.3605	76.1201	71.7251	10.2708	11.7846	11.8179	chr3B	750138856	750142385	-	Lipase	Os01g0936200			up
TraesCS3B02G514800	25.3033	2.16877	0.452097	4.79713	1.60958e-06	1.73111e-05	32	44	49	5	13	10	0.924643	1.07201	1.37538	0.132804	0.347281	0.270311	chr3B	757472872	757474080	+	Eukaryotic aspartyl protease family protein	Os01g0937100			up
TraesCS3B02G517300	63.7924	1.39151	0.280581	4.95939	7.07162e-07	8.16287e-06	89	103	87	24	35	48	3.73695	3.64659	3.54853	0.926308	1.35865	1.88542	chr3B	760372566	760373397	-	Round spermatid basic protein 1	Os01g0938400			up
TraesCS3B02G517400	33.8802	2.99655	0.431795	6.93974	3.92808e-12	9.35254e-11	47	81	56	8	5	10	2.73651	3.97655	3.1673	0.42816	0.269142	0.544676	chr3B	760479649	760482403	-	Nascent polypeptide-associated complex subunit alpha-like protein	Os01g0938900			up
TraesCS3B02G520100	156.021	1.93522	0.191162	10.1234	4.34972e-24	2.40164e-22	229	311	212	65	64	68	5.33328	6.10719	4.7962	1.39152	1.37801	1.48152	chr3B	763260255	763263419	+	2-oxoglutarate (2OG) and Fe(II)-dependent oxygenase superfamily protein				up
TraesCS3B02G520700	35.2098	2.35451	0.398617	5.90669	3.49048e-09	5.81879e-08	50	65	63	9	7	19	1.27497	1.39754	1.56053	0.210955	0.165022	0.453234	chr3B	763773026	763774566	-	Pimeloyl-[acyl-carrier protein] methyl ester esterase	Os01g0636400			up
TraesCS3B02G525200	62.3594	1.19959	0.273261	4.38989	1.13409e-05	0.000102177	91	78	91	44	39	32	2.69408	1.94709	2.61705	1.1974	1.06745	0.886252	chr3B	766832524	766836031	-	Bax inhibitor-1 family protein	Os07g0177300			up
TraesCS3B02G526500	47.6532	1.70935	0.310592	5.50353	3.72262e-08	5.36572e-07	65	84	72	28	22	18	1.64664	1.79427	1.77183	0.65202	0.515255	0.426577	chr3B	768723325	768726781	+	Bax inhibitor-1 family protein				up
TraesCS3B02G533100	91.0204	1.80637	0.267512	6.75249	1.45326e-11	3.25615e-10	136	161	131	21	48	54	5.01165	5.00253	4.68939	0.711342	1.6353	1.86155	chr3B	773729050	773729997	+	NAC domain-containing protein	Os01g0946200			up
TraesCS3B02G539900	41.962	1.03132	0.326604	3.15771	0.00159015	0.00787271	59	70	42	26	35	23	3.97132	3.97286	2.74622	1.60869	2.17803	1.44827	chr3B	779135368	779135886	+	Dirigent protein	Os12g0174700			up
TraesCS3B02G540900	95.8352	3.18085	0.273225	11.6419	2.52454e-31	1.95626e-29	151	200	172	27	17	14	8.37311	9.35108	9.2649	1.37623	0.871509	0.726234	chr3B	779535679	779536732	-	Essential protein Yae1, N-terminal	Os01g0950800			up
TraesCS3B02G541200	43.2713	1.30427	0.341808	3.81581	0.000135735	0.000936621	36	79	73	22	26	28	0.859037	1.58949	1.69213	0.482557	0.573582	0.625038	chr3B	779567966	779570154	+	F-box protein				up
TraesCS3B02G543000	12.1665	1.8577	0.648845	2.86309	0.00419528	0.0178383	26	18	13	4	10	2	1.01033	0.589774	0.490723	0.142879	0.359256	0.0727042	chr3B	780337931	780338829	-	DUF241 domain protein, putative (DUF241)				up
TraesCS3B02G546500	3.06597	5.07192	1.57213	3.22614	0.00125473	0.00643471	11	4	3	0	0	0	1.04993	0.321923	0.278159	0	0	0	chr3B	783121052	783121417	+	Keratin, type I cytoskeletal 24				up
TraesCS3B02G546700	22.3655	1.6453	0.485373	3.38978	0.000699497	0.00389904	39	44	20	6	18	9	4.49648	4.27743	2.23996	0.635881	1.91864	0.970709	chr3B	783125814	783126116	+	Peptide deformylase				up
TraesCS3B02G546800	11.301	2.10308	0.664518	3.16482	0.0015518	0.00771155	16	25	15	1	7	5	1.7915	2.36025	1.63151	0.102923	0.724614	0.523727	chr3B	783142700	783143011	+	ARM repeat superfamily protein				up
TraesCS3B02G547500	21.4545	2.14836	0.481432	4.46244	8.10322e-06	7.54183e-05	43	35	27	7	10	7	1.53596	1.05415	0.936867	0.22984	0.330236	0.23391	chr3B	783278392	783283601	-	Orotate phosphoribosyltransferase, putative	Os01g0951200			up
TraesCS3B02G555500	71.4931	1.5079	0.262927	5.73506	9.74751e-09	1.53014e-07	99	105	114	32	33	48	1.25763	1.12468	1.40678	0.373667	0.387565	0.570424	chr3B	789175010	789181063	+	Protein kinase				up
TraesCS3B02G565600	2.57726	4.83643	1.61843	2.98834	0.00280498	0.0127244	5	9	2	0	0	0	0.737008	1.11858	0.286375	0	0	0	chr3B	798232329	798232565	+	Expressed protein-RZ53				up
TraesCS3B02G578200	748.411	1.67275	0.130037	12.8636	7.21004e-38	7.38829e-36	971	1503	1002	365	340	383	26.9857	35.2206	27.0511	9.32449	8.73589	9.95756	chr3B	807812738	807814097	+	Abscisic stress ripening protein	Os01g0959100			up
TraesCS3B02G578600	34.737	1.84488	0.383087	4.81581	1.46605e-06	1.58993e-05	50	67	48	10	12	24	1.31827	1.48947	1.22936	0.242355	0.292502	0.591949	chr3B	807975872	807977196	+	Peroxidase	Os01g0962700			up
TraesCS3B02G579600	12.2268	1.98735	0.639055	3.10983	0.00187195	0.00902469	20	22	17	9	1	5	1.54235	1.43053	1.27351	0.637987	0.071296	0.360712	chr3B	809058690	809059142	-	plant/protein (Protein of unknown function, DUF538)	Os01g0210600			up
TraesCS3B02G585000	30.3047	1.27827	0.395428	3.23262	0.0012266	0.00631165	28	64	40	20	13	21	1.01891	1.96373	1.41397	0.669	0.437357	0.714887	chr3B	811543836	811545503	-	Rho GTPase-activating protein	Os01g0967200			up
TraesCS3B02G596200	169.103	7.67657	0.66668	11.5146	1.11347e-30	8.44602e-29	355	316	337	1	1	3	3.92954	2.94933	3.62365	0.0101749	0.0102336	0.0310652	chr3B	819186643	819192470	-	Receptor-like protein kinase	Os01g0973500			up
TraesCS3B02G596400	250.502	2.58952	0.174852	14.8098	1.26628e-49	1.93534e-47	441	401	445	73	72	72	10.089	7.73531	9.88949	1.53515	1.52285	1.54093	chr3B	819298156	819301208	+	Cytochrome P450				up
TraesCS3B02G596600	93.1499	3.19067	0.274632	11.618	3.33947e-31	2.57663e-29	150	206	154	14	22	20	3.11171	3.60328	3.10336	0.266964	0.421934	0.38813	chr3B	819381353	819383595	+	Cytochrome P450				up
TraesCS3B02G596700	464.248	1.15072	0.146824	7.83743	4.59875e-15	1.41595e-13	680	564	669	300	308	269	8.42384	5.89118	8.05063	3.41617	3.52748	3.1174	chr3B	819502902	819507260	-	Receptor-like protein kinase	Os01g0973500			up
TraesCS3B02G596800	319.685	2.85799	0.157504	18.1454	1.39527e-73	4.04138e-71	482	656	565	86	78	72	9.84119	11.2934	11.206	1.61405	1.47234	1.37522	chr3B	819522373	819524406	+	Cytochrome P450				up
TraesCS3B02G596900	664.543	1.69037	0.148228	11.4038	4.00269e-30	2.94294e-28	1089	854	1083	306	323	327	12.5431	8.29389	12.1174	3.23979	3.43949	3.52342	chr3B	819629205	819634842	-	Receptor-like protein kinase	Os01g0973500			up
TraesCS3B02G597000	297.371	2.78842	0.167405	16.6567	2.70661e-62	5.87383e-60	480	562	526	93	79	57	8.52053	8.4117	9.07013	1.51749	1.29648	0.94654	chr3B	819649781	819652511	+	Cytochrome P450				up
TraesCS3B02G597800	737.675	1.85576	0.10747	17.2678	8.22695e-67	2.01695e-64	1105	1309	1081	323	328	321	20.0635	20.0404	19.0666	5.39094	5.50595	5.45242	chr3B	819896362	819902003	-	Vacuolar-processing enzyme	Os01g0559600			up
TraesCS3B02G605600	65.7694	1.43903	0.264715	5.43616	5.44413e-08	7.63209e-07	85	119	88	34	43	31	1.42009	1.67635	1.42818	0.522146	0.664168	0.484503	chr3B	824006058	824008256	-	AGAP002737-PA	Os04g0155200			up
TraesCS3B02G610600	149.319	1.69868	0.184484	9.20774	3.33065e-20	1.48418e-18	215	256	219	70	67	77	4.25544	4.27236	4.21068	1.27356	1.22601	1.42572	chr3B	829037465	829040658	+	Pectin acetylesterase	Os01g0974500			up
TraesCS3B02G611600	324.659	1.05866	0.133087	7.95464	1.79651e-15	5.71012e-14	415	501	411	220	202	219	13.5366	13.7791	13.0228	6.5963	6.09152	6.68258	chr3B	829273230	829274635	+	Soluble inorganic pyrophosphatase	Os01g0974800	AT3G53620	PPA4; PPa4	up
TraesCS3B02G611800	356.136	1.21711	0.140209	8.6807	3.93347e-18	1.54485e-16	423	586	501	221	192	239	12.0237	14.0449	13.8337	5.77441	5.0456	6.35529	chr3B	829287967	829289591	-	Soluble inorganic pyrophosphatase	Os01g0974800	AT3G53620	PPA4; PPa4	up
TraesCS3B02G612000	4586.58	3.35814	0.0861158	38.9956	0	0	7670	9617	8013	870	811	800	155.691	164.601	158.004	16.2333	15.2196	15.1914	chr3B	829391595	829393455	+	O-methyltransferase	Os08g0157500			up
TraesCS3D02G001600	66.0167	4.41551	0.413978	10.6661	1.46713e-26	9.10875e-25	112	138	131	12	3	3	2.28142	2.37021	2.59215	0.22469	0.0564964	0.0571671	chr3D	774041	778387	-	TPX2 (Targeting protein for Xklp2) family protein				up
TraesCS3D02G003100	436.753	2.94157	0.151483	19.4185	5.38807e-84	1.94493e-81	709	894	737	90	88	128	18.7497	19.9346	18.9329	2.1878	2.15151	3.16662	chr3D	1314751	1316071	-	Transcription elongation factor Spt5	Os01g0111900			up
TraesCS3D02G008300	69.4792	9.58497	1.20264	7.96991	1.58786e-15	5.07613e-14	107	196	123	0	0	0	6.85863	10.5933	7.65881	0	0	0	chr3D	2909397	2911605	-	Peptidyl-prolyl cis-trans isomerase	Os01g0254200			up
TraesCS3D02G008500	93.8627	5.02664	0.398562	12.6119	1.81465e-36	1.77108e-34	178	202	170	5	5	7	3.90596	3.7375	3.62375	0.100854	0.101436	0.143696	chr3D	2975372	2980480	-	Chaperone protein DnaJ	Os12g0258200			up
TraesCS3D02G010700	294.557	1.22354	0.15159	8.07134	6.95325e-16	2.28906e-14	373	517	364	169	205	164	9.69527	11.3309	9.19084	4.03789	4.92627	3.9878	chr3D	3986954	3990965	-	Tetratricopeptide repeat protein, tpr, putative				up
TraesCS3D02G017700	162.613	1.66955	0.187162	8.92035	4.64836e-19	1.93906e-17	215	322	217	80	77	80	5.11638	6.46104	5.01634	1.74997	1.69406	1.78096	chr3D	6016878	6020801	-	basic helix-loop-helix (bHLH) DNA-binding superfamily protein				up
TraesCS3D02G020500	87.5591	3.27341	0.290796	11.2567	2.14543e-29	1.50354e-27	151	204	128	14	19	17	8.92565	10.1675	7.3498	0.76069	1.03832	0.940049	chr3D	6949696	6950286	+	Cysteine proteinase inhibitor				up
TraesCS3D02G025000	44.1484	1.9533	0.338849	5.76452	8.18899e-09	1.30084e-07	78	65	67	15	16	24	1.17908	0.828488	0.983848	0.208429	0.223606	0.339391	chr3D	8436906	8439801	+	Glycosyltransferase	Os01g0118400			up
TraesCS3D02G027300	294.748	1.03373	0.137652	7.50968	5.92714e-14	1.68486e-12	360	457	382	202	204	183	8.03597	8.6015	8.28327	4.14481	4.20997	3.82143	chr3D	9291380	9293047	+	WAT1-related protein	Os01g0117900			up
TraesCS3D02G036400	92.0555	1.18537	0.235442	5.03464	4.7874e-07	5.68794e-06	104	136	146	56	47	68	2.16259	2.38453	2.94915	1.0704	0.90355	1.32278	chr3D	13190241	13192446	+	Protein DETOXIFICATION	Os10g0195000			up
TraesCS3D02G038000	61.5498	1.37987	0.265709	5.19316	2.06758e-07	2.63288e-06	81	101	87	36	31	37	1.73386	1.82295	1.80906	0.708353	0.613487	0.740919	chr3D	13976984	13985698	+	Metal tolerance protein	Os01g0130000			up
TraesCS3D02G039300	94.654	1.06799	0.228144	4.6812	2.85195e-06	2.92038e-05	142	137	107	60	72	54	3.75238	3.05254	2.74666	1.45743	1.75899	1.33491	chr3D	14947441	14948762	-	Basic 7S globulin 2	Os01g0140100			up
TraesCS3D02G041700	335.991	1.56184	0.139479	11.1977	4.18566e-29	2.88827e-27	499	513	498	167	165	185	10.2845	8.91498	9.9704	3.16384	3.14397	3.5669	chr3D	15975648	15977600	-	Endo-1,4-beta-xylanase	Os01g0134900			up
TraesCS3D02G041800	88.3961	1.37929	0.260501	5.29478	1.19162e-07	1.57696e-06	137	124	122	34	45	70	2.54303	1.94077	2.19985	0.580132	0.772247	1.21554	chr3D	16032112	16034372	+	Calmodulin-binding protein-like	Os01g0134700			up
TraesCS3D02G051100	39.4499	2.32552	0.372314	6.24612	4.20779e-10	7.91666e-09	53	81	66	11	20	9	2.04587	2.63639	2.47485	0.390312	0.713748	0.325	chr3D	20205423	20206327	-	Eukaryotic translation initiation factor 3 subunit C				up
TraesCS3D02G055100	286.709	1.76445	0.155247	11.3654	6.2172e-30	4.52483e-28	417	536	391	146	111	140	20.6632	22.3949	18.8209	6.65014	5.08508	6.48975	chr3D	22929045	22930058	+	Acyl carrier protein				up
TraesCS3D02G055400	35.7788	1.53311	0.352169	4.35335	1.34076e-05	0.000118829	46	69	47	20	15	21	0.893258	1.12977	0.886583	0.356998	0.269292	0.381485	chr3D	23057692	23061395	+	Glycogen synthase	Os01g0142300			up
TraesCS3D02G062300	21.7897	2.04077	0.48203	4.23371	2.29869e-05	0.000193208	26	54	28	6	9	11	1.35768	2.37761	1.42032	0.288	0.43449	0.537348	chr3D	27550514	27551182	-	Germin family 1 protein	Os11g0537350			up
TraesCS3D02G072800	202.058	1.46954	0.177744	8.26773	1.36531e-16	4.74478e-15	317	331	248	93	108	125	11.2542	9.90844	8.55282	3.03498	3.5448	4.15149	chr3D	32712412	32713477	-	Thioesterase family protein				up
TraesCS3D02G082900	90.097	3.48489	0.293976	11.8544	2.04268e-32	1.66551e-30	160	202	140	13	19	13	6.59913	7.02491	5.60916	0.492864	0.724492	0.50159	chr3D	42089391	42090237	-	transmembrane protein, putative (DUF 3339)	Os01g0101900			up
TraesCS3D02G085000	31.7039	1.75598	0.392569	4.47305	7.71116e-06	7.21057e-05	59	51	37	14	11	19	2.94866	2.14914	1.79629	0.643159	0.508252	0.888312	chr3D	42885036	42885818	-	Transferase, transferring glycosyl groups				up
TraesCS3D02G091700	150.189	1.85758	0.200151	9.28092	1.68021e-20	7.60039e-19	210	288	217	83	63	52	5.4342	6.28393	5.4548	1.97429	1.5072	1.25881	chr3D	46470645	46471994	-	LOB domain-containing protein				up
TraesCS3D02G093800	35.1038	1.42451	0.368618	3.86445	0.000111338	0.000788264	42	51	61	18	27	13	1.31473	1.3461	1.85489	0.517936	0.781381	0.380687	chr3D	47703377	47704574	-	Xyloglucan endotransglucosylase/hydrolase				up
TraesCS3D02G093900	471.179	2.16421	0.125981	17.1789	3.81831e-66	9.11231e-64	751	857	719	170	171	182	23.2173	22.3396	21.5925	4.83101	4.88744	5.26359	chr3D	47707611	47708835	-	Xyloglucan endotransglucosylase/hydrolase				up
TraesCS3D02G095300	320.139	1.56447	0.157507	9.9327	3.00022e-23	1.58118e-21	397	624	438	191	151	151	9.62447	12.7554	10.3149	4.25634	3.38436	3.42454	chr3D	48405135	48406893	+	Alpha/beta-hydrolase superfamily protein	Os01g0168800			up
TraesCS3D02G095400	127.561	1.01498	0.200744	5.0561	4.27923e-07	5.13515e-06	187	182	145	97	84	76	2.81218	2.30778	2.11822	1.34088	1.16787	1.06919	chr3D	48423268	48427050	-	O-fucosyltransferase family protein	Os01g0168600			up
TraesCS3D02G095600	151.934	1.57183	0.189557	8.29213	1.11237e-16	3.89211e-15	192	288	212	81	70	82	2.80995	3.55396	3.01395	1.08968	0.947129	1.12267	chr3D	48448172	48452581	-	RING finger protein	Os01g0168400			up
TraesCS3D02G102100	83.2956	1.7356	0.250316	6.93362	4.10193e-12	9.75029e-11	131	120	133	43	44	30	1.31392	1.01485	1.29584	0.396444	0.408002	0.281486	chr3D	54808557	54812421	-	Leucine-rich repeat receptor-like protein kinase family protein	Os01g0162300			up
TraesCS3D02G105500	2386.33	2.92622	0.0959898	30.4847	4.15303e-204	9.94415e-201	3986	4696	4061	538	535	615	120.248	119.452	119.008	14.919	14.9214	17.3562	chr3D	58080566	58081723	+	Fasciclin-like arabinogalactan protein	Os01g0159200			up
TraesCS3D02G106300	102.844	3.29045	0.266457	12.3489	4.93874e-35	4.51354e-33	177	202	184	13	22	23	5.11443	4.9215	5.16469	0.34529	0.587706	0.621714	chr3D	58398248	58399456	-	Somatic embryogenesis receptor kinase, putative				up
TraesCS3D02G106800	1185.67	2.37834	0.0996709	23.862	7.60879e-126	6.07291e-123	1916	2170	1916	402	373	389	42.6602	40.7389	41.4405	8.22755	7.67802	8.10244	chr3D	59256374	59258040	+	Late embryogenesis abundant (LEA) hydroxyproline-rich glycoprotein family	Os01g0195400	AT5G11890	EMB3135	up
TraesCS3D02G109400	314.058	1.41212	0.142212	9.92968	3.09232e-23	1.62733e-21	467	481	427	192	164	166	8.06838	7.00707	7.16638	3.04921	2.61955	2.68297	chr3D	63242067	63247824	-	NAC domain protein	Os01g0191300	AT5G56620	anac099; NAC domain containing protein 99	up
TraesCS3D02G112300	75.9706	1.06289	0.251332	4.22904	2.34692e-05	0.000196901	87	141	86	56	45	49	2.37443	3.24475	2.28003	1.4049	1.13544	1.25105	chr3D	66404333	66406984	+	Nudix hydrolase-like protein				up
TraesCS3D02G113600	1869.48	1.1661	0.0992937	11.7439	7.58661e-32	6.05521e-30	2264	3191	2405	1221	1170	1118	48.0796	57.1391	49.6138	23.8351	22.9712	22.2108	chr3D	67541388	67544595	-	3'-N-debenzoyl-2'-deoxytaxol N-benzoyltransferase	Os01g0185300			up
TraesCS3D02G114700	13.2137	2.13126	0.610015	3.49377	0.000476243	0.00279859	17	31	18	4	8	3	0.733186	1.12733	0.75412	0.158578	0.318984	0.121039	chr3D	68170180	68170989	+	Heat-shock protein, putative	Os01g0184100			up
TraesCS3D02G115300	26.3029	1.10609	0.425727	2.59812	0.0093736	0.0346577	29	59	23	21	14	16	1.40123	2.40373	1.07955	0.932714	0.625393	0.723221	chr3D	68833188	68833910	+	Heat shock protein	Os01g0184100			up
TraesCS3D02G118300	358.896	2.51556	0.155318	16.1961	5.36947e-59	1.05384e-56	526	655	663	109	92	124	10.4228	10.9436	12.7619	1.98537	1.68538	2.29857	chr3D	72251943	72253831	+	Transcription factor, putative				up
TraesCS3D02G121700	36.0113	1.28103	0.348805	3.67262	0.00024008	0.00154559	46	63	46	20	28	16	0.882951	1.01963	0.857708	0.352879	0.496878	0.287301	chr3D	79427863	79429682	+	3'-N-debenzoyl-2'-deoxytaxol N-benzoyltransferase	Os01g0179000			up
TraesCS3D02G121800	166.539	2.81993	0.226076	12.4733	1.04357e-35	9.73547e-34	238	420	237	46	44	36	4.08969	6.08533	3.95607	0.726587	0.699003	0.578701	chr3D	79503768	79505800	+	3'-N-debenzoyl-2'-deoxytaxol N-benzoyltransferase	Os01g0179000			up
TraesCS3D02G123400	308.618	1.38435	0.162692	8.50903	1.75395e-17	6.52839e-16	359	613	393	183	178	160	23.6184	34.0047	25.116	11.0668	10.8265	9.84724	chr3D	81206736	81207502	+	Auxin-responsive protein	Os01g0178500			up
TraesCS3D02G127100	43.6256	1.06367	0.320135	3.32258	0.000891892	0.00480949	52	79	49	26	24	36	0.975605	1.24974	0.893037	0.448395	0.416289	0.631847	chr3D	84884095	84885956	+	Glycosyltransferase	Os01g0175850			up
TraesCS3D02G130800	172.49	1.51861	0.194263	7.81732	5.39589e-15	1.6543e-13	189	347	246	91	88	93	4.28738	6.63715	5.42085	1.89753	1.84555	1.97357	chr3D	90783488	90785512	-	Peroxidase	Os01g0172600			up
TraesCS3D02G132000	110.406	2.73314	0.245802	11.1193	1.01104e-28	6.90363e-27	155	239	190	32	35	21	6.13922	7.98182	7.31035	1.16506	1.28163	0.778108	chr3D	91797555	91798506	+	Alpha/beta-Hydrolases superfamily protein	Os01g0153800			up
TraesCS3D02G136900	404.755	1.5897	0.14116	11.2617	2.02919e-29	1.42486e-27	591	580	652	219	190	205	10.982	9.08746	11.7691	3.74071	3.26407	3.56357	chr3D	95561927	95565412	+	Cytochrome P450 family cinnamate 4-hydroxylase	Os05g0320700			up
TraesCS3D02G137100	66.5541	1.06779	0.289166	3.69265	0.000221932	0.00144259	68	135	74	35	40	56	2.00975	3.36425	2.12455	0.950863	1.09296	1.54832	chr3D	95839191	95840522	-	Peroxidase	Os01g0205900			up
TraesCS3D02G141900	88.3304	3.52306	0.293626	11.9984	3.62032e-33	3.05592e-31	153	173	164	12	16	15	4.16272	3.96875	4.33443	0.300112	0.402456	0.381782	chr3D	103873893	103875291	+	Chitinase	Os01g0287600			up
TraesCS3D02G142500	224.587	1.01642	0.180207	5.64032	1.69736e-08	2.57882e-07	271	379	264	115	154	183	12.311	14.5173	11.6501	4.80218	6.46782	7.77703	chr3D	104349169	104350071	-	Lachrymatory-factor synthase	Os01g0198900	AT2G25770		up
TraesCS3D02G144500	332.522	1.57452	0.141403	11.135	8.47465e-29	5.79771e-27	428	614	471	163	172	174	10.206	12.3453	10.9103	3.57287	3.79188	3.88151	chr3D	107678184	107682447	-	Flowering locus T	Os01g0218500	AT1G65480	FT; PEBP (phosphatidylethanolamine-binding protein) family protein	up
TraesCS3D02G158600	55.4142	2.70261	0.340734	7.93173	2.16116e-15	6.83586e-14	73	140	82	13	13	19	3.21588	5.20029	3.50908	0.526426	0.529461	0.783014	chr3D	127329027	127329819	-	Late embryogenesis abundant protein Lea14	Os01g0225600	AT2G46140	Desiccation-related protein At2g46140	up
TraesCS3D02G160100	252.854	1.05713	0.153123	6.90382	5.06239e-12	1.19111e-10	326	413	297	177	176	147	9.23645	9.86642	8.17422	4.60975	4.61013	3.89622	chr3D	130932875	130936684	+	Ras-like protein	Os01g0227300	AT3G16100	RABG3C; Ras-related protein RABG3c	up
TraesCS3D02G176100	1145.23	2.93301	0.110207	26.6138	4.70476e-156	5.92907e-153	1795	2405	1942	253	268	286	43.8509	49.5395	46.0857	5.68135	6.05288	6.53611	chr3D	157548692	157550717	-	Germin-like protein 1	Os01g0249200	AT3G05930	GLP8; Germin-like protein subfamily 2 member 3	up
TraesCS3D02G177800	5.87242	2.6169	1.01656	2.57427	0.0100453	0.0366995	13	8	9	0	5	0	1.91622	0.994293	1.28869	0	0.681373	0	chr3D	159434999	159435235	-	B3 domain-containing transcription repressor VAL1	Os01g0252300			up
TraesCS3D02G178800	22.4256	1.95195	0.456719	4.27386	1.9212e-05	0.000164554	37	35	35	12	6	10	1.04239	0.831417	0.957854	0.310761	0.156276	0.263553	chr3D	160698304	160699543	+	Calmodulin-binding protein	Os01g0253500			up
TraesCS3D02G179900	39.0115	1.00303	0.329993	3.03956	0.00236921	0.0110111	41	54	62	27	24	28	3.29265	3.6566	4.83677	1.99316	1.78191	2.10358	chr3D	161819823	161820257	-	Aspartyl/glutamyl-tRNA(Asn/Gln) amidotransferase subunit B				up
TraesCS3D02G181700	121.233	2.36372	0.237229	9.96387	2.19356e-23	1.16892e-21	219	245	151	36	35	49	9.20648	8.68436	6.16636	1.39113	1.36029	1.92701	chr3D	164399669	164400499	-	Rapid alkalinization factor (RALF) family protein	Os01g0257100	AT3G05490	RALFL22	up
TraesCS3D02G185200	236.456	3.97632	0.209371	18.9917	1.99824e-80	6.83523e-78	399	502	444	36	21	29	11.1066	11.7824	12.0058	0.921141	0.54043	0.755168	chr3D	170667974	170669863	+	Peroxidase	Os01g0263300			up
TraesCS3D02G186800	52.1162	1.6406	0.312524	5.24952	1.52494e-07	1.97691e-06	63	90	86	16	32	29	2.3589	2.84141	3.12802	0.550688	1.10772	1.01579	chr3D	173394529	173395461	+	RING finger protein	Os01g0266100	AT5G05280	ATL73; RING-H2 finger protein ATL73	up
TraesCS3D02G186900	79.1488	4.01922	0.344626	11.6625	1.98053e-31	1.54975e-29	120	173	159	10	8	10	16.0617	19.5244	20.6733	1.23034	0.989949	1.25213	chr3D	173596317	173596577	+	Cytoplasmic dynein 1 light intermediate chain 1	Os01g0266400			up
TraesCS3D02G191700	149.829	2.45075	0.212198	11.5494	7.43652e-31	5.68284e-29	241	248	272	52	55	34	2.30535	2.00029	2.5275	0.457236	0.486402	0.304255	chr3D	181564015	181571942	-	Ribonuclease I	Os01g0275950			up
TraesCS3D02G193000	70.9367	1.81024	0.272817	6.63539	3.23647e-11	6.95023e-10	85	154	99	30	34	32	5.0759	7.75421	5.74291	1.64677	1.8771	1.78765	chr3D	183135201	183135877	-	Transmembrane protein, putative	Os01g0276900			up
TraesCS3D02G196000	99.9589	1.68833	0.219771	7.68223	1.56345e-14	4.63314e-13	139	161	160	48	46	50	2.89211	2.82454	3.23387	0.918032	0.884852	0.973214	chr3D	192055779	192059376	+	Kinase family protein	Os01g0323100			up
TraesCS3D02G203300	45.4144	1.31929	0.305234	4.32225	1.54449e-05	0.000135035	67	66	62	26	27	26	1.78535	1.48291	1.60488	0.636851	0.665158	0.648127	chr3D	252334277	252335587	+	Transcription factor	Os01g0542700			up
TraesCS3D02G207600	379.876	1.37642	0.14716	9.35324	8.50067e-21	3.91178e-19	541	567	543	207	259	177	9.77217	8.63573	9.52788	3.43701	4.32521	2.99093	chr3D	274336943	274342402	+	Vacuolar-processing enzyme	Os01g0559600			up
TraesCS3D02G209500	72.8778	2.14425	0.273033	7.85345	4.04751e-15	1.25052e-13	96	159	108	31	25	26	3.19398	4.46047	3.4905	0.948069	0.768979	0.809232	chr3D	277066200	277067527	+	Heavy-metal-associated domain-containing family protein	Os01g0595201			up
TraesCS3D02G218100	106.687	1.83539	0.231324	7.93429	2.11704e-15	6.69926e-14	169	168	164	36	62	44	2.96677	2.48673	2.79669	0.580921	1.00624	0.722585	chr3D	297463657	297465738	+	DNL-type zinc finger protein	Os01g0605100			up
TraesCS3D02G219400	103.454	1.11518	0.226327	4.92729	8.33774e-07	9.4962e-06	104	178	149	56	70	73	2.61002	3.76663	3.63245	1.29186	1.62414	1.71385	chr3D	298582907	298584623	-	Emb|CAB62340.1				up
TraesCS3D02G220700	311.867	2.95437	0.158371	18.6547	1.156e-77	3.69063e-75	517	620	533	78	78	61	13.2801	13.4284	13.2997	1.84172	1.85233	1.46582	chr3D	301413149	301414692	+	Zinc finger CCCH domain protein	Os01g0645000			up
TraesCS3D02G221000	382.895	1.29815	0.137715	9.42634	4.24637e-21	2.00019e-19	480	687	489	213	223	238	42.9959	51.8877	42.5498	17.5381	18.4673	19.9435	chr3D	301577743	301578132	-	CheY-like two-component responsive regulator family protein	Os01g0644600			up
TraesCS3D02G222400	49.7858	1.35936	0.303397	4.48047	7.4478e-06	6.98522e-05	67	84	66	21	37	27	1.07663	1.13813	1.03024	0.31019	0.549675	0.405876	chr3D	303462614	303466351	-	ATP-dependent zinc metalloprotease FtsH	Os01g0641800			up
TraesCS3D02G224000	31.2542	1.73955	0.405508	4.28981	1.78826e-05	0.00015432	39	65	43	23	13	8	1.09169	1.53416	1.16925	0.591808	0.336428	0.209491	chr3D	305579562	305581649	+	Alpha/beta fold hydrolase	Os01g0636400			up
TraesCS3D02G225000	412.5	1.93316	0.128715	15.019	5.51737e-51	8.76835e-49	625	719	630	185	164	172	10.7875	10.4638	10.5629	2.93514	2.61696	2.7772	chr3D	306024273	306030442	-	Aspartic proteinase	Os01g0631900			up
TraesCS3D02G230300	575.477	1.09335	0.115158	9.49434	2.21604e-21	1.05841e-19	725	863	779	410	352	356	11.9978	12.0419	12.5228	6.23682	5.3854	5.51126	chr3D	313715642	313718867	-	ATP-dependent RNA helicase	Os01g0618500			up
TraesCS3D02G235700	101.938	1.04103	0.208968	4.98178	6.3001e-07	7.33477e-06	125	164	127	65	67	71	4.04331	4.47294	3.99055	1.93267	2.00362	2.14844	chr3D	326125814	326127618	-	Phospholipase A1	Os01g0651800			up
TraesCS3D02G236000	135.711	1.57054	0.1989	7.89611	2.87733e-15	9.003e-14	185	237	193	66	58	84	3.66165	3.95527	3.71078	1.20079	1.06132	1.55533	chr3D	326547579	326552848	-	GDSL esterase/lipase	Os01g0650100			up
TraesCS3D02G242500	67.9894	1.76276	0.315644	5.58464	2.34179e-08	3.49217e-07	134	75	102	27	43	24	2.53311	1.19545	1.87306	0.469169	0.751502	0.424423	chr3D	337973413	337976306	-	WRKY transcription factor	Os01g0665500	AT1G29860	WRKY71; Probable WRKY transcription factor 71	up
TraesCS3D02G245500	405.054	2.49183	0.147803	16.8592	8.98661e-64	2.04283e-61	746	709	613	125	130	117	12.7687	10.2324	10.1923	1.96668	2.05714	1.87341	chr3D	341676414	341682295	-	NAC domain-containing protein	Os01g0672100	AT1G28470	NAC010; NAC domain-containing protein 10	up
TraesCS3D02G246700	457.102	1.12085	0.121755	9.20579	3.39162e-20	1.51042e-18	587	656	644	295	283	298	12.0981	11.4	12.8934	5.58881	5.39238	5.74561	chr3D	345716663	345724081	-	Tryptophan aminotransferase	Os01g0717700			up
TraesCS3D02G249500	64.6705	1.47847	0.261475	5.65433	1.56456e-08	2.38816e-07	84	108	96	35	37	32	1.50563	1.63224	1.67152	0.576665	0.613131	0.536571	chr3D	349641324	349644555	-	Glucan endo-1,3-beta-glucosidase, putative	Os01g0713200			up
TraesCS3D02G250600	2447.11	1.18904	0.104086	11.4237	3.18328e-30	2.35494e-28	3355	3293	3562	1459	1597	1484	37.8566	31.3302	39.0432	15.1329	16.6597	15.6647	chr3D	350821734	350827374	-	Glycine dehydrogenase decarboxylating protein	Os01g0711400	AT2G26080	GLDP2; Glycine dehydrogenase (decarboxylating) 2, mitochondrial	up
TraesCS3D02G253000	100.713	1.5277	0.241099	6.33639	2.35204e-10	4.58243e-09	148	201	107	54	45	59	8.3526	9.56485	5.86605	2.80137	2.34793	3.11495	chr3D	354274452	354275070	-	Arabinogalactan peptide 3	Os05g0541750			up
TraesCS3D02G255300	58.8676	3.25595	0.345834	9.41477	4.74136e-21	2.22605e-19	92	124	107	17	10	7	2.61509	2.97196	2.95451	0.444186	0.262792	0.186138	chr3D	356955007	356956796	-	RING/U-box superfamily protein	Os01g0703300			up
TraesCS3D02G255400	222.607	1.6933	0.180419	9.38536	6.27014e-21	2.9209e-19	323	431	280	84	115	121	6.66494	7.49882	5.61247	1.59327	2.19384	2.3357	chr3D	357140848	357142753	+	MYB transcription factor	Os01g0702700			up
TraesCS3D02G256600	40.844	1.59001	0.335308	4.74195	2.11672e-06	2.22948e-05	61	75	50	21	16	25	1.13652	1.17824	0.904944	0.359654	0.275602	0.435741	chr3D	358563318	358565192	-	Protein kinase-like	Os01g0699100			up
TraesCS3D02G258000	1858.89	3.09258	0.0961073	32.1784	3.5351e-227	1.26969e-223	3205	3567	3262	400	384	403	91.4739	85.8409	90.4389	10.4941	10.1324	10.76	chr3D	360396660	360399221	+	GDSL esterase/lipase				up
TraesCS3D02G258300	398.943	2.01579	0.151627	13.2944	2.49366e-40	2.73477e-38	671	590	654	148	179	154	5.07158	3.76006	4.80176	1.02825	1.2508	1.08888	chr3D	360581277	360589147	-	ABC transporter B family protein	Os01g0695800			up
TraesCS3D02G258800	72.0035	1.30932	0.244754	5.34952	8.81885e-08	1.19009e-06	96	114	100	42	43	41	1.67266	1.6748	1.69254	0.67267	0.692656	0.66828	chr3D	360694937	360700085	-	Core-2/I-branching beta-1,6-N-acetylglucosaminyltransferase family protein	Os01g0695200			up
TraesCS3D02G259000	802.87	1.95569	0.117801	16.6017	6.77748e-62	1.44037e-59	1273	1251	1309	321	341	339	20.005	16.5764	19.9827	4.63696	4.95426	4.98367	chr3D	360928909	360935466	-	ENTH/ANTH/VHS superfamily protein	Os01g0694900			up
TraesCS3D02G262200	97.5891	1.75037	0.235909	7.4197	1.17382e-13	3.24554e-12	169	161	123	40	52	44	2.79143	2.24227	1.97355	0.607319	0.794066	0.679879	chr3D	363855681	363868487	+	Protein kinase family protein	Os01g0689900	AT1G66880	Protein kinase superfamily protein	up
TraesCS3D02G267700	29.3793	3.25257	0.475789	6.83617	8.13357e-12	1.86724e-10	43	68	51	4	6	7	1.30397	1.73872	1.50235	0.1115	0.168214	0.19858	chr3D	371869557	371870708	-	Purine permease	Os01g0680200			up
TraesCS3D02G269800	923.389	2.47842	0.117544	21.0852	1.08854e-98	5.24786e-96	1630	1625	1456	312	267	276	26.2046	22.0275	22.7381	4.61065	3.9684	4.15086	chr3D	374355604	374359740	+	Glycosyltransferases	Os01g0675500			up
TraesCS3D02G273500	62.3689	1.07711	0.280746	3.83662	0.000124741	0.000869871	83	81	90	54	29	39	1.32037	1.08649	1.39079	0.789639	0.42651	0.580392	chr3D	379486823	379490540	+	Carotenoid cleavage dioxygenase	Os01g0746400			up
TraesCS3D02G275900	53.6275	1.0583	0.282026	3.75248	0.000175094	0.00117197	57	87	76	35	37	34	0.963818	1.2404	1.24835	0.544008	0.578409	0.537821	chr3D	382629319	382632116	-	IQ domain-containing protein	Os01g0743100	AT3G16490	IQD26; At3g16490	up
TraesCS3D02G277200	42.0069	3.20796	0.403912	7.94222	1.98594e-15	6.29272e-14	78	93	59	9	11	5	5.53834	5.56789	4.06949	0.587415	0.72209	0.332119	chr3D	384567183	384567785	-	Profilin	Os10g0323900	AT4G29340	PRO3; Profilin-3	up
TraesCS3D02G279900	242.558	1.72724	0.170263	10.1445	3.50422e-24	1.94527e-22	373	344	399	113	102	127	3.58078	2.78451	3.72086	0.997157	0.905277	1.14054	chr3D	388330898	388338213	-	Respiratory burst oxidase	Os01g0734466	AT1G64060	RBOHF; Respiratory burst oxidase homolog protein F	up
TraesCS3D02G281500	18.7166	2.32219	0.575765	4.03322	5.5017e-05	0.000422949	40	27	26	13	5	1	1.13978	0.648703	0.719674	0.340502	0.131717	0.0266562	chr3D	389265487	389266880	+	Pathogen-related protein	Os01g0731100			up
TraesCS3D02G282700	54.4695	1.16894	0.281731	4.14913	3.33742e-05	0.000269913	68	85	75	28	34	40	4.08166	4.30198	4.37312	1.54491	1.88677	2.24609	chr3D	390663151	390663732	+	protein kinase family protein	Os01g0729500			up
TraesCS3D02G289600	4534.98	3.19763	0.116202	27.5179	1.07203e-166	1.71128e-163	8448	7418	8600	880	896	936	75.634	55.9979	74.7935	7.24207	7.41625	7.83931	chr3D	399653821	399659840	+	Cellulose synthase	Os01g0750300	AT4G18780	CESA8; Cellulose synthase (Fragment)	up
TraesCS3D02G292700	5.70018	2.26334	0.918556	2.46402	0.0137387	0.0475038	7	14	8	1	3	2	0.982085	1.65616	1.09029	0.128964	0.389122	0.262494	chr3D	402747288	402747536	-	Clavata3/ESR (CLE) gene family member				up
TraesCS3D02G299600	301.481	1.05006	0.150925	6.95751	3.46351e-12	8.30421e-11	349	513	375	216	172	210	11.8947	14.7423	12.4154	6.76702	5.41961	6.69553	chr3D	414636756	414638112	-	Glucan endo-1,3-beta-glucosidase 1	Os01g0763900	AT5G08000	E13L3; glucan endo-1,3-beta-glucosidase-like protein 3	up
TraesCS3D02G300700	44.5125	1.10092	0.317478	3.4677	0.000524925	0.0030426	56	64	63	21	27	38	1.15758	1.11549	1.26505	0.399025	0.515989	0.734829	chr3D	415538337	415542761	-	Acetamidase/formamidase, putative	Os01g0764900	AT4G37560	Acetamidase/Formamidase family protein	up
TraesCS3D02G310300	86.1427	1.07467	0.23823	4.51107	6.45008e-06	6.13762e-05	85	141	129	59	58	52	1.53696	2.14973	2.26587	0.980646	0.969582	0.8796	chr3D	424650829	424653569	-	Jacalin lectin family protein	Os01g0775500			up
TraesCS3D02G312700	91.098	1.84411	0.246376	7.48495	7.15759e-14	2.01628e-12	113	197	126	38	40	43	7.24323	10.6474	7.84561	2.239	2.37043	2.57846	chr3D	427081538	427082182	-	Methylthioribulose-1-phosphate dehydratase	Os01g0778500			up
TraesCS3D02G315700	152.143	2.37187	0.197129	12.0321	2.4107e-33	2.04208e-31	220	299	254	46	54	50	3.61162	4.13878	4.05056	0.69415	0.819569	0.76787	chr3D	429099389	429106017	-	Diacylglycerol kinase	Os01g0783200	AT2G20900	DGK5; Diacylglycerol kinase 5	up
TraesCS3D02G320300	6.43214	3.14071	1.016	3.09123	0.00199327	0.00951218	9	13	13	4	0	0	0.979463	1.19292	1.37433	0.40015	0	0	chr3D	433541687	433542007	-	DUF4228 domain protein	Os01g0793900			up
TraesCS3D02G320400	103.587	2.229	0.24435	9.12214	7.36532e-20	3.20456e-18	130	231	161	31	41	39	6.10409	9.14559	7.34355	1.338	1.77981	1.71309	chr3D	433553635	433554378	-	DUF4228 domain protein	Os01g0794100			up
TraesCS3D02G323900	19.7026	4.85946	0.819647	5.92872	3.05302e-09	5.1276e-08	30	48	38	1	2	1	0.761093	1.02679	0.936489	0.0233203	0.0469094	0.0237331	chr3D	437025825	437027952	-	Beta-1,3-glucanase	Os01g0801500			up
TraesCS3D02G324800	55.9659	3.03654	0.342111	8.87589	6.93781e-19	2.86746e-17	96	100	104	14	16	7	2.08045	1.82729	2.18938	0.278888	0.320567	0.141913	chr3D	437732785	437735103	-	Auxin efflux carrier component	Os01g0802700			up
TraesCS3D02G329000	29.1656	1.08083	0.409111	2.6419	0.00824436	0.0311857	41	56	24	13	18	26	1.92514	2.21711	1.09469	0.561097	0.781381	1.14206	chr3D	441578510	441579253	+	Kazal-type serine protease inhibitor				up
TraesCS3D02G332500	69.7776	1.36261	0.275254	4.95038	7.40691e-07	8.52114e-06	74	135	98	33	35	51	2.63789	4.0577	3.39354	1.08132	1.15347	1.70072	chr3D	444712770	444714612	-	Methionyl-tRNA formyltransferase	Os01g0815400			up
TraesCS3D02G334200	30.9647	1.17306	0.374651	3.13107	0.00174169	0.00849937	40	59	32	16	22	20	1.36063	1.69221	1.05738	0.500284	0.691856	0.636427	chr3D	446074614	446075640	-	LURP-one-like protein	Os01g0817650			up
TraesCS3D02G334400	27.536	1.40948	0.417139	3.37892	0.000727714	0.0040369	31	60	32	21	10	15	1.10281	1.79975	1.10584	0.686713	0.328891	0.499194	chr3D	446190829	446191810	-	LURP-one-like protein	Os01g0817650			up
TraesCS3D02G336900	1589.91	1.06161	0.0931202	11.4005	4.15848e-30	3.05436e-28	2060	2296	2126	1108	1043	984	37.996	35.7079	38.0922	18.7857	17.7856	16.9787	chr3D	448494399	448497234	-	Cytochrome P450 family cinnamate 4-hydroxylase	Os01g0820000	AT2G30490	CYP73A5; Cinnamate-4-hydroxylase	up
TraesCS3D02G338400	943.894	1.01722	0.0988904	10.2864	8.11733e-25	4.64245e-23	1150	1464	1212	628	636	636	28.8608	30.9795	29.5472	14.4873	14.7564	14.9316	chr3D	451709723	451711485	+	Expansin	Os01g0823100	AT2G40610	EXPA8	up
TraesCS3D02G339000	29.2173	1.47779	0.395499	3.73653	0.000186577	0.00123924	41	57	33	12	14	21	0.862312	1.01083	0.674213	0.231995	0.272221	0.41318	chr3D	452176768	452179506	+	2-oxoglutarate (2OG) and Fe(II)-dependent oxygenase superfamily protein, putative	Os01g0823400	AT2G38500	2-oxoglutarate (2OG) and Fe(II)-dependent oxygenase superfamily protein	up
TraesCS3D02G342100	288.577	1.1211	0.142563	7.86389	3.72388e-15	1.154e-13	379	429	385	194	163	196	8.00971	7.64464	7.90389	3.76874	3.18477	3.87501	chr3D	454979935	454981587	-	Cysteine proteinase				up
TraesCS3D02G342400	819.483	7.46915	0.297013	25.1476	1.50244e-139	1.54178e-136	1520	2045	1390	10	7	11	127.338	144.454	113.118	0.770072	0.542158	0.862077	chr3D	455036989	455037405	-	Histone H2B	Os05g0460475			up
TraesCS3D02G344700	679.096	1.18401	0.135918	8.71119	3.00707e-18	1.19473e-16	767	1283	833	427	412	425	22.3288	31.4933	23.5568	11.4265	11.0887	11.5744	chr3D	456592976	456596432	+	BAG family molecular chaperone regulator	Os01g0831200			up
TraesCS3D02G346700	440.084	4.36433	0.17506	24.9305	3.47296e-137	3.37126e-134	820	917	796	33	51	40	20.579	19.4045	19.4056	0.761276	1.1833	0.939096	chr3D	458303374	458306031	-	DNA glycosylase	Os01g0799500			up
TraesCS3D02G347500	57.5117	3.52602	0.372381	9.46885	2.82942e-21	1.34333e-19	101	143	79	10	7	11	23.5223	28.0813	17.8726	2.1408	1.5072	2.39657	chr3D	459159864	459160013	-	Cytosine-specific methyltransferase	Os05g0465000			up
TraesCS3D02G347600	53.0737	2.25149	0.320332	7.02862	2.08589e-12	5.12434e-11	84	98	83	11	20	25	19.5631	19.2445	18.7776	2.35488	4.30628	5.44676	chr3D	459194727	459194876	-	Cytosine-specific methyltransferase	Os05g0465000			up
TraesCS3D02G354200	729.576	2.89466	0.147197	19.6652	4.28798e-86	1.62115e-83	1354	1120	1367	176	172	178	22.535	15.7173	22.1009	2.69257	2.64655	2.77138	chr3D	464807517	464810615	-	Laccase	Os01g0842400	AT2G29130	LAC2; Laccase-2	up
TraesCS3D02G354300	29.4632	2.37666	0.440205	5.39898	6.70216e-08	9.21939e-07	45	52	52	17	8	4	1.89174	1.84321	2.12351	0.656924	0.310923	0.157307	chr3D	465021572	465022939	-	Photosystem II reaction center Psb28 protein				up
TraesCS3D02G354400	326.568	2.33696	0.165295	14.1381	2.21069e-45	2.94621e-43	584	505	543	93	119	116	9.27343	6.76147	8.37587	1.35746	1.74698	1.72316	chr3D	465025574	465028121	-	Laccase	Os01g0842500	AT2G29130	LAC2; Laccase-2	up
TraesCS3D02G354900	703.906	1.64973	0.123498	13.3583	1.05905e-40	1.18312e-38	1054	1017	1131	351	350	334	17.3273	14.0973	18.0616	5.30415	5.31952	5.13661	chr3D	465508988	465511589	+	Laccase	Os01g0842500	AT2G29130	LAC2; Laccase-2	up
TraesCS3D02G355900	550.2	1.22577	0.121482	10.0902	6.1071e-24	3.34114e-22	658	899	779	331	314	358	14.5301	16.7389	16.7103	6.71876	6.41042	7.39547	chr3D	467748833	467750781	+	Protein phosphatase 2C	Os01g0846300	AT1G07430	AIP1; Protein phosphatase 2C 3	up
TraesCS3D02G356500	172.174	1.46396	0.190233	7.69559	1.4084e-14	4.19095e-13	220	272	271	119	81	79	4.01962	4.19038	4.80988	1.9986	1.36823	1.35029	chr3D	468950328	468955000	+	Regulator of chromosome condensation (RCC1) family protein	Os01g0846800	AT3G55580	Regulator of chromosome condensation (RCC1) family protein	up
TraesCS3D02G364300	71.7645	1.1438	0.245836	4.6527	3.27614e-06	3.31551e-05	90	105	103	41	47	48	1.43565	1.41227	1.59605	0.601184	0.693134	0.716286	chr3D	478060095	478062284	-	Cytochrome P450	Os01g0858350	AT2G27690	CYP94C1; Cytochrome P450 94C1	up
TraesCS3D02G368000	28.4157	1.25444	0.397348	3.15704	0.00159379	0.00788804	38	45	38	10	17	24	1.04445	1.04289	1.01459	0.252651	0.431983	0.617099	chr3D	481701876	481703386	+	MYB transcription factor	Os01g0863300			up
TraesCS3D02G370400	121.307	2.72651	0.225896	12.0697	1.52597e-33	1.29876e-31	188	257	195	32	34	31	3.80732	4.3885	3.83618	0.595701	0.636581	0.587302	chr3D	484286614	484289178	+	Actin	Os01g0866100	AT5G09810	ACT7; AtACT7	up
TraesCS3D02G378800	155.033	1.49206	0.203126	7.3455	2.04998e-13	5.54847e-12	187	302	209	94	92	62	3.53883	4.8189	3.84209	1.63517	1.60961	1.09761	chr3D	495922643	495924691	-	Protein bps1, chloroplastic	Os01g0875000			up
TraesCS3D02G382800	17.9199	1.8249	0.511972	3.56446	0.000364606	0.0022205	23	35	27	4	8	12	0.822401	1.05523	0.937826	0.131472	0.264459	0.401399	chr3D	498394838	498395814	-	BAG family molecular chaperone regulator 2	Os01g0907200			up
TraesCS3D02G392900	773.662	2.47637	0.115775	21.3894	1.67523e-101	8.5955e-99	1231	1453	1278	212	249	256	14.5235	14.4544	14.6469	2.29914	2.71597	2.82547	chr3D	508079513	508084009	-	IQ domain-containing protein	Os01g0896200			up
TraesCS3D02G393800	32.4465	1.30293	0.366214	3.55783	0.000373927	0.00226918	33	53	54	20	18	19	0.843944	1.14287	1.34152	0.470161	0.425584	0.454561	chr3D	508604916	508607915	+	RING/FYVE/PHD zinc finger superfamily protein	Os01g0894600			up
TraesCS3D02G401200	155.247	1.14647	0.175613	6.52836	6.64928e-11	1.37489e-09	195	235	216	102	92	100	4.38645	4.45727	4.71993	2.10909	1.91329	2.10435	chr3D	515776261	515778438	+	NAC domain-containing protein	Os01g0884300	AT5G63790	ANAC102; NAC domain containing protein 102	up
TraesCS3D02G402300	771.655	1.07665	0.106046	10.1527	3.22401e-24	1.79388e-22	1001	1097	1056	494	499	517	22.5899	20.8741	23.1497	10.2476	10.411	10.9146	chr3D	516855682	516857557	+	Amino acid permease	Os01g0882800	AT5G63850	AAP4	up
TraesCS3D02G403800	167.326	1.90212	0.198914	9.56254	1.14906e-21	5.58081e-20	222	338	244	55	74	86	4.95869	6.36579	5.29427	1.12926	1.52812	1.79701	chr3D	517811310	517812966	-	Acyl-[acyl-carrier-protein] desaturase	Os01g0880800			up
TraesCS3D02G405200	30.4891	2.3172	0.403461	5.7433	9.28516e-09	1.46178e-07	48	53	52	12	9	10	1.50524	1.4014	1.58406	0.34591	0.260928	0.293362	chr3D	519667512	519670124	+	RING/U-box superfamily protein				up
TraesCS3D02G409800	39.8513	2.34239	0.389321	6.0166	1.78121e-09	3.09281e-08	78	76	47	21	11	8	2.01842	1.65826	1.18145	0.49952	0.263162	0.193662	chr3D	523416634	523418218	-	Cysteine-rich receptor kinase				up
TraesCS3D02G411600	43.0819	1.1666	0.329463	3.54091	0.000398753	0.00239776	44	79	59	35	20	26	0.767784	1.16235	1.00009	0.561399	0.322648	0.424423	chr3D	524201441	524203544	+	DUF868 family protein (DUF868)	Os01g0909400			up
TraesCS3D02G411900	282.739	1.13296	0.146305	7.74385	9.64494e-15	2.91103e-13	360	411	400	183	199	157	6.14077	5.91132	6.62801	2.86938	3.13824	2.5053	chr3D	524309193	524311285	-	alpha/beta-Hydrolases superfamily protein	Os01g0910500			up
TraesCS3D02G413800	26.7195	1.09198	0.40261	2.71226	0.00668257	0.026201	36	50	25	14	19	19	1.23539	1.44675	0.833384	0.441619	0.602795	0.609951	chr3D	526043895	526047566	+	AT1G65230-like protein	Os01g0912700			up
TraesCS3D02G415400	169.468	1.5766	0.176779	8.91849	4.72695e-19	1.9707e-17	237	299	233	82	81	96	27.1456	28.8765	25.9244	8.63339	8.57726	10.2863	chr3D	527135956	527136260	+	Protease inhibitor/seed storage/lipid transfer protein family protein	Os01g0914100			up
TraesCS3D02G416400	23.9451	1.40213	0.430878	3.25412	0.00113743	0.00591807	24	37	44	14	11	15	0.687793	0.894068	1.2249	0.368801	0.291442	0.40214	chr3D	527674494	527675712	-	DUF506 family protein	Os01g0915000	AT3G07350	F21O3.6 protein	up
TraesCS3D02G421300	73.6046	1.16751	0.243988	4.7851	1.709e-06	1.83064e-05	94	115	99	49	39	50	1.92712	1.98793	1.9716	0.923408	0.739194	0.958936	chr3D	533724301	533726300	+	lysine ketoglutarate reductase trans-splicing-like protein, putative (DUF707)	Os01g0919600			up
TraesCS3D02G431500	26.4624	3.08593	0.493746	6.25004	4.10358e-10	7.73072e-09	36	66	43	4	5	8	0.859037	1.32793	0.996736	0.0877377	0.110304	0.178582	chr3D	545250871	545252622	+	GDSL esterase/lipase				up
TraesCS3D02G432000	48.8086	1.6392	0.318355	5.14897	2.61916e-07	3.27488e-06	81	67	73	17	26	29	1.38033	0.962706	1.20843	0.266295	0.409622	0.46231	chr3D	545914272	545919082	-	Kinase family protein	Os01g0925700			up
TraesCS3D02G432900	3093.07	1.04151	0.0882308	11.8044	3.70551e-32	2.99413e-30	4064	4319	4151	2002	2065	2087	69.0192	61.8474	68.4812	31.2534	32.4227	33.1572	chr3D	546330609	546333596	-	glycosyltransferase family exostosin protein	Os01g0926600	AT1G27440	IRX10; Probable beta-1,4-xylosyltransferase IRX10	up
TraesCS3D02G433400	1186.01	1.78987	0.101044	17.7138	3.28115e-70	8.92784e-68	1771	1956	1819	564	500	555	24.957	23.2415	24.9006	7.30584	6.51414	7.31654	chr3D	546475280	546478284	-	glycosyltransferase family exostosin protein	Os01g0926700	AT5G61840	IRX10L; GUT1	up
TraesCS3D02G437200	36.4055	2.73473	0.403294	6.78098	1.19362e-11	2.70221e-10	60	84	49	9	13	7	1.72941	2.0415	1.37198	0.238455	0.346421	0.188749	chr3D	548571212	548574000	+	Dirigent protein				up
TraesCS3D02G438800	125.102	1.46806	0.208792	7.0312	2.04761e-12	5.03763e-11	182	205	168	50	76	76	3.06558	2.91151	2.74887	0.774156	1.1835	1.19755	chr3D	549489855	549495798	+	Carboxypeptidase	Os12g0257000			up
TraesCS3D02G440100	153.727	1.91592	0.191726	9.99303	1.63511e-23	8.75876e-22	229	276	230	54	78	64	6.34915	6.45225	6.19456	1.37623	1.99934	1.65996	chr3D	550457469	550458728	+	F-box family protein				up
TraesCS3D02G449300	53.3215	3.58167	0.377426	9.48973	2.31632e-21	1.10557e-19	102	101	93	9	9	7	2.73888	2.28674	2.42582	0.222143	0.223423	0.175837	chr3D	557710981	557712370	+	Methyl esterase 1, putative	Os01g0934900			up
TraesCS3D02G467300	31.4527	1.34864	0.367477	3.67	0.000242548	0.00155994	35	53	49	17	17	20	0.850867	1.0864	1.15716	0.379891	0.382081	0.454844	chr3D	570280982	570282418	+	Basic 7S globulin	Os01g0937100			up
TraesCS3D02G470500	103.807	1.56193	0.219942	7.10156	1.23356e-12	3.10153e-11	136	198	138	48	55	57	5.0759	6.23106	5.0033	1.64677	1.8978	1.99016	chr3D	572487178	572490161	-	Nascent polypeptide-associated complex subunit alpha-like protein	Os01g0938900			up
TraesCS3D02G471200	38.9306	4.36215	0.52085	8.37506	5.5194e-17	1.97251e-15	68	95	63	2	5	4	1.84149	2.16923	1.65731	0.049786	0.125183	0.101335	chr3D	573690171	573691639	+	Pimeloyl-[acyl-carrier protein] methyl ester esterase	Os01g0636400			up
TraesCS3D02G471500	702.876	1.1036	0.110988	9.94343	2.69381e-23	1.42492e-21	835	1080	987	480	445	434	21.5914	23.5473	24.7922	11.4091	10.6382	10.4984	chr3D	573870662	573872668	-	2-oxoglutarate (2OG) and Fe(II)-dependent oxygenase superfamily protein				up
TraesCS3D02G474500	798.318	1.51527	0.521831	2.90376	0.00368716	0.016015	1288	1327	955	188	400	667	63.5526	55.209	45.7744	8.52692	18.2469	30.788	chr3D	575618108	575618815	+	Arabinogalactan peptide 3				up
TraesCS3D02G476600	49.775	1.31153	0.29271	4.48065	7.44164e-06	6.98036e-05	64	75	75	31	30	26	1.75081	1.72999	1.99307	0.77954	0.758742	0.665383	chr3D	577249557	577251249	+	Endo-1,3-beta-glucanase	Os01g0947000			up
TraesCS3D02G477700	35.8476	1.82762	0.363325	5.03026	4.89816e-07	5.80706e-06	56	71	43	17	13	18	1.53677	1.64287	1.14629	0.428833	0.329821	0.462097	chr3D	577656933	577661532	-	'putative beta-1,3-glucanase	Os01g0942300			up
TraesCS3D02G478500	22.2928	5.47048	0.913886	5.98596	2.15119e-09	3.69729e-08	32	56	45	2	1	0	0.923879	1.36325	1.26206	0.0530777	0.0266918	0	chr3D	578052683	578053892	+	'putative beta-1,3-glucanase	Os01g0942300			up
TraesCS3D02G478700	77.4645	4.15814	0.356881	11.6513	2.25862e-31	1.75588e-29	154	157	131	10	8	7	2.5222	2.16811	2.08417	0.150549	0.121133	0.10725	chr3D	578104983	578109272	-	B3 domain-containing protein				up
TraesCS3D02G486400	23.8195	1.05925	0.423029	2.50396	0.0122812	0.0433661	32	34	31	12	23	12	1.44431	1.29393	1.35917	0.49786	0.959733	0.506675	chr3D	582249692	582250465	-	Dirigent protein	Os12g0174700			up
TraesCS3D02G486600	20.4349	1.41219	0.447333	3.15691	0.0015945	0.007891	28	35	27	12	12	10	1.05519	1.11214	0.98841	0.415689	0.418085	0.352541	chr3D	582534676	582535602	-	Dirigent protein	Os12g0174700			up
TraesCS3D02G486700	13.7184	1.86344	0.581448	3.20482	0.00135147	0.00686032	26	25	14	5	8	5	1.01371	0.821873	0.530241	0.179196	0.288367	0.182369	chr3D	582610377	582611272	-	Dirigent protein	Os12g0174700			up
TraesCS3D02G489700	20.1378	1.97333	0.522363	3.77769	0.000158287	0.00107227	24	50	25	15	4	6	0.808505	1.42025	0.818115	0.464494	0.124579	0.189087	chr3D	584048741	584049857	+	Germin-like protein 1-1	Os01g0952000			up
TraesCS3D02G493300	25.7363	1.69666	0.442276	3.83619	0.000124958	0.000871044	33	52	35	18	5	14	3.84276	5.10569	3.95913	1.92672	0.538285	1.52509	chr3D	586582322	586582621	-	Oxidation resistance protein 1				up
TraesCS3D02G493400	31.5064	1.83343	0.382467	4.79369	1.63743e-06	1.75922e-05	54	51	43	15	16	11	5.665	4.51127	4.38205	1.44649	1.55181	1.07954	chr3D	586594678	586595010	-	ralf-like 32				up
TraesCS3D02G495800	27.6198	1.40883	0.399238	3.52879	0.000417471	0.00249548	35	42	44	14	21	11	1.00139	1.01323	1.2229	0.368197	0.555478	0.294419	chr3D	587751008	587752228	-	Calcium-dependent lipid-binding domain-containing protein	Os01g0953500	AT5G12300		up
TraesCS3D02G499700	12.2015	1.44761	0.592967	2.44129	0.0146348	0.0499956	15	28	12	7	6	7	0.699616	1.10116	0.543691	0.300112	0.258722	0.305426	chr3D	589417106	589417854	-	Calcium-binding protein	Os01g0955100			up
TraesCS3D02G500100	11.4088	3.16182	0.747683	4.22882	2.34919e-05	0.000197068	17	30	16	3	1	3	1.30237	1.93789	1.19072	0.211263	0.070827	0.215004	chr3D	589572386	589572841	-	Calcium-binding protein	Os01g0955500			up
TraesCS3D02G517200	86.9009	2.1194	0.246619	8.59383	8.41192e-18	3.22785e-16	132	174	123	29	33	37	9.48829	10.5459	8.58859	1.91615	2.19301	2.48802	chr3D	600584896	600585381	+	Abscisic stress-ripening protein 1				up
TraesCS3D02G518200	31.1246	1.1499	0.369274	3.11396	0.00184596	0.00891973	37	58	36	20	23	16	1.20015	1.5863	1.13433	0.596323	0.689725	0.485505	chr3D	600819763	600820839	-	Peroxidase	Os01g0962700			up
TraesCS3D02G520100	23.4773	2.37786	0.491062	4.84229	1.28353e-06	1.40828e-05	49	39	30	3	11	9	1.0903	0.731708	0.648447	0.0613605	0.226285	0.187341	chr3D	602723144	602728520	-	DNA-directed RNA polymerase subunit beta	Os01g0967600			up
TraesCS3D02G531300	52.0136	3.67459	0.411839	8.9224	4.56305e-19	1.90457e-17	108	123	62	8	5	10	13.6699	13.1271	7.62317	0.930783	0.585092	1.18408	chr3D	607379708	607379983	+	Phosphatidylinositol-3-phosphatase myotubularin-1	Os01g0971000			up
TraesCS3D02G531900	32.9937	1.37337	0.41273	3.32753	0.000876186	0.00473546	39	69	38	23	7	26	1.61044	2.40243	1.52428	0.873021	0.267234	1.00437	chr3D	607922801	607923646	+	Two-component response regulator	Os01g0971800	AT5G59570	BOA; Transcription factor BOA	up
TraesCS3D02G533200	1414.27	3.62671	0.112424	32.2591	2.62272e-228	1.04665e-224	2380	3129	2428	235	215	195	47.2405	52.3679	46.8154	4.28768	3.94538	3.62086	chr3D	608950841	608953333	+	Cytochrome P450		AT2G29090	CYP707A2; Abscisic acid 8'-hydroxylase 2	up
TraesCS3D02G533300	385.84	5.67661	0.260588	21.7839	3.29802e-105	1.80845e-102	754	671	838	17	13	15	16.5247	12.3996	17.8406	0.342474	0.263402	0.307533	chr3D	608981203	609006658	+	Cytochrome P450		AT2G29090	CYP707A2; Abscisic acid 8'-hydroxylase 2	up
TraesCS3D02G534100	418.776	1.21065	0.128078	9.45241	3.31129e-21	1.57003e-19	571	615	576	259	279	231	9.56252	8.68427	9.37046	3.98706	4.3197	3.61899	chr3D	609166173	609171927	-	Vacuolar-processing enzyme	Os01g0559600			up
TraesCS3D02G536200	85.4801	1.27457	0.244915	5.20413	1.94912e-07	2.4913e-06	99	128	138	40	51	61	2.39673	2.61286	3.24538	0.890146	1.14148	1.38151	chr3D	610072809	610075421	+	Plant-specific domain TIGR01615 family protein	Os01g0973600			up
TraesCS3D02G538900	1088.9	1.68066	0.106371	15.8	3.11237e-56	5.6315e-54	1650	1718	1628	516	495	564	30.3057	26.6063	29.0467	8.71177	8.4054	9.69076	chr3D	611251436	611254556	-	Pectin acetylesterase	Os01g0974500			up
TraesCS3D02G539100	282.757	1.53007	0.146096	10.473	1.14886e-25	6.84296e-24	371	500	403	161	145	137	10.2213	11.6151	10.7855	4.07731	3.69328	3.53094	chr3D	611295513	611298438	+	Pectin acetylesterase	Os01g0974500			up
TraesCS3D02G539900	505.313	1.59338	0.126901	12.5561	3.67937e-36	3.53343e-34	707	778	800	242	247	276	21.7992	20.2266	23.9614	6.85887	7.04094	7.96101	chr3D	611558238	611559758	+	Soluble inorganic pyrophosphatase	Os01g0974800	AT1G01050	PPA1; Soluble inorganic pyrophosphatase 1	up
TraesCS3D02G540100	786.878	1.40534	0.114098	12.3169	7.34877e-35	6.6568e-33	1078	1150	1208	445	415	452	27.3884	24.6359	29.8138	10.3926	9.74785	10.743	chr3D	611567233	611568964	-	Soluble inorganic pyrophosphatase	Os01g0974800	AT1G01050	PPA1; Soluble inorganic pyrophosphatase 1	up
TraesCS3D02G540200	4462.3	2.76692	0.0889413	31.1095	1.79085e-212	4.59436e-209	7561	8468	7449	1227	1071	1181	186.669	176.278	178.646	27.8455	24.4454	27.2761	chr3D	611673342	611674917	+	O-methyltransferase	Os08g0157500			up
TraesCS3D02G540600	328.19	1.07053	0.13527	7.91404	2.49174e-15	7.84007e-14	418	459	462	210	219	215	9.85988	9.12915	10.5862	4.55336	4.77587	4.74431	chr3D	611918053	611919686	-	MYB transcription factor	Os01g0975300	AT5G59780	MYB59; Transcription factor MYB59	up
TraesCS3D02G543800	624.096	7.29451	0.44171	16.5143	2.89737e-61	5.99789e-59	1284	1139	1289	4	5	15	9.76605	7.30466	9.52378	0.027966	0.035159	0.106729	chr3D	613732672	613737768	+	Serine/threonine-protein kinase ATM				up
TraesCS3D02G545100	624.682	2.16936	0.136404	15.9039	5.95322e-57	1.10216e-54	1097	951	1012	219	239	233	18.1883	13.295	16.2993	3.3377	3.66351	3.61394	chr3D	614675245	614677525	+	Arginine decarboxylase				up
TraesCS3D02G545300	35.5371	2.37267	0.387235	6.12721	8.94354e-10	1.61417e-08	45	64	71	10	13	12	1.15932	1.39025	1.77685	0.236814	0.309633	0.289208	chr3D	614883319	614884674	+	Hydroxycinnamoyl-CoA transferase 2				up
TraesCS4A02G004100	582.011	1.98534	0.123026	16.1376	1.38852e-58	2.68846e-56	884	1062	865	226	220	268	11.7021	11.8538	11.1232	2.75002	2.69244	3.31883	chr4A	2951235	2959545	-	Hexosyltransferase	Os03g0184300			up
TraesCS4A02G005800	18.4909	7.67518	1.24794	6.15026	7.73549e-10	1.40995e-08	27	49	37	0	0	0	0.985603	1.50819	1.31203	0	0	0	chr4A	3387727	3388683	+	Ethylene-responsive transcription factor	Os03g0182800	AT3G14230	RAP2-2; Ethylene-responsive transcription factor RAP2-2	up
TraesCS4A02G006800	85.7576	2.2605	0.261859	8.63251	6.0022e-18	2.32054e-16	130	136	160	32	22	36	1.80073	1.58842	2.15292	0.407448	0.281735	0.466495	chr4A	4526365	4531669	-	DUF936 family protein	Os03g0181800	AT3G14170	Plant protein of unknown function (DUF936)	up
TraesCS4A02G007800	111.797	2.41939	0.240626	10.0545	8.77284e-24	4.75607e-22	202	199	166	28	31	48	7.17874	5.9631	5.7307	0.914686	1.01853	1.59579	chr4A	4833396	4834378	-	Jasmonate ZIM domain protein	Os03g0181100			up
TraesCS4A02G008500	156.154	1.11921	0.203576	5.49772	3.84733e-08	5.52841e-07	162	292	200	85	119	96	4.63121	7.03857	5.55407	2.23365	3.14513	2.56737	chr4A	5122126	5123597	+	Methyl esterase				up
TraesCS4A02G010000	39.9143	4.39551	0.520433	8.44588	3.01766e-17	1.10371e-15	78	69	81	3	5	3	1.46814	1.09507	1.48102	0.0519052	0.0870073	0.0528241	chr4A	5835053	5839914	-	Kinase-like protein	Os03g0179400	AT2G05940	RIPK; Serine/threonine-protein kinase RIPK	up
TraesCS4A02G011900	161.253	1.59545	0.20186	7.90376	2.70603e-15	8.49202e-14	207	304	226	76	63	105	4.4337	5.49025	4.70227	1.49633	1.24753	2.1039	chr4A	6884841	6888795	+	Acyl-CoA N-acyltransferases-like protein	Os03g0177000	AT2G06025	Acyl-CoA N-acyltransferases (NAT) superfamily protein	up
TraesCS4A02G015500	153.416	3.74121	0.241167	15.513	2.83541e-54	4.89606e-52	250	348	269	20	19	26	12.2835	14.4172	12.8391	0.903291	0.863073	1.19507	chr4A	9623014	9623724	-	ARM repeat superfamily protein	Os03g0172100			up
TraesCS4A02G015600	58.7783	5.87691	0.6406	9.17408	4.55459e-20	2.01459e-18	100	155	98	5	1	0	5.33346	6.97048	5.07736	0.24513	0.0493085	0	chr4A	9625932	9626586	-	Ribosomal RNA large subunit methyltransferase K/L	Os03g0172100			up
TraesCS4A02G015700	169.913	2.70033	0.226995	11.896	1.24199e-32	1.02902e-30	224	410	268	32	54	52	5.84847	9.0261	6.79722	0.768	1.30347	1.2701	chr4A	9906579	9908081	-	Protein translocase subunit SecA 2	Os03g0172100			up
TraesCS4A02G016400	481.115	2.12767	0.13862	15.3489	3.5998e-53	5.99963e-51	754	745	850	185	183	177	11.7801	9.81425	12.9003	2.65685	2.64328	2.58697	chr4A	11182986	11188522	+	Sucrose transporter	Os03g0170900			up
TraesCS4A02G020600	124.742	2.09416	0.207356	10.0993	5.56206e-24	3.06161e-22	202	222	186	44	48	52	4.42426	4.09982	3.95736	0.885848	0.97195	1.06545	chr4A	14163817	14168150	-	lipase (DUF620)	Os03g0167400			up
TraesCS4A02G022700	395.415	2.76838	0.141573	19.5544	3.7856e-85	1.40171e-82	672	737	670	107	107	94	9.14521	8.45696	8.85731	1.33852	1.34624	1.19672	chr4A	16245465	16249343	+	Homeobox protein BEL1 like	Os03g0165300			up
TraesCS4A02G023300	149.714	1.75734	0.18634	9.43086	4.06726e-21	1.91709e-19	222	265	212	69	64	75	10.0982	10.1638	9.36758	2.88506	2.69142	3.19146	chr4A	16501475	16502847	-	Annexin				up
TraesCS4A02G027700	27.9641	1.10344	0.380304	2.90147	0.00371415	0.0161079	36	40	39	18	15	21	0.952029	0.891928	1.00188	0.437559	0.366735	0.519524	chr4A	19620174	19622731	-	Heat shock transcription factor	Os03g0161900			up
TraesCS4A02G031000	248.166	1.35878	0.153434	8.85579	8.30939e-19	3.41274e-17	318	442	325	143	134	147	5.67078	6.646	5.62992	2.34406	2.20919	2.45229	chr4A	24215863	24218891	-	Protein kinase	Os03g0159100	AT5G56460	PBL16; Probable serine/threonine-protein kinase PBL16	up
TraesCS4A02G035400	130.469	1.19134	0.199394	5.97479	2.30384e-09	3.93935e-08	143	226	183	75	79	88	4.11159	5.47904	5.11126	1.98222	2.09998	2.36699	chr4A	27589147	27590361	+	ethylene-responsive transcription factor	Os03g0174400			up
TraesCS4A02G041200	100.334	2.75414	0.261123	10.5473	5.22698e-26	3.14991e-24	145	244	146	27	28	24	3.35239	4.75661	3.279	0.573808	0.59849	0.519082	chr4A	34669001	34670511	+	Clathrin heavy chain	Os10g0200700			up
TraesCS4A02G042100	1566.29	1.57594	0.0947199	16.6379	3.7012e-62	7.96012e-60	2160	2644	2289	795	752	847	31.9195	32.9448	32.8588	10.7991	10.2739	11.7091	chr4A	35566497	35568969	-	Mannitol transporter, putative, expressed	Os03g0197100	AT2G18480	PLT3; Probable polyol transporter 3	up
TraesCS4A02G044400	281.748	1.0504	0.161845	6.49018	8.57362e-11	1.75112e-09	327	518	316	193	177	189	4.27205	5.70612	4.01032	2.31773	2.13784	2.30988	chr4A	37006921	37009594	+	Cytochrome b561 and DOMON domain-containing protein	Os03g0194300			up
TraesCS4A02G053500	77.8882	2.60117	0.273773	9.50119	2.07499e-21	9.92362e-20	140	136	126	24	18	25	2.32452	1.90399	2.03225	0.366297	0.276306	0.388314	chr4A	45140070	45145543	+	Glucan endo-1,3-beta-glucosidase 3		AT1G13830	Carbohydrate-binding X8 domain superfamily protein	up
TraesCS4A02G055500	161.95	1.14461	0.212633	5.38302	7.32463e-08	1.00048e-06	167	296	218	73	112	122	5.09076	7.60816	6.45542	2.04553	3.15644	3.47908	chr4A	46282730	46284222	+	B3 domain-containing protein	Os03g0212300			up
TraesCS4A02G060600	21.0003	1.35519	0.449704	3.01353	0.00258229	0.0118655	25	39	28	11	16	9	1.30938	1.72231	1.42457	0.529583	0.774743	0.440967	chr4A	57434580	57435348	+	Phytosulfokines 3 family protein	Os03g0232400	AT3G49780	PSK3; Phytosulfokines 3	up
TraesCS4A02G060900	76.3113	1.75944	0.288976	6.08855	1.13935e-09	2.03084e-08	107	162	91	41	20	45	2.33331	2.97869	1.92767	0.821843	0.40321	0.917993	chr4A	58110287	58111967	-	Lecithin-cholesterol acyltransferase-like 1	Os03g0232800			up
TraesCS4A02G064000	67.9408	1.31181	0.272937	4.8063	1.53749e-06	1.66004e-05	66	129	101	44	38	37	1.24495	2.05174	1.85069	0.76292	0.662683	0.652905	chr4A	60879984	60883661	+	Cytochrome P450 family protein, expressed	Os03g0223100			up
TraesCS4A02G068400	123.517	1.08795	0.216404	5.0274	4.97176e-07	5.88848e-06	169	153	181	72	68	100	3.63092	2.77168	3.77756	1.42193	1.35068	2.00987	chr4A	66909705	66911330	+	3-ketoacyl-CoA synthase	Os03g0245700			up
TraesCS4A02G068900	409.037	2.09628	0.134952	15.5335	2.05748e-54	3.56132e-52	575	772	662	148	170	154	16.6698	18.8713	18.6433	3.94405	4.55644	4.1766	chr4A	67259908	67261208	+	Proline-rich protein	Os03g0245200	AT4G38770	PRP4; Proline-rich protein 4	up
TraesCS4A02G075600	530.592	1.68799	0.119195	14.1616	1.58365e-45	2.13031e-43	713	931	808	247	262	256	13.082	14.4031	14.4012	4.16579	4.44424	4.39402	chr4A	75213035	75215412	-	Glutamate decarboxylase	Os03g0236200	AT2G02010	GAD4; glutamate decarboxylase 4	up
TraesCS4A02G078900	136.223	2.52281	0.222552	11.3358	8.72017e-30	6.29544e-28	205	285	215	52	28	43	2.95442	3.46326	3.00995	0.688871	0.373069	0.579729	chr4A	80164180	80169813	+	Microtubule-associated protein 70-4	Os03g0215700			up
TraesCS4A02G079700	260.156	1.37405	0.149082	9.21674	3.0626e-20	1.36728e-18	346	445	347	156	133	152	5.58559	6.05725	5.44158	2.31491	1.98499	2.29549	chr4A	81799132	81802040	+	Bifunctional uridylyltransferase/uridylyl-removing enzyme	Os03g0247900			up
TraesCS4A02G080400	228.866	1.30929	0.165625	7.9051	2.67715e-15	8.40506e-14	292	420	281	135	147	119	13.0947	15.8812	12.2411	5.56498	6.09457	4.99228	chr4A	83311816	83312671	-	Oxidoreductase/ transition metal ion binding protein	Os03g0249700			up
TraesCS4A02G081000	34.0738	1.4381	0.358849	4.00754	6.13556e-05	0.000465944	40	67	45	17	18	21	1.2399	1.75115	1.35501	0.484387	0.515837	0.608954	chr4A	83571253	83572472	-	Nuclear factor Y subunit C	Os03g0251350			up
TraesCS4A02G082000	6.52418	2.80151	0.932513	3.00426	0.00266228	0.0121749	12	17	6	2	2	1	1.60617	1.91858	0.780124	0.246069	0.247487	0.125213	chr4A	85145772	85146138	-	RADIALIS-like transcription factor	Os03g0252900			up
TraesCS4A02G087100	43.0335	1.24127	0.321885	3.85627	0.000115131	0.000810882	55	77	52	25	33	20	2.2525	2.65897	2.06875	0.941149	1.24948	0.766249	chr4A	91618779	91620590	+	Phospholipase A2	Os03g0261100			up
TraesCS4A02G093100	287.807	1.24988	0.147912	8.45012	2.91001e-17	1.06596e-15	341	511	381	176	171	172	6.37035	8.04918	6.91411	3.02231	2.95337	3.00591	chr4A	100634071	100636206	-	Fructose-1,6-bisphosphatase class 1	Os03g0267300	AT3G55800	SBPASE; Sedoheptulose-1,7-bisphosphatase, chloroplastic	up
TraesCS4A02G095900	53.4173	1.18867	0.292684	4.06127	4.8807e-05	0.000379761	85	75	63	35	27	37	1.77172	1.31813	1.27561	0.670597	0.520299	0.721468	chr4A	103784467	103786142	+	Eukaryotic aspartyl protease family protein, expressed	Os03g0271900	AT5G02190	PCS1; Aspartic proteinase PCS1	up
TraesCS4A02G096400	176.402	7.73831	0.666276	11.6143	3.48716e-31	2.68482e-29	359	329	364	4	0	1	6.02371	4.65466	5.93299	0.0616945	0	0.0156967	chr4A	104409044	104412240	-	Laccase	Os03g0273200	AT2G29130	LAC2; Laccase-2	up
TraesCS4A02G097900	2092.85	2.19084	0.112798	19.4226	4.97021e-84	1.80316e-81	3522	3214	3550	738	791	759	43.415	33.4055	42.5091	8.36226	9.01447	8.75248	chr4A	109423420	109426774	+	70 kDa heat shock protein	Os03g0276500	AT5G02500	MED37E; Probable mediator of RNA polymerase II transcription subunit 37e	up
TraesCS4A02G098600	77.234	4.92418	0.435501	11.3069	1.21236e-29	8.64819e-28	110	184	161	3	5	7	1.564	2.2059	2.22369	0.0392088	0.0657247	0.093107	chr4A	110636805	110639367	-	70 kDa heat shock protein	Os03g0277300	AT5G02500	MED37E; Probable mediator of RNA polymerase II transcription subunit 37e	up
TraesCS4A02G098900	77.7579	3.83765	0.353609	10.8528	1.93362e-27	1.24908e-25	99	198	148	14	6	11	3.90789	6.59014	5.67507	0.507986	0.218963	0.406199	chr4A	110909421	110910381	-	NAD(P)H dehydrogenase (Quinone)	Os05g0501300			up
TraesCS4A02G104000	15.3171	1.68037	0.627595	2.67747	0.00741807	0.0285993	35	9	24	4	5	13	1.37382	0.297869	0.915112	0.144324	0.181444	0.477356	chr4A	117666794	117670268	+	Sulfite exporter TauE/SafE family protein				up
TraesCS4A02G107000	151.866	1.73463	0.212529	8.16184	3.29956e-16	1.11224e-14	171	330	215	80	66	68	9.55799	15.5527	11.6738	4.11034	3.41057	3.55564	chr4A	122627022	122627745	-	Low temperature and salt responsive protein family	Os03g0286900	AT2G38905	At2g38901/At2g38901	up
TraesCS4A02G107100	2654.61	1.86597	0.12461	14.9745	1.07781e-50	1.69413e-48	3426	5715	3603	1213	1180	1087	239.369	336.681	244.538	77.9037	76.2212	71.0475	chr4A	122735681	122736278	-	Low temperature and salt responsive protein family	Os03g0286900	AT2G38905	At2g38901/At2g38901	up
TraesCS4A02G107200	22.872	1.11684	0.438504	2.54693	0.0108675	0.0391988	20	36	39	19	12	13	0.633439	0.96139	1.19989	0.553153	0.351374	0.385174	chr4A	123074338	123076640	-	Phosphatidylinositol transfer protein, expressed	Os03g0287100			up
TraesCS4A02G107400	261.58	1.30353	0.15235	8.55613	1.16722e-17	4.43154e-16	313	415	398	152	144	163	6.11543	6.8368	7.55385	2.72988	2.60111	2.97927	chr4A	124205088	124209288	+	Glycosyltransferases	Os03g0287800	AT2G37090	IRX9; Glycosyltransferases (Fragment)	up
TraesCS4A02G110000	1183.61	3.04113	0.112218	27.1003	9.77605e-162	1.46301e-158	2046	2154	2150	244	261	275	28.3632	25.1778	28.9528	3.10926	3.34506	3.56633	chr4A	133839913	133843760	-	Trichome birefringence-like protein	Os03g0291800	AT2G40150	TBL28; Protein trichome birefringence-like 28	up
TraesCS4A02G111000	146.104	1.37778	0.184232	7.47852	7.51648e-14	2.11158e-12	195	230	212	73	88	86	4.0048	3.98287	4.22946	1.37812	1.67087	1.65228	chr4A	136233163	136235872	+	Protein CHUP1, chloroplastic	Os03g0294100	AT1G07120	CHUP1-like protein	up
TraesCS4A02G111600	82.6262	1.1275	0.230521	4.89108	1.00285e-06	1.12541e-05	100	137	107	51	51	56	1.7066	1.9714	1.77386	0.800055	0.804666	0.894045	chr4A	136616533	136620705	-	Protein kinase family protein, putative, expressed	Os03g0294800	AT2G40270	Inactive receptor-like serine/threonine-protein kinase At2g40270	up
TraesCS4A02G116400	33.9534	4.83505	0.623908	7.74962	9.21699e-15	2.78655e-13	53	77	69	3	1	3	2.04361	2.50343	2.58448	0.106331	0.035648	0.108214	chr4A	141124529	141125518	+	Pathogenesis-related protein 1	Os03g0300400			up
TraesCS4A02G119400	42.0474	4.62228	0.535616	8.62984	6.14386e-18	2.37403e-16	76	96	73	7	2	1	2.97645	3.17014	2.77722	0.252	0.072415	0.0366374	chr4A	147444968	147446107	-	Universal stress protein family protein, expressed	Os03g0305400	AT3G62550	Adenine nucleotide alpha hydrolases-like superfamily protein	up
TraesCS4A02G122100	27.1316	4.29374	0.614807	6.98389	2.87119e-12	6.95604e-11	49	50	56	4	0	4	1.19872	1.03137	1.3308	0.0899496	0	0.0915421	chr4A	150866098	150868376	+	Bidirectional sugar transporter SWEET				up
TraesCS4A02G125500	313.663	1.95324	0.141894	13.7655	4.11155e-43	5.06595e-41	460	573	476	141	129	122	12.4379	13.0637	12.5025	3.50448	3.22471	3.08593	chr4A	161427810	161430983	+	ABC(ATP-binding) family transporter	Os03g0316900			up
TraesCS4A02G127900	256.735	1.09469	0.149351	7.32967	2.30723e-13	6.20732e-12	326	376	353	158	154	186	8.62768	8.39047	9.07515	3.84371	3.76799	4.60499	chr4A	164686255	164688478	-	Peroxidase	Os03g0339300			up
TraesCS4A02G136500	50.8795	1.85909	0.306152	6.07244	1.25978e-09	2.22726e-08	64	94	84	25	23	19	1.20074	1.48703	1.53092	0.431149	0.398944	0.333475	chr4A	191118052	191121423	+	Non-specific serine/threonine protein kinase	Os03g0339900	AT2G40580		up
TraesCS4A02G136600	28.2354	4.55861	0.654884	6.96095	3.37985e-12	8.1199e-11	65	58	40	6	1	0	1.61732	1.21684	0.96682	0.137231	0.0230036	0	chr4A	191129953	191131558	+	Peroxidase	Os03g0339300	AT5G05340	PER52; Peroxidase 52	up
TraesCS4A02G140500	286.654	1.85099	0.149858	12.3516	4.77663e-35	4.37095e-33	389	537	436	139	124	116	9.97753	11.6137	10.8633	3.27722	2.94041	2.78336	chr4A	216008620	216012960	+	Bidirectional sugar transporter SWEET	Os03g0341300			up
TraesCS4A02G173300	46.2958	1.15824	0.325063	3.56313	0.000366457	0.00223026	52	60	80	23	26	38	1.55662	1.51444	2.32633	0.632884	0.719558	1.06415	chr4A	440868048	440869430	-	Myb family transcription factor, putative, expressed	Os11g0700500			up
TraesCS4A02G175600	958.944	1.17325	0.1371	8.55762	1.15218e-17	4.37908e-16	1074	1859	1136	608	594	592	63.4844	92.6541	65.2295	33.0357	32.461	32.7358	chr4A	446614129	446614902	+	Metallothionein	Os11g0704500			up
TraesCS4A02G180500	544.154	1.83596	0.133527	13.7497	5.11067e-43	6.26476e-41	845	898	818	203	242	279	27.8485	24.9542	26.1879	6.14975	7.37349	8.60176	chr4A	454762771	454763917	-	PRA1 family protein	Os11g0107600	AT2G38360	PRA1B4; PRA1 family protein B4	up
TraesCS4A02G183300	43.1832	1.2742	0.322289	3.9536	7.69825e-05	0.000568333	61	80	45	28	24	25	1.40196	1.55031	1.00467	0.591537	0.509954	0.537509	chr4A	460459288	460461033	+	Alpha/beta-Hydrolases superfamily protein, putative				up
TraesCS4A02G196500	26.5938	1.33889	0.407389	3.28652	0.00101435	0.00536514	30	56	31	17	13	16	1.00386	1.58001	1.00766	0.522897	0.402167	0.500851	chr4A	478742823	478746089	+	type one serine/threonine protein phosphatase 6	Os11g0153300	AT3G52710	Putative uncharacterized protein At3g52710	up
TraesCS4A02G196800	52.9673	3.33501	0.384049	8.68383	3.82671e-18	1.50539e-16	114	88	86	11	4	14	2.50787	1.63232	1.83781	0.222438	0.0813529	0.288116	chr4A	478866288	478868416	-	BTB/POZ domain-containing protein	Os11g0111900			up
TraesCS4A02G199700	1274	1.66797	0.0992238	16.8102	2.05371e-63	4.61014e-61	1743	2281	1850	606	600	650	94.8446	104.656	97.7889	30.3113	30.1842	33.0878	chr4A	487868350	487868991	-	Late embryogenesis abundant (LEA) hydroxyproline-rich glycoprotein family	Os11g0157200	AT3G52470	Late embryogenesis abundant (LEA) hydroxyproline-rich glycoprotein family	up
TraesCS4A02G201700	152.158	1.07684	0.181274	5.94041	2.84315e-09	4.7998e-08	188	255	184	92	101	105	4.24265	4.85223	4.03366	1.90847	2.10724	2.2167	chr4A	491452191	491454025	-	Peroxidase	Os11g0210100			up
TraesCS4A02G202300	172.316	2.18734	0.187886	11.6419	2.5241e-31	1.95626e-29	252	328	276	76	61	52	5.12422	5.62371	5.45179	1.42055	1.14675	0.989167	chr4A	492029965	492032871	-	Alcohol dehydrogenase	Os11g0210500	AT1G77120	ADH1; Alcohol dehydrogenase class-P	up
TraesCS4A02G203000	36.659	1.41364	0.350876	4.02889	5.60412e-05	0.000429948	45	74	44	19	18	24	1.7506	2.42733	1.66276	0.67943	0.647381	0.873422	chr4A	493613995	493614892	+	Dirigent protein	Os11g0214900			up
TraesCS4A02G208400	18197.9	1.27498	0.103206	12.3537	4.65427e-35	4.26442e-33	22566	33504	22428	11022	11015	10356	1946.48	2436.77	1879.27	873.922	878.401	835.654	chr4A	501468566	501469147	+	Abscisic stress-ripening protein	Os11g0167800			up
TraesCS4A02G213600	25.2181	2.22446	0.464578	4.78813	1.68343e-06	1.8054e-05	38	34	52	6	14	7	3.0944	2.3345	4.11338	0.449119	1.05398	0.533249	chr4A	511753946	511754482	+	Eukaryotic translation initiation factor 3 subunit A				up
TraesCS4A02G214300	100.165	1.62959	0.229163	7.11106	1.15159e-12	2.90457e-11	140	164	153	65	43	41	3.4711	3.42851	3.68497	1.48139	0.985646	0.95096	chr4A	512537890	512539298	+	Protein BPS1, chloroplastic	Os11g0198200			up
TraesCS4A02G215100	92.4914	1.86809	0.23386	7.98807	1.37063e-15	4.39929e-14	133	147	157	42	43	36	3.44933	3.21457	3.95535	1.00127	1.03101	0.873422	chr4A	513341501	513342847	+	WEB family protein	Os11g0195800			up
TraesCS4A02G215500	26.6058	1.11835	0.39896	2.80316	0.00506052	0.0208472	38	41	31	14	14	23	1.53646	1.39779	1.21759	0.520333	0.523333	0.869968	chr4A	513999453	514003458	-	Rubredoxin				up
TraesCS4A02G219700	80.8166	1.55134	0.242026	6.40982	1.45694e-10	2.90955e-09	116	126	121	40	36	49	2.24757	2.05848	2.27742	0.712413	0.644867	0.888157	chr4A	521917748	521920022	-	NAC domain-containing protein, putative	Os11g0184900	AT1G77450	NAC032	up
TraesCS4A02G225100	122.141	1.10951	0.212952	5.21015	1.88692e-07	2.4161e-06	164	161	176	73	64	98	1.09734	0.908332	1.14396	0.44899	0.395904	0.613425	chr4A	533000113	533006915	+	Sucrose-phosphate synthase	Os11g0236100	AT4G10120	SPS4; Probable sucrose-phosphate synthase 4	up
TraesCS4A02G227100	399.071	3.23698	0.160868	20.122	4.73542e-90	1.96624e-87	629	890	674	84	61	88	16.5464	19.7408	17.2232	2.03118	1.48353	2.16558	chr4A	535425594	535426921	+	Glucuronoxylan 4-O-methyltransferase	Os11g0242600	AT4G09990	GXM2; Glucuronoxylan 4-O-methyltransferase 2	up
TraesCS4A02G232400	133.755	1.25046	0.191532	6.52871	6.63372e-11	1.37207e-09	157	221	193	77	79	85	5.16447	6.12972	6.16717	2.32827	2.40251	2.61567	chr4A	541987324	541988454	+	Tetrapyrrole-binding protein, chloroplastic	Os11g0267000			up
TraesCS4A02G235800	146.1	1.04564	0.199054	5.25304	1.49609e-07	1.94408e-06	212	203	177	112	74	104	5.87781	4.74568	4.76712	2.8544	1.89681	2.69744	chr4A	544380892	544382337	+	Peroxidase		AT5G67400	PER73; Peroxidase	up
TraesCS4A02G245900	204.805	1.17934	0.161978	7.28085	3.31725e-13	8.8059e-12	240	322	298	135	126	121	4.09985	4.63805	4.94511	2.11986	1.98994	1.93367	chr4A	556372710	556381847	+	p-loop containing nucleoside triphosphate hydrolases superfamily protein	Os03g0628800			up
TraesCS4A02G248200	5206.7	1.16094	0.113509	10.2278	1.48866e-24	8.41345e-23	7539	6490	7489	3302	3327	3164	101.844	73.9246	98.2762	41.003	41.5516	39.985	chr4A	559044432	559047975	+	Endoglucanase	Os03g0736300			up
TraesCS4A02G251100	63.3164	3.78879	0.370099	10.2372	1.35042e-24	7.65019e-23	93	137	128	7	6	13	3.05059	3.78916	4.07862	0.211065	0.181955	0.398917	chr4A	562408612	562414155	-	Pollen Ole e 1 allergen/extensin				up
TraesCS4A02G252100	157.714	1.06576	0.182005	5.85566	4.7513e-09	7.79046e-08	221	202	217	108	102	100	2.22877	1.71769	2.12586	1.00118	0.951012	0.943434	chr4A	564147522	564158490	+	Homeobox protein bel1-like protein	Os03g0732100			up
TraesCS4A02G253400	331.361	1.11045	0.140632	7.8961	2.87763e-15	9.003e-14	446	481	438	184	234	220	9.87992	8.98433	9.4253	3.74674	4.79234	4.55911	chr4A	565435085	565437909	-	Core-2/I-branching beta-1,6-N-acetylglucosaminyltransferase family protein	Os03g0731050			up
TraesCS4A02G258600	229.781	1.18594	0.160498	7.38914	1.47786e-13	4.05188e-12	297	342	324	164	119	144	12.937	12.561	13.7096	6.56654	4.79221	5.86783	chr4A	571212703	571214641	+	Ubiquinol-cytochrome C reductase hinge protein	Os03g0724600			up
TraesCS4A02G262500	41.5584	4.46263	0.529709	8.42468	3.61739e-17	1.31369e-15	69	116	59	5	1	5	1.50748	2.13689	1.25215	0.100413	0.0201983	0.102191	chr4A	574840238	574842365	-	MYB transcription factor	Os03g0720800			up
TraesCS4A02G263800	132.467	2.03695	0.201855	10.0911	6.04623e-24	3.31541e-22	192	230	221	56	56	46	3.0159	3.04625	3.37218	0.808576	0.813236	0.675946	chr4A	576050196	576054781	-	65-kDa microtubule-associated-like protein	Os03g0719000	AT2G01910	MAP65-6; 65-kDa microtubule-associated protein 6	up
TraesCS4A02G264600	4879.86	1.28764	0.0834867	15.4234	1.14025e-53	1.93178e-51	6632	7252	6972	2895	2850	2885	118.934	109.658	121.457	47.7229	47.2519	48.4001	chr4A	576930165	576932752	-	UDP-glucose 6-dehydrogenase	Os12g0443500	AT5G15490	UGD3; UDP-glucose 6-dehydrogenase	up
TraesCS4A02G269800	91.336	1.07747	0.235212	4.58086	4.63077e-06	4.54305e-05	99	171	109	56	57	66	3.33508	4.85724	3.56698	1.73411	1.77525	2.07996	chr4A	581329619	581331324	+	Microsomal glutathione S-transferase 3	Os03g0709000			up
TraesCS4A02G275300	95.6414	1.39721	0.227555	6.14009	8.24762e-10	1.49609e-08	153	136	127	50	59	51	3.83424	2.87375	3.09168	1.15179	1.36695	1.19563	chr4A	584532447	584535128	-	Haloacid dehalogenase-like hydrolase	Os03g0701200			up
TraesCS4A02G277300	52.2166	1.23329	0.289173	4.2649	1.99993e-05	0.000170741	61	93	69	31	36	28	1.11453	1.43274	1.22466	0.520644	0.608104	0.478585	chr4A	585377193	585380035	-	Nuclear transcription factor Y subunit	Os03g0696300			up
TraesCS4A02G280500	75.3199	1.19708	0.250786	4.7733	1.81229e-06	1.93149e-05	112	96	106	51	40	48	4.0378	2.91823	3.71223	1.69011	1.33321	1.61885	chr4A	588939453	588940421	+	DUF538 family protein, putative (Protein of unknown function, DUF538)	Os03g0692700			up
TraesCS4A02G281800	22.8018	1.20567	0.432207	2.78956	0.0052779	0.0215806	26	42	29	11	12	19	1.11446	1.51797	1.20752	0.433414	0.47554	0.761878	chr4A	589661336	589662764	+	Thioesterase family protein	Os03g0691400			up
TraesCS4A02G283900	2224.45	1.0579	0.109952	9.6215	6.48808e-22	3.17695e-20	3013	2856	3142	1458	1376	1557	44.3186	35.4215	44.8947	19.7134	18.7119	21.4247	chr4A	590655780	590660654	+	NRT1/PTR family protein 2.2	Os03g0687000	AT5G62680	NPF2.11; GTR2	up
TraesCS4A02G286400	117.676	1.27793	0.207883	6.14736	7.87828e-10	1.43344e-08	160	191	153	55	73	81	3.12261	3.14306	2.90062	0.986682	1.31714	1.47884	chr4A	591868708	591874175	+	Magnesium transporter MRS2-like protein	Os03g0684400			up
TraesCS4A02G291700	871.336	1.42879	0.118017	12.1067	9.73386e-34	8.33388e-32	1275	1291	1255	440	545	451	17.0721	14.5755	16.3238	5.41559	6.74662	5.64926	chr4A	594680010	594686528	+	ERD (Early-responsive to dehydration stress) family protein	Os03g0673800			up
[truncated: 3,270 more rows]
