# Supplementary material for: A Single‐Base Mutation in TaWAK3‐B Reduces Plant Height via Cytoskeleton in Bread Wheat
Source: Plant Biotechnol J. 2026 Jan 29;24(5):3261–78. doi: 10.1111/pbi.70563 (PMC13110162; doi:10.1111/pbi.70563)
Supplement: Supplementary file 6 — Table S6: Gene ontology (GO) term enrichments of DEGs in d14078 mutant. [file PBI-24-3261-s001.xlsx]

## Sheet: Sheet1
Table S6. Gene ontology (GO) term enrichments of DEGs in d14078 mutant.
GO term	Description	P-value	FDR
GO:0009834	plant-type secondary cell wall biogenesis	7.14e-69	6.69e-66
GO:0009768	photosynthesis, light harvesting in photosystem I	9.11e-37	4.27e-34
GO:0045492	xylan biosynthetic process	1.77e-31	5.52e-29
GO:0018298	protein-chromophore linkage	6.04e-24	1.42e-21
GO:0009877	nodulation	1.61e-18	3.02e-16
GO:0009416	response to light stimulus	5.39e-18	8.42e-16
GO:0046621	negative regulation of organ growth	1.24e-17	1.65e-15
GO:0045491	xylan metabolic process	2.49e-16	2.91e-14
GO:0006869	lipid transport	1.52e-14	1.43e-12
GO:0046274	lignin catabolic process	2.43e-12	1.9e-10
GO:1905582	response to mannose	4.24e-12	3.05e-10
GO:2000012	regulation of auxin polar transport	7.18e-12	4.8e-10
GO:1990937	xylan acetylation	1.05e-10	6.54e-09
GO:0009800	cinnamic acid biosynthetic process	1.17e-10	6.84e-09
GO:0061408	positive regulation of transcription from RNA polymerase II promoter in response to heat stress	2.08e-10	1.08e-08
GO:0009749	response to glucose	1.12e-09	5.24e-08
GO:0009744	response to sucrose	2.78e-09	1.24e-07
GO:0009862	systemic acquired resistance, salicylic acid mediated signaling pathway	7.22e-09	3.08e-07
GO:0006559	L-phenylalanine catabolic process	1.28e-08	5.23e-07
GO:0042594	response to starvation	2.12e-08	8.29e-07
GO:0055072	iron ion homeostasis	4.61e-08	1.73e-06
GO:0006826	iron ion transport	5.62e-08	2.02e-06
GO:0071456	cellular response to hypoxia	1.45e-07	5.04e-06
GO:0010047	fruit dehiscence	1.87e-07	6.24e-06
GO:1900030	regulation of pectin biosynthetic process	3.26e-07	1.05e-05
GO:0009734	auxin-activated signaling pathway	3.53e-07	1.1e-05
GO:0015800	acidic amino acid transport	4.62e-07	1.32e-05
GO:0110126	phloem loading	4.62e-07	1.32e-05
GO:1902074	response to salt	4.64e-07	1.32e-05
GO:0034605	cellular response to heat	8.32e-07	2.29e-05
GO:0006979	response to oxidative stress	1.05e-06	2.72e-05
GO:0009809	lignin biosynthetic process	1.76e-06	4.45e-05
GO:0016042	lipid catabolic process	1.95e-06	4.81e-05
GO:0042744	hydrogen peroxide catabolic process	2.19e-06	5.26e-05
GO:1902584	positive regulation of response to water deprivation	2.28e-06	5.35e-05
GO:2000652	regulation of secondary cell wall biogenesis	3.48e-06	7.76e-05
GO:0090357	regulation of tryptophan metabolic process	4.66e-06	9.93e-05
GO:0006556	S-adenosylmethionine biosynthetic process	7.49e-06	0.000153
GO:0046655	folic acid metabolic process	7.53e-06	0.000153
GO:0030245	cellulose catabolic process	9.33e-06	0.000186
GO:0070483	detection of hypoxia	1.22e-05	0.000237
GO:0006730	one-carbon metabolic process	1.37e-05	0.000263
GO:0000226	microtubule cytoskeleton organization	1.4e-05	0.000263
GO:0007017	microtubule-based process	2.24e-05	0.000411
GO:0009627	systemic acquired resistance	2.3e-05	0.000415
GO:0019953	sexual reproduction	2.42e-05	0.000429
GO:0042335	cuticle development	3.58e-05	0.000592
GO:0006024	glycosaminoglycan biosynthetic process	3.6e-05	0.000592
GO:0006065	UDP-glucuronate biosynthetic process	3.6e-05	0.000592
GO:0015790	UDP-xylose transmembrane transport	3.6e-05	0.000592
GO:0007267	cell-cell signaling	3.96e-05	0.000639
GO:1901002	positive regulation of response to salt stress	4.74e-05	0.000754
GO:0009813	flavonoid biosynthetic process	5.11e-05	0.000798
GO:2000022	regulation of jasmonic acid mediated signaling pathway	5.25e-05	0.000806
GO:0010192	mucilage biosynthetic process	8.34e-05	0.00122
GO:0010438	cellular response to sulfur starvation	8.58e-05	0.00122
GO:0018108	peptidyl-tyrosine phosphorylation	8.58e-05	0.00122
GO:1902882	regulation of response to oxidative stress	8.58e-05	0.00122
GO:0009611	response to wounding	8.74e-05	0.00122
GO:0019253	reductive pentose-phosphate cycle	0.000121	0.00167
GO:0030244	cellulose biosynthetic process	0.000162	0.00221
GO:0018171	peptidyl-cysteine oxidation	0.000173	0.00231
GO:0009664	plant-type cell wall organization	0.000182	0.00241
GO:0006796	phosphate-containing compound metabolic process	0.000196	0.00256
GO:1905421	regulation of plant organ morphogenesis	0.000237	0.00304
GO:0010089	xylem development	0.000274	0.00347
GO:1900057	positive regulation of leaf senescence	0.000337	0.00416
GO:0051511	negative regulation of unidimensional cell growth	0.000423	0.00508
GO:0006544	glycine metabolic process	0.000623	0.00703
GO:0006565	L-serine catabolic process	0.000623	0.00703
GO:0019264	glycine biosynthetic process from serine	0.000623	0.00703
GO:1904482	cellular response to tetrahydrofolate	0.000623	0.00703
GO:0080143	regulation of amino acid export	0.000813	0.00867
GO:0019427	acetyl-CoA biosynthetic process from acetate	0.000824	0.00867
GO:0042617	paclitaxel biosynthetic process	0.000824	0.00867
GO:0080187	floral organ senescence	0.000977	0.0102
GO:0071629	cytoplasm protein quality control by the ubiquitin-proteasome system	0.0014	0.0141
GO:0010119	regulation of stomatal movement	0.00145	0.0144
GO:0009166	nucleotide catabolic process	0.00158	0.0152
GO:0019632	shikimate metabolic process	0.00158	0.0152
GO:0030163	protein catabolic process	0.00201	0.019
GO:1900458	negative regulation of brassinosteroid mediated signaling pathway	0.00232	0.0215
GO:0071585	detoxification of cadmium ion	0.0026	0.0239
GO:0030042	actin filament depolymerization	0.00279	0.0253
GO:0006799	polyphosphate biosynthetic process	0.00319	0.0274
GO:0019370	leukotriene biosynthetic process	0.00319	0.0274
GO:0048016	inositol phosphate-mediated signaling	0.00319	0.0274
GO:1901371	regulation of leaf morphogenesis	0.00321	0.0274
GO:0043268	positive regulation of potassium ion transport	0.00325	0.0274
GO:0031347	regulation of defense response	0.00374	0.0313
GO:0016998	cell wall macromolecule catabolic process	0.00437	0.0356
GO:0034059	response to anoxia	0.00444	0.0359
GO:0006206	pyrimidine nucleobase metabolic process	0.00486	0.0386
GO:0098712	L-glutamate import across plasma membrane	0.00486	0.0386
GO:0006004	fucose metabolic process	0.00515	0.0406
GO:0010200	response to chitin	0.00579	0.0452
GO:0006749	glutathione metabolic process	0.00636	0.0488
GO:0009522	photosystem I	2.27e-32	4.39e-30
GO:0009523	photosystem II	4.86e-29	4.69e-27
GO:0010287	plastoglobule	6.72e-25	4.33e-23
GO:0009941	chloroplast envelope	9.65e-09	4.66e-07
GO:0046658	anchored component of plasma membrane	3.69e-08	1.41e-06
GO:0099503	secretory vesicle	4.39e-08	1.41e-06
GO:0031225	anchored component of membrane	4.63e-07	1.28e-05
GO:0005887	integral component of plasma membrane	8.46e-06	0.000204
GO:0016602	CCAAT-binding factor complex	1.04e-05	0.000224
GO:0031090	organelle membrane	7.94e-05	0.00153
GO:0042995	cell projection	0.00185	0.0325
GO:0016168	chlorophyll binding	9.39e-30	6.04e-27
GO:0030775	glucuronoxylan 4-O-methyltransferase activity	1.74e-14	4.6e-12
GO:0000978	RNA polymerase II proximal promoter sequence-specific DNA binding	2.15e-14	4.6e-12
GO:0052716	hydroquinone:oxygen oxidoreductase activity	1.89e-12	3.05e-10
GO:1990538	xylan O-acetyltransferase activity	7.92e-12	9.16e-10
GO:0005504	fatty acid binding	8.55e-12	9.16e-10
GO:0048032	galacturonate binding	1.56e-11	1.44e-09
GO:0019902	phosphatase binding	2.12e-11	1.7e-09
GO:0045548	phenylalanine ammonia-lyase activity	5.38e-11	3.85e-09
GO:0015018	galactosylgalactosylxylosylprotein 3-beta-glucuronosyltransferase activity	1.18e-09	7.57e-08
GO:0004322	ferroxidase activity	1.33e-09	7.77e-08
GO:0042285	xylosyltransferase activity	4.21e-09	2.26e-07
GO:0045430	chalcone isomerase activity	1.25e-08	6.17e-07
GO:0016762	xyloglucan:xyloglucosyl transferase activity	5.8e-08	2.66e-06
GO:0004478	methionine adenosyltransferase activity	9.14e-08	3.92e-06
GO:0016841	ammonia-lyase activity	1.17e-07	4.69e-06
GO:0004601	peroxidase activity	2.34e-07	8.85e-06
GO:0016413	O-acetyltransferase activity	5.13e-07	1.83e-05
GO:0005200	structural constituent of cytoskeleton	8.28e-07	2.8e-05
GO:0017172	cysteine dioxygenase activity	1.45e-06	4.67e-05
GO:0008810	cellulase activity	5.41e-06	0.000166
GO:0016788	hydrolase activity, acting on ester bonds	9.22e-06	0.000269
GO:0004553	hydrolase activity, hydrolyzing O-glycosyl compounds	1.95e-05	0.000547
GO:0003979	UDP-glucose 6-dehydrogenase activity	3.38e-05	0.000907
GO:0016597	amino acid binding	4.52e-05	0.00116
GO:0015293	symporter activity	4.91e-05	0.00121
GO:0050306	sucrose 1F-fructosyltransferase activity	7.62e-05	0.00181
GO:0016410	N-acyltransferase activity	9.78e-05	0.00225
GO:0019900	kinase binding	0.000115	0.00252
GO:0047517	1,4-beta-D-xylan synthase activity	0.000118	0.00252
GO:0031176	endo-1,4-beta-xylanase activity	0.000129	0.00267
GO:0033897	ribonuclease T2 activity	0.000143	0.00288
GO:0004765	shikimate kinase activity	0.000164	0.0032
GO:0016760	cellulose synthase (UDP-forming) activity	0.000183	0.00324
GO:0003922	GMP synthase (glutamine-hydrolyzing) activity	0.000183	0.00324
GO:0008725	DNA-3-methyladenine glycosylase activity	0.000183	0.00324
GO:0043295	glutathione binding	0.000187	0.00324
GO:0003955	NAD(P)H dehydrogenase (quinone) activity	0.000202	0.00342
GO:0005464	UDP-xylose transmembrane transporter activity	0.000307	0.00494
GO:0008798	beta-aspartyl-peptidase activity	0.000307	0.00494
GO:0016207	4-coumarate-CoA ligase activity	0.000407	0.00623
GO:0016710	trans-cinnamate 4-monooxygenase activity	0.000407	0.00623
GO:0004575	sucrose alpha-glucosidase activity	0.000426	0.00637
GO:0004364	glutathione transferase activity	0.000568	0.00791
GO:0051119	sugar transmembrane transporter activity	0.000577	0.00791
GO:0015171	amino acid transmembrane transporter activity	0.000586	0.00791
GO:0004372	glycine hydroxymethyltransferase activity	0.000593	0.00791
GO:0070905	serine binding	0.000593	0.00791
GO:0005507	copper ion binding	0.000603	0.00791
GO:0035252	UDP-xylosyltransferase activity	0.000712	0.00915
GO:0003871	5-methyltetrahydropteroyltriglutamate-homocysteine S-methyltransferase activity	0.000793	0.00962
GO:0015137	citrate transmembrane transporter activity	0.000793	0.00962
GO:0016891	endoribonuclease activity, producing 5'-phosphomonoesters	0.000793	0.00962
GO:0004190	aspartic-type endopeptidase activity	0.000843	0.01
GO:0009815	1-aminocyclopropane-1-carboxylate oxidase activity	0.00106	0.0124
GO:0042972	licheninase activity	0.00113	0.0128
GO:0048040	UDP-glucuronate decarboxylase activity	0.00113	0.0128
GO:0008171	O-methyltransferase activity	0.00121	0.0134
GO:0016984	ribulose-bisphosphate carboxylase activity	0.00124	0.0136
GO:0016462	pyrophosphatase activity	0.00145	0.0155
GO:0016757	transferase activity, transferring glycosyl groups	0.00148	0.0156
GO:0008252	nucleotidase activity	0.0015	0.0156
GO:0018685	alkane 1-monooxygenase activity	0.00155	0.0158
GO:0004805	trehalose-phosphatase activity	0.00168	0.0169
GO:0005338	nucleotide-sugar transmembrane transporter activity	0.00171	0.0169
GO:0009055	electron transfer activity	0.00188	0.0183
GO:0004301	epoxide hydrolase activity	0.00195	0.0186
GO:0005351	carbohydrate:proton symporter activity	0.00199	0.0186
GO:0004521	endoribonuclease activity	0.002	0.0186
GO:0070402	NADPH binding	0.00222	0.0204
GO:0008289	lipid binding	0.00267	0.0242
GO:0004174	electron-transferring-flavoprotein dehydrogenase activity	0.00308	0.0262
GO:0004665	prephenate dehydrogenase (NADP+) activity	0.00308	0.0262
GO:0008977	prephenate dehydrogenase (NAD+) activity	0.00308	0.0262
GO:0033730	arogenate dehydrogenase (NADP+) activity	0.00308	0.0262
GO:0008253	5'-nucleotidase activity	0.00309	0.0262
GO:0004022	alcohol dehydrogenase (NAD) activity	0.00382	0.0303
GO:0015193	L-proline transmembrane transporter activity	0.00382	0.0303
GO:0015194	L-serine transmembrane transporter activity	0.00382	0.0303
GO:0016289	CoA hydrolase activity	0.00382	0.0303
GO:0061522	1,4-dihydroxy-2-naphthoyl-CoA thioesterase activity	0.00382	0.0303
GO:0070403	NAD+ binding	0.00417	0.0327
GO:0033843	xyloglucan 6-xylosyltransferase activity	0.00428	0.0332
GO:1990137	plant seed peroxidase activity	0.00464	0.0351
GO:0015186	L-glutamine transmembrane transporter activity	0.00464	0.0351
GO:0004427	inorganic diphosphatase activity	0.0049	0.0362
GO:0008080	N-acetyltransferase activity	0.0049	0.0362
GO:0004713	protein tyrosine kinase activity	0.00511	0.0374
GO:0005364	maltose:proton symporter activity	0.00573	0.0399
GO:0042950	salicin transmembrane transporter activity	0.00573	0.0399
GO:0016759	cellulose synthase activity	0.00577	0.0399
GO:0045551	cinnamyl-alcohol dehydrogenase activity	0.00577	0.0399
GO:0052747	sinapyl alcohol dehydrogenase activity	0.00577	0.0399
GO:0010427	abscisic acid binding	0.00587	0.0402
GO:0010181	FMN binding	0.00681	0.0461
GO:0000064	L-ornithine transmembrane transporter activity	0.00745	0.0484
GO:0003987	acetate-CoA ligase activity	0.00745	0.0484
GO:0004067	asparaginase activity	0.00745	0.0484
GO:0042900	arabinose transmembrane transporter activity	0.00745	0.0484
GO:0004602	glutathione peroxidase activity	0.00781	0.0497
GO:0052793	pectin acetylesterase activity	0.00781	0.0497
GO:0009415	response to water	1.45e-10	7.1e-08
GO:0070981	L-asparagine biosynthetic process	1.81e-10	7.1e-08
GO:0019438	aromatic compound biosynthetic process	7.99e-10	2.09e-07
GO:0031408	oxylipin biosynthetic process	1.66e-08	3.26e-06
GO:0000162	tryptophan biosynthetic process	2.33e-08	3.66e-06
GO:0006541	glutamine metabolic process	2.82e-06	0.000341
GO:0048831	regulation of shoot system development	3.04e-06	0.000341
GO:0034440	lipid oxidation	8.67e-06	0.000851
GO:0006545	glycine biosynthetic process	1.78e-05	0.00139
GO:0009809	lignin biosynthetic process	2.24e-05	0.00149
GO:0015720	allantoin transport	2.46e-05	0.00149
GO:0015857	uracil transport	2.46e-05	0.00149
GO:0043971	histone H3-K18 acetylation	4.49e-05	0.00252
GO:0006097	glyoxylate cycle	7.12e-05	0.0035
GO:0006567	threonine catabolic process	9.05e-05	0.00418
GO:0043100	pyrimidine nucleobase salvage	0.000112	0.00488
GO:0032259	methylation	0.000125	0.00518
GO:0044030	regulation of DNA methylation	0.000252	0.00942
GO:0016311	dephosphorylation	0.000775	0.025
GO:2000035	regulation of stem cell division	0.000861	0.025
GO:0009611	response to wounding	0.000928	0.026
GO:0010608	posttranscriptional regulation of gene expression	0.00123	0.0334
GO:0042744	hydrogen peroxide catabolic process	0.00149	0.038
GO:0006751	glutathione catabolic process	0.0015	0.038
GO:0009750	response to fructose	0.00189	0.045
GO:0007623	circadian rhythm	0.00195	0.045
GO:0004867	serine-type endopeptidase inhibitor activity	1.42e-12	7.52e-10
GO:0102726	DIMBOA glucoside beta-D-glucosidase activity	2.2e-10	5.83e-08
GO:0036190	indole-2-monooxygenase activity	6.39e-10	1.13e-07
GO:0004066	asparagine synthase (glutamine-hydrolyzing) activity	1.95e-09	2.58e-07
GO:0008171	O-methyltransferase activity	2.69e-09	2.86e-07
GO:0008757	S-adenosylmethionine-dependent methyltransferase activity	5.42e-08	4.79e-06
GO:0009702	L-arabinokinase activity	5.91e-07	4.24e-05
GO:0016709	oxidoreductase activity, acting on paired donors, with incorporation or reduction of molecular oxygen, NAD(P)H as one donor, and incorporation of one atom of oxygen	6.41e-07	4.24e-05
GO:0102483	scopolin beta-glucosidase activity	7.47e-07	4.4e-05
GO:0008422	beta-glucosidase activity	7.14e-06	0.000378
GO:0016702	oxidoreductase activity, acting on single donors with incorporation of molecular oxygen, incorporation of two atoms of oxygen	1.42e-05	0.000683
GO:0005534	galactose binding	1.82e-05	0.000743
GO:0047987	hydroperoxide dehydratase activity	1.82e-05	0.000743
GO:0004793	threonine aldolase activity	2.6e-05	0.00092
GO:0008732	L-allo-threonine aldolase activity	2.6e-05	0.00092
GO:0016621	cinnamoyl-CoA reductase activity	3.6e-05	0.00106
GO:0005274	allantoin:proton symporter activity	3.6e-05	0.00106
GO:0015505	uracil:cation symporter activity	3.6e-05	0.00106
GO:0008061	chitin binding	5.78e-05	0.00161
GO:0003839	gamma-glutamylcyclotransferase activity	9.56e-05	0.00253
GO:0015210	uracil transmembrane transporter activity	0.000163	0.00411
GO:0051747	cytosine C-5 DNA demethylase activity	0.000225	0.00541
GO:0004425	indole-3-glycerol-phosphate synthase activity	0.000318	0.00732
GO:0102717	DIMBOA-glucoside oxygenase activity	0.000432	0.00954
GO:0016616	oxidoreductase activity, acting on the CH-OH group of donors, NAD or NADP as acceptor	0.000464	0.00984
GO:0010385	double-stranded methylated DNA binding	0.000648	0.013
GO:0016165	linoleate 13S-lipoxygenase activity	0.000722	0.013
GO:0043546	molybdopterin cofactor binding	0.000722	0.013
GO:0003825	alpha,alpha-trehalose-phosphate synthase (UDP-forming) activity	0.000733	0.013
GO:0004640	phosphoribosylanthranilate isomerase activity	0.000733	0.013
GO:0004834	tryptophan synthase activity	0.000935	0.016
GO:0004402	histone acetyltransferase activity	0.00146	0.0242
GO:0051213	dioxygenase activity	0.00214	0.0344
GO:0036192	3-hydroxyindolin-2-one monooxygenase activity	0.00233	0.0363
GO:0046983	protein dimerization activity	0.0025	0.0379
GO:0016831	carboxy-lyase activity	0.00271	0.04
GO:0004485	methylcrotonoyl-CoA carboxylase activity	0.00291	0.04
GO:0047641	aldose-6-phosphate reductase (NADPH) activity	0.00291	0.04
GO:0047254	2,4-dihydroxy-7-methoxy-2H-1,4-benzoxazin-3(4H)-one 2-D-glucosyltransferase activity	0.00294	0.04
